# Supplementary material for: Comparative genomics reveals distinct host-interacting traits of three major human-associated propionibacteria
Source: BMC Genomics. 2013 Sep 22;14:640. doi: 10.1186/1471-2164-14-640 (PMC3848858; doi:10.1186/1471-2164-14-640)
Supplement: Additional file 2 — A) Bidirectional Blast of all CDS of P. acnes KPA against other genomes of P. acnes, P. granulosum and P. avidum. B) Bidirectional Blast of all CDS of P. avidum 44067 against other genomes of P. avidum, P. acnes and P. granulosum. C) Bidirectional Blast of all CDS of P. granulosum TM11 against other genomes of P. granulosum, P. acnes and P. avidum. The color code represents the Blast e-values: White: >e-20; Light yellow: <e-20 and > e-50; Gold: <e-50 and > e-90; Light orange: <e-90 and > e-100; Orange: <e-100 and > e-120; Red: <e-120. [file 1471-2164-14-640-S2.xlsx]

## Sheet: 2A
Additional file 2A
Bidirectional Blast of all CDS of P. acnes KPA against other genomes of P. acnes, P. granulosum and P. avidum
BlastP was used. E-values are given. The similarities are color-coded; the more red, the higher the similarity.
CDS of P. acnes KPA	Annotation	P. acnes 266	P. avidum 44067	P. avidum ATCC 25577	P. avidum TM16	P. granulosum TM11	P. granulosum DSM 20700
PPA0001	chromosomal replication initiator protein DnaA	0.0	0.0	0.0	0.0	0.0	0.0
PPA0002	DNA polymerase III, beta chain (2.7.7.7)	0.0	0.0	0.0	0.0	0.0	1e-170
PPA0003	hypothetical protein	6e-94	5e-68	4e-67	3e-51	1	1
PPA0004	DNA replication and repair protein RecF	0.0	0.0	0.0	0.0	3e-168	3e-168
PPA0005	hypothetical conserved protein	4e-110	2e-87	1e-86	7e-87	1e-58	2e-35
PPA0008	mannose-6-phosphate isomerase (5.3.1.8)	0.0	3e-174	4e-175	1e-141	8e-116	8e-116
PPA0009	DNA gyrase subunit B (5.99.1.3)	0.0	0.0	0.0	0.0	0.0	0.0
PPA0010	DNA gyrase subunit A (5.99.1.3)	0.0	0.0	0.0	0.0	0.0	0.0
PPA0011	hypothetical conserved protein	5e-122	4e-97	4e-96	4e-97	2e-56	3e-57
PPA0012	L-lactate dehydrogenase (1.1.1.27)	0.0	1	1	1	4e-139	1e-138
PPA0013	hypothetical protein	1	1	1	1	1	1
PPA0014	putative transcriptional regulator	0.0	5e-165	5e-165	4e-165	1	1
PPA0015	ABC transporter protein	0.0	0.0	0.0	0.0	1	1
PPA0016	ribose ABC transporter	5e-150	2e-156	1e-152	2e-156	1	1
PPA0017	periplasmic sugar-binding protein	3e-176	1e-155	7e-157	1e-155	1	1
PPA0018	sugar kinase (2.7.1.15)	2e-172	2e-148	3e-148	2e-148	1	1
PPA0019	high affinity ribose transport protein RbsD	9e-71	5e-62	1e-60	5e-62	1	1
PPA0020	hypothetical protein	2e-21	1	1	1	1	1
PPA0021	PTS system, galactitol-specific IIA component (2.7.1.69)	8e-83	1	1	1	1	1
PPA0022	PTS system, galactitol-specific IIC component (2.7.1.69)	0.0	1	1	1	1	1
PPA0023	PTS system, galactitol-specific IIB component (2.7.1.69)	1e-53	1	1	1	1	1
PPA0025	alcohol dehydrogenase	4e-73	1	1	1	1	1
PPA2391	hypothetical protein	1	1	1	1	1	1
PPA2390	hypothetical protein	1	1	1	1	1	1
PPA0029	hypothetical protein	3e-23	1	1	1	1e-98	1e-98
PPA0030	putative phosphatase	4e-20	1	1	1	3e-94	3e-94
PPA0031	transcriptional regulator	5e-127	1	1	1	2e-126	8e-127
PPA2392	hypothetical protein	1	1	1	1	1	1
PPA0032	hypothetical protein	3e-130	1	1	1	8e-59	1e-117
PPA0033	hypothetical protein	1	1	1	1	1	1
PPA0034	histidinol-phosphate aminotransferase (2.6.1.9)	0.0	6e-167	2e-167	3e-167	1e-100	1e-100
PPA0037	acetyltransferase (2.3.1.-)	4e-63	8e-87	9e-87	9e-89	1	1
PPA0038	hypothetical protein	2e-122	3e-103	3e-103	1e-100	9e-35	7e-33
PPA0039	putative membrane protein	4e-99	2e-68	2e-95	8e-70	1e-37	7e-19
PPA0040	hypothetical protein	1e-152	1e-116	1e-116	4e-114	1e-51	1
PPA0041	secretion system protein	0.0	0.0	0.0	0.0	0.0	2e-78
PPA0042	membrane spanning protein	2e-158	2e-121	2e-121	4e-119	7e-73	3e-73
PPA0043	membrane associated protein	7e-157	7e-141	2e-141	3e-141	3e-75	3e-75
PPA0044	putative membrane protein	1e-47	2e-24	2e-24	5e-23	1e-17	1e-17
PPA0046	putative membrane protein	2e-65	5e-55	3e-56	4e-56	4e-23	7e-26
PPA0047	hypothetical membrane-spanning protein	0.0	0.0	0.0	0.0	3e-118	1e-101
PPA0048	conserved membrane protein	0.0	0.0	0.0	0.0	3e-177	2e-177
PPA0049	formate--tetrahydrofolate ligase (6.3.4.3)	0.0	0.0	0.0	0.0	0.0	0.0
PPA0050	hypothetical protein	7e-78	2e-65	6e-62	6e-32	1	1
PPA0051	hypothetical protein	3e-100	1e-62	6e-64	1e-62	2e-10	1e-10
PPA0052	hypothetical protein	4e-127	2e-83	2e-83	2e-83	1	1
PPA0053	ABC transporter associated permease	0.0	0.0	0.0	0.0	0.0	0.0
PPA0054	ABC transporter ATP-binding protein	0.0	3e-155	5e-156	3e-155	1e-104	5e-106
PPA0055	two-component response regulator	9e-123	5e-118	5e-118	9e-118	9e-104	8e-58
PPA0056	hypothetical membrane spanning protein	2e-63	1e-15	2e-15	1e-15	2e-59	1e-67
PPA0057	sugar transport permease BglB	4e-156	2e-138	3e-139	2e-138	1	1
PPA0058	transport permease	2e-171	5e-165	6e-165	5e-165	1	1
PPA0059	sugar-binding protein	0.0	0.0	0.0	0.0	1	1
PPA2395	hypothetical protein	1	1	1	1	1	1
PPA0060	operon regulator, DeoR family	8e-132	1e-113	3e-114	1e-113	1	1
PPA0061	putative glucosidase	0.0	0.0	0.0	0.0	1	1
PPA0062	glycosyl hydrolase	0.0	0.0	0.0	0.0	1	1
PPA0063	hypothetical membrane-associated protein	0.0	0.0	0.0	0.0	1	1
PPA0064	putative hydrolase	5e-120	3e-99	1e-98	3e-99	1	1
PPA0065	conserved hypothetical protein	0.0	0.0	0.0	0.0	1	1
PPA0066	glycosyl hydrolase (3.2.1.52)	0.0	0.0	0.0	0.0	1	1
PPA0067	putative carbohydrate kinase	2e-177	3e-151	5e-152	3e-151	1	1
PPA0068	putative two component sensor kinase	0.0	0.0	0.0	0.0	7e-168	1e-167
PPA0069	UDP-glucose 4-epimerase (5.1.3.2)	0.0	0.0	0.0	0.0	6e-177	6e-177
PPA0070	regulator putative TetR-family	2e-120	2e-89	4e-89	2e-89	1	1
PPA0071	putative membrane transport protein	0.0	0.0	0.0	0.0	0.0	0.0
PPA0072	membrane associated protein	0.0	0.0	0.0	0.0	0.0	0.0
PPA0073	hypothetical protein	0.0	0.0	0.0	0.0	1	1
PPA0074	ABC transporter, ATP-binding protein	2e-144	1e-125	9e-125	6e-125	3e-76	4e-77
PPA0075	hypothetical protein	1e-155	1	1	1	1	1
PPA0076	periplasmic binding protein	0.0	1	1	1	1	1
PPA0077	ABC transporter	0.0	1	1	1	1	1
PPA0078	permease	5e-87	1	1	1	1	1
PPA0079	aldehyde dehydrogenase	0.0	0.0	0.0	0.0	1e-130	6e-135
PPA0080	chloride channel protein	0.0	0.0	1e-178	0.0	8e-35	2e-93
PPA0081	carbohydrate phosphorylase	0.0	0.0	0.0	0.0	0.0	0.0
PPA0082	hypothetical membrane associated protein	1e-119	1e-91	1	1e-91	1	1
PPA0083	hypothetical protein	0.0	0.0	0.0	3e-139	1	1
PPA0084	transcriptional regulator, Rok family	0.0	1	1	1	1	1
PPA0085	periplasmic protein	0.0	1	1	1	1	1
PPA0086	putative permease protein	3e-167	1	1	1	1	1
PPA0087	permease protein	2e-166	1	1	1	1	1
PPA0088	putative transcriptional regulator	0.0	3e-61	3e-61	1	1	1
PPA0089	conserved protein, glycosyl hydrolase family	0.0	1	1	1	1	1
PPA0090	6-phosphofructokinase 2 (2.7.1.11)	0.0	0.0	0.0	0.0	1e-177	8e-178
PPA0091	putative regulatory protein	3e-110	6e-88	7e-88	6e-88	1	1
PPA0092	conserved membrane protein	0.0	0.0	0.0	0.0	0.0	0.0
PPA0093	hypothetical membrane protein	0.0	2e-140	2e-143	2e-140	1	1
PPA0094	aspartate ammonia-lyase (4.3.1.1)	0.0	0.0	0.0	0.0	8e-179	9e-179
PPA0095	C4-dicarboxylate transporter	0.0	0.0	0.0	0.0	6e-144	7e-144
PPA0096	conserved protein	5e-55	1e-45	4e-46	1e-45	3e-30	1e-31
PPA0097	catalase (1.11.1.6)	0.0	0.0	0.0	0.0	0.0	0.0
PPA0098	ABC transporter	0.0	0.0	0.0	0.0	4e-157	3e-157
PPA0099	ABC transporter	0.0	0.0	0.0	6e-131	0.0	0.0
PPA0100	magnesium-chelatase subunit ChlI	0.0	5e-170	2e-170	5e-170	6e-166	4e-78
PPA0101	magnesium-chelatase 67 kDa subunit	0.0	0.0	0.0	0.0	5e-145	0.0
PPA0102	cobalamin biosynthesis protein CobN	0.0	8e-145	0.0	0.0	0.0	0.0
PPA0103	conserved radical SAM superfamily protein	0.0	2e-10	1e-171	2e-171	2e-71	1e-142
PPA0104	ABC transporter	0.0	1	4e-161	3e-156	4e-154	2e-153
PPA0105	transporter (putative iron (III) permease)	0.0	1	5e-175	2e-177	0.0	0.0
PPA0106	periplasmic-binding protein of ABC transporter	0.0	8e-177	1e-171	1e-121	0.0	0.0
PPA0107	periplasmic-binding protein	0.0	1	1	1	0.0	0.0
PPA0108	conserved protein	2e-143	2e-111	7e-111	1e-111	2e-92	4e-93
PPA0109	myosin-crossreactive antigen	0.0	1	0.0	0.0	1	1
PPA0110	putative thiamine biosynthesis protein	0.0	0.0	0.0	4e-133	6e-93	3e-107
PPA0111	hypothetical protein	9e-24	1	1	1	1	1
PPA0112	thiamine monophosphate synthase (2.5.1.3)	4e-111	4e-89	4e-89	4e-89	1	1
PPA0113	hypothetical protein	0.0	1	1	1	1	1
PPA0114	hypothetical protein	6e-19	1	1	1	1	1
PPA0115	potassium-transporting ATPase A chain (3.6.3.12)	0.0	0.0	0.0	0.0	0.0	0.0
PPA0116	potassium-transporting ATPase B chain (3.6.3.12)	0.0	0.0	0.0	0.0	0.0	0.0
PPA0117	potassium-transporting ATPase C chain (3.6.3.12)	2e-115	2e-95	6e-96	2e-95	2e-61	2e-61
PPA0118	two-component sensor, KdpD	0.0	0.0	0.0	0.0	0.0	0.0
PPA0119	two-component response regulator, KdpE	1e-128	5e-121	5e-121	4e-121	8e-97	8e-97
PPA0120	hypothetical protein	2e-92	2e-59	8e-60	2e-26	1	1
PPA0121	hypothetical protein	1	1	1	1	1	1
PPA0122	peptidase, M16 family	0.0	0.0	0.0	0.0	2e-119	9e-119
PPA0125	conserved protein	4e-76	1e-71	3e-77	1e-71	9e-48	2e-47
PPA0126	putative penicillin-binding protein	0.0	0.0	0.0	0.0	0.0	0.0
PPA0127	conserved membrane spanning protein	0.0	0.0	0.0	0.0	2e-81	2e-127
PPA0128	membrane spanning protein	0.0	0.0	0.0	0.0	2e-89	1
PPA0129	hypothetical membrane spanning protein	0.0	1e-43	6e-42	2e-43	4e-30	6e-32
PPA0130	putative glycosyl transferase	0.0	7e-32	4e-33	7e-32	2e-25	2e-25
PPA0131	putative glycosyl transferase (2.4.1.-)	0.0	1	1	1	1	1
PPA0132	hypothetical membrane spanning protein	0.0	1	1	1	1	1
PPA0133	hypothetical protein	4e-148	1	1	1	1	1
PPA0134	putative acetyltransferase	1e-117	7e-114	2e-113	6e-114	6e-108	6e-108
PPA0135	aspartate aminotransferase	0.0	0.0	0.0	0.0	0.0	0.0
PPA0136	NAD-dependent dehydrogenase (1.1.1.18)	0.0	0.0	0.0	0.0	0.0	0.0
PPA0137	hypothetical protein	0.0	0.0	0.0	0.0	3e-61	5e-62
PPA0138	dipeptide/tripeptide permease	0.0	0.0	0.0	1	1	1
PPA0139	reductase, ferredoxin	0.0	0.0	0.0	0.0	1	1
PPA0140	putative ketoacyl reductase	8e-155	1e-143	6e-142	1e-143	1	1
PPA0141	hypothetical protein	6e-42	9e-38	1e-37	9e-38	2e-30	5e-31
PPA0142	phosphotransferase system (2.7.1.69)	0.0	0.0	0.0	0.0	0.0	1
PPA0143	putative phosphofructokinase (2.7.1.11)	0.0	9e-139	9e-139	9e-139	6e-132	3e-93
PPA0144	transcriptional regulator, DeoR-family	5e-145	7e-132	1e-132	7e-132	3e-100	3e-100
PPA0145	putative UDP-N-acetyl-D-mannosaminuronic acid dehydrogenase	0.0	0.0	0.0	0.0	0.0	0.0
PPA0146	hypothetical protein	0.0	1e-32	2e-34	1e-32	1e-26	4e-27
PPA0147	putative glycosyl transferase	0.0	1	1	1	1	1
PPA0148	putative UDP-N-acetylglucosamine 2-epimerase	0.0	0.0	0.0	0.0	0.0	2e-131
PPA0149	putative glycosyl transferases group 1	0.0	0.0	0.0	0.0	2e-132	3e-133
PPA0150	hypothetical protein	0.0	2e-148	4e-148	2e-148	4e-106	4e-106
PPA0151	hypothetical protein	2e-53	2e-25	2e-25	3e-09	1e-11	5e-09
PPA0152	putative NADH dehydrogenase (1.6.99.3)	0.0	0.0	0.0	0.0	1	1
PPA0154	MutT/Nudix family protein	4e-101	1e-90	5e-110	1e-90	6e-67	1e-68
PPA0155	ATP-dependent helicase	0.0	0.0	0.0	0.0	8e-124	0.0
PPA0156	putative ABC-type transporter, permease component	2e-114	3e-92	4e-92	3e-92	1e-48	1e-48
PPA0157	ABC transporter	0.0	0.0	0.0	0.0	4e-93	3e-92
PPA0158	putative glycosyl transferase	0.0	0.0	0.0	0.0	1	1
PPA0159	hypothetical protein	7e-77	1	1	1	1	1
PPA0160	hypothetical protein	2e-38	1	1	1	1	1
PPA0161	dihydroorotate dehydrogenase (1.3.3.1)	0.0	0.0	0.0	9e-126	3e-141	1e-140
PPA0162	pyruvate-flavodoxin oxidoreductase (1.2.7.-)	0.0	0.0	0.0	0.0	0.0	0.0
PPA0163	dehydrogenase, GltD family	0.0	0.0	0.0	0.0	0.0	0.0
PPA0164	conserved protein	3e-57	8e-45	7e-47	8e-45	2e-51	2e-51
PPA0165	regulator protein	5e-128	1e-110	1e-108	1e-110	2e-71	1e-71
PPA0166	putative L-lactate permease	0.0	0.0	0.0	0.0	0.0	0.0
PPA0167	conserved protein	7e-158	4e-149	1e-146	4e-149	3e-120	2e-120
PPA0168	putative iron-sulfur protein	0.0	0.0	0.0	0.0	0.0	0.0
PPA0169	conserved protein DUF162	4e-126	3e-116	5e-116	3e-116	5e-86	6e-86
PPA0170	putative ABC transporter	3e-125	9e-39	5e-61	3e-39	1	1e-84
PPA0171	hypothetical protein	0.0	5e-40	5e-47	5e-47	1	4e-120
PPA0172	hypothetical protein	3e-106	2e-14	3e-13	1e-14	1	3e-55
PPA0173	transport ATP-binding protein, CydCD	0.0	0.0	0.0	0.0	4e-127	0.0
PPA0174	transport ATP-binding protein, CydCD	0.0	0.0	0.0	0.0	0.0	0.0
PPA0175	cytochrome d ubiquinol oxidase, subunit II	0.0	0.0	0.0	0.0	4e-139	3e-140
PPA0176	cytochrome d ubiquinol oxidase subunit I (1.10.3.-)	0.0	0.0	0.0	0.0	0.0	2e-150
PPA0177	putative aminoacid permease	0.0	1	1	1	1	1
PPA0178	putative ABC transporter	0.0	0.0	0.0	0.0	0.0	0.0
PPA0179	ABC-type transporter	0.0	0.0	0.0	0.0	0.0	0.0
PPA0180	hypothetical protein	0.0	1	1	8e-06	1e-07	1e-07
PPA2393	hypothetical protein	1e-31	1	1	1	1	1
PPA0181	lysyl-tRNA synthetase (6.1.1.6)	0.0	0.0	0.0	0.0	0.0	0.0
PPA0182	conserved protein	3e-49	2e-45	5e-45	2e-45	9e-32	3e-31
PPA0183	membrane spanning protein DUF881	1e-157	3e-126	4e-127	6e-127	3e-78	2e-78
PPA0184	putative serine/threonine protein kinase	0.0	0.0	0.0	1e-161	0.0	0.0
PPA0185	putative penicillin-binding protein	0.0	0.0	0.0	0.0	0.0	0.0
PPA0186	putative cell division protein	0.0	0.0	0.0	0.0	6e-154	1e-154
PPA0187	putative protein phosphatase	0.0	0.0	0.0	0.0	5e-144	3e-144
PPA0188	conserved protein containing FHA domain	1e-90	8e-76	7e-76	2e-79	1e-45	1e-45
PPA0189	conserved protein containing FHA domain	5e-131	8e-122	2e-121	8e-122	2e-82	1e-82
PPA0190	hypothetical protein	0.0	3e-156	2e-156	6e-93	1	1
PPA0191	hypothetical protein	0.0	3e-150	6e-155	2e-151	1	1
PPA0192	hypothetical protein	6e-97	1	1	1	2e-56	1e-25
PPA0193	hypothetical protein	2e-174	1	1	1	1	1
PPA0194	putative RHS related protein	1	1	1	1	1	1
PPA0195	putative RHS-family protein	1	1	1	1	1	1
PPA0196	RHS-family protein	0.0	1	1	1	1	2e-157
PPA0197	hypothetical protein	8e-163	1	1	1	1e-101	1e-101
PPA0198	hypothetical protein	4e-171	1	1	1	1	1
PPA2367	hypothetical protein	1	1	1	1	1	1
PPA2368	hypothetical protein	1	1	1	1	1	1
PPA2394	hypothetical protein	1	1	1	1	1	1
PPA0199	RHS-family protein	0.0	1	1	1e-32	1	1
PPA0200	RHS-family protein	0.0	1	8e-137	4e-115	0.0	0.0
PPA0201	hypothetical protein	3e-140	1	1	1	1	1
PPA0202	putative heat shock protein	2e-65	7e-60	8e-60	7e-60	1e-48	3e-47
PPA0203	hypothetical protein	1e-64	7e-61	2e-64	7e-61	9e-34	5e-33
PPA0204	DNA polymerase III subunit gamma (2.7.7.7)	0.0	0.0	0.0	0.0	6e-141	0.0
PPA0205	hypothetical protein	6e-54	1e-48	7e-48	1e-48	2e-20	1e-21
PPA0206	putative recombination protein RecR	6e-116	6e-114	4e-114	1e-113	1e-101	8e-102
PPA0207	transcriptional regulator	3e-112	5e-92	5e-91	2e-90	9e-71	1e-70
PPA0208	ABC transporter ATP-binding protein	1e-147	2e-130	1e-130	1e-130	1e-84	2e-84
PPA0209	putative permease	0.0	0.0	0.0	1e-168	9e-119	2e-74
PPA0210	conserved membrane spanning protein	0.0	0.0	0.0	0.0	1e-155	2e-157
PPA0211	conserved protein, putative hydrolase	1e-153	3e-122	5e-122	4e-96	1	1
PPA0212	conserved protein, putative hydrolase	4e-157	5e-140	4e-140	4e-140	3e-87	2e-88
PPA0213	putative ABC transporter	3e-72	6e-69	2e-68	7e-91	1	1
PPA0214	hypothetical protein	0.0	7e-109	0.0	1e-144	1	1
PPA0215	hypothetical protein	1	1	8e-86	1	1	1
PPA0216	putative isoleucyl-tRNA synthetase	0.0	0.0	0.0	0.0	0.0	0.0
PPA0217	conserved membrane associated protein	4e-136	1	1	1	1	1
PPA2396	conserved protein	1	1	1	1	1	1
PPA0218	putative transport protein	0.0	1	1	1	1	1
PPA0219	putative oxidoreductase	1e-178	3e-153	1e-152	9e-153	1	1
PPA0220	putative regulatory protein	1	3e-42	6e-34	3e-42	6e-36	6e-36
PPA0221	putative translation initiation inhibitor	2e-80	7e-66	6e-67	6e-67	7e-37	1e-35
PPA0222	putative transcriptional regulator	2e-135	4e-126	5e-126	4e-126	3e-84	1e-84
PPA0223	putative endonuclease III (4.2.99.18)	4e-126	2e-109	8e-116	5e-62	9e-74	9e-74
PPA0224	conserved protein	3e-79	4e-90	4e-89	1e-89	1	1
PPA0225	conserved protein, putative NTP pyrophosphohydrolase	6e-122	2e-109	3e-109	2e-109	1e-39	1e-39
PPA0226	hypothetical protein	1e-99	2e-83	2e-83	2e-83	3e-42	1e-41
PPA0227	putative sodium:proton antiporter	0.0	0.0	0.0	0.0	1e-164	2e-151
PPA0228	putative methyltransferase (2.1.1.-)	0.0	1e-125	5e-125	4e-125	2e-73	5e-73
PPA0229	hypothetical protein	5e-154	9e-145	1e-139	1e-66	7e-63	7e-63
PPA0230	putative secretory protein	0.0	0.0	0.0	0.0	2e-137	4e-137
PPA0231	hypothetical protein	3e-138	1e-104	1e-100	5e-87	2e-60	1e-59
PPA0232	hypothetical protein	2e-130	3e-97	3e-94	2e-91	7e-51	6e-51
PPA0233	hypothetical protein	6e-50	2e-40	2e-40	2e-40	1	1
PPA0234	hypothetical protein	1e-53	8e-46	6e-47	2e-47	4e-31	3e-31
PPA0235	hypothetical protein	4e-73	5e-42	1e-40	6e-18	6e-15	8e-15
PPA0236	hypothetical protein	2e-41	1	1	1	1	1
PPA0237	putative helicase	0.0	0.0	0.0	0.0	0.0	0.0
PPA0238	putative transferase	0.0	0.0	0.0	0.0	2e-154	3e-141
PPA0240	conserved protein	6e-52	4e-47	4e-47	4e-47	1	1
PPA0241	DNA topoisomerase I (5.99.1.2)	0.0	0.0	0.0	0.0	0.0	0.0
PPA0242	hypothetical protein	0.0	0.0	0.0	0.0	1	3e-60
PPA0243	putative thymidylate kinase (2.7.4.9)	4e-124	1e-95	2e-95	2e-95	9e-66	1e-65
PPA0244	ATPase	0.0	0.0	0.0	0.0	1e-100	4e-146
PPA0245	hypothetical protein	7e-154	4e-119	1e-118	3e-119	1e-42	9e-44
PPA0246	conserved protein	5e-125	4e-97	2e-96	4e-52	2e-60	1e-54
PPA0247	putative hydrolase	0.0	0.0	0.0	0.0	6e-155	2e-155
PPA0248	hypothetical protein	4e-51	2e-43	2e-43	2e-43	7e-26	7e-26
PPA0249	conserved protein, DUF885	0.0	0.0	0.0	0.0	0.0	0.0
PPA0250	putative flavin-containing amine oxidase (1.4.3.-)	0.0	0.0	0.0	0.0	2e-149	2e-149
PPA0251	hypothetical protein	6e-163	1e-119	4e-120	4e-120	1e-13	1e-13
PPA0252	conserved protein	4e-88	2e-83	6e-84	6e-84	7e-37	6e-37
PPA0255	hypothetical protein	0.0	2e-161	3e-161	3e-161	6e-122	2e-122
PPA0256	inorganic pyrophosphatase (3.6.1.1)	1e-106	8e-101	8e-101	8e-101	4e-88	4e-88
PPA0257	putative carboxypeptidase	0.0	0.0	0.0	0.0	1e-88	2e-89
PPA0258	conserved protein	7e-174	1e-134	6e-135	6e-135	2e-80	2e-50
PPA0259	putative hypoxanthine phosphoribosyltransferase	1e-106	4e-102	4e-102	4e-102	1e-82	1e-82
PPA0260	putative cell division protein FtsH	0.0	0.0	0.0	0.0	0.0	0.0
PPA0261	GTP cyclohydrolase I (3.5.4.16)	1e-107	2e-90	4e-88	8e-65	4e-87	5e-87
PPA0262	hypothetical protein	4e-49	1e-08	1	1	1	1
PPA0263	putative outer membrane protein A	0.0	1e-92	1	1	3e-104	3e-104
PPA0264	hypothetical protein	2e-119	1e-08	1	1	2e-33	2e-21
PPA0265	hypothetical protein	1	1	1	1	1	1
PPA0266	hypothetical protein	1e-92	2e-42	1	1	1	1
PPA0267	hypothetical protein	2e-59	4e-26	1	1	1	1
PPA0268	hypothetical protein	0.0	1	1	1	1	1
PPA0270	hypothetical protein	5e-78	1	1	1	1	1
PPA0271	dihydropteroate synthase	6e-163	6e-131	8e-145	8e-145	1e-100	7e-102
PPA0272	dihydroneopterin aldolase (4.1.2.25)	1e-65	2e-45	2e-47	2e-47	5e-26	5e-26
PPA0273	putative hydroxymethyldihydropteridine pyrophosphokinase (2.7.6.3)	2e-103	2e-85	2e-91	2e-91	3e-34	3e-34
PPA0274	hypothetical protein	1e-100	2e-78	5e-78	4e-78	5e-43	3e-40
PPA0275	hypothetical protein	6e-127	1e-112	1e-112	1e-112	5e-60	4e-59
PPA0276	putative NADH dehydrogenase	0.0	0.0	2e-179	2e-179	3e-97	1e-91
PPA0277	conserved protein	2e-57	3e-30	3e-30	3e-30	7e-40	7e-40
PPA0278	putative Clp-family ATP-binding protease	0.0	0.0	0.0	0.0	0.0	0.0
PPA0279	conserved protein	0.0	6e-157	4e-157	6e-156	6e-136	2e-136
PPA0280	conserved membrane spanning protein	0.0	2e-154	2e-154	3e-155	1	1
PPA0281	conserved membrane spanning protein	2e-145	4e-135	4e-135	6e-135	1	1
PPA0282	lactam utilization protein	1e-146	9e-133	5e-132	3e-132	1	1
PPA0283	allophanate hydrolase subunit 1	2e-109	3e-98	2e-97	1e-97	1	1
PPA0284	allophanate hydrolase subunit 2	3e-163	2e-140	9e-138	2e-138	1	1
PPA0285	putative sugar transporter	0.0	0.0	0.0	0.0	1e-155	7e-157
PPA0286	conserved protein, putative cell division inhibitor	4e-177	7e-158	8e-158	1e-158	3e-127	4e-113
PPA0287	membrane spanning protein	1e-176	3e-94	9e-131	7e-95	7e-69	4e-68
PPA0288	conserved protein	1e-104	2e-51	8e-51	2e-51	4e-52	2e-52
PPA0289	putative two component response regulator	1e-119	1	1	1	1	1
PPA0290	putative two-component sensor kinase	0.0	1	1	1	1	1
PPA0291	hypothetical protein	2e-120	1	1	1	1	1
PPA0292	conserved protein	2e-179	1e-132	1e-65	7e-66	1	1
PPA0293	PTS system, glucose/sucrose specific IIA subunit	1e-83	6e-64	2e-64	1	1	1
PPA0294	PTS system sugar-specific EII component (2.7.1.69)	0.0	0.0	0.0	0.0	1	1
PPA0295	putative sugar transporter	1	1	1	1	1	1
PPA0296	4-hydroxythreonine-4-phosphate dehydrogenase 2 (1.1.1.262)	1	1	1	1	1	1
PPA0298	conserved protein	1	1	1	1	1	1
PPA0299	putative regulatory protein, DeoR family	1	1	1	1	1	1
PPA0300	A/G-specific adenine glycosylase	1e-164	1e-140	1e-140	1e-140	3e-119	9e-123
PPA0301	glutamate-1-semialdehyde 2,1-aminomutase, HemL (5.4.3.8)	0.0	0.0	0.0	0.0	0.0	1e-180
PPA0302	delta-aminolevulinic acid dehydratase, HemB (4.2.1.24)	0.0	0.0	0.0	0.0	6e-156	5e-156
PPA0303	uroporphyrinogen-III synthase, HemD	6e-134	3e-113	3e-109	1e-109	1e-61	1e-61
PPA0304	porphobilinogen deaminase, HemC (2.5.1.61)	0.0	8e-163	2e-162	7e-108	3e-112	3e-112
PPA0305	putative protoporphyrinogen oxidase, HemY (1.3.3.4)	0.0	0.0	0.0	0.0	1e-157	1e-157
PPA0306	uroporphyrinogen decarboxylase, HemE	0.0	2e-178	2e-177	2e-164	2e-148	6e-150
PPA0307	glutamyl-tRNA reductase, HemA (1.2.1.-)	0.0	0.0	0.0	4e-124	9e-137	4e-130
PPA0308	ferrochelatase, HemH (4.99.1.1)	0.0	0.0	0.0	0.0	2e-127	2e-127
PPA0310	hypothetical protein	7e-117	4e-70	4e-70	4e-70	3e-36	3e-36
PPA0311	conserved protein	0.0	4e-167	5e-166	4e-167	4e-115	3e-115
PPA0312	putative DNA repair protein	0.0	0.0	0.0	0.0	0.0	0.0
PPA0313	putative malate oxidoreductase (1.1.1.38)	0.0	0.0	0.0	0.0	1	1
PPA0314	conserved protein	2e-123	1e-115	1e-115	1e-115	1e-94	1e-94
PPA0315	putative AP endonuclease family protein	2e-175	2e-147	2e-147	2e-147	4e-93	5e-42
PPA0316	putative proline dehydrogenase	1e-173	2e-153	2e-153	8e-122	1e-84	1e-84
PPA0317	conserved protein, putative protease	1e-145	3e-126	5e-118	8e-118	1	1
PPA0318	semialdehyde dehydrogenase (1.2.1.11)	0.0	1e-180	0.0	4e-180	1e-162	1e-162
PPA0319	putative delta-1-pyrroline-5-carboxylate reductase (1.5.1.2)	1e-145	3e-113	2e-113	3e-113	1e-76	2e-40
PPA0320	hypothetical protein	1	4e-11	1	5e-11	4e-11	4e-11
PPA0321	conserved protein	1	4e-48	2e-27	4e-48	1	1
PPA0323	uroporphyrinogen-III synthase, HemD (2.1.1.107)	0.0	0.0	0.0	0.0	0.0	0.0
PPA0324	putative phosphoglycerate mutase	2e-128	4e-120	4e-120	4e-120	3e-94	5e-80
PPA0325	conserved protein	3e-108	2e-94	2e-94	2e-94	1	1
PPA0326	cytochrome c biogenesis protein	1e-126	7e-127	2e-126	6e-127	1	1
PPA0327	conserved protein, putative c-type cytochrome biogenesis protein	0.0	0.0	0.0	0.0	1	1
PPA0328	putative cytochrome c biogenesis protein	6e-158	1e-143	1e-144	9e-144	1	1
PPA0329	hypothetical protein, putative sigma subunit	0.0	0.0	0.0	4e-94	3e-77	1e-76
PPA0330	putative short chain dehydrogenase	4e-154	2e-138	3e-139	2e-139	1	1
PPA0331	hypothetical protein	2e-170	1	1	1	1	1
PPA0332	hypothetical protein	7e-131	3e-105	2e-105	3e-105	1	1
PPA0333	pyridine nucleotide-disulphide oxidoreductase	0.0	0.0	0.0	0.0	0.0	8e-112
PPA0334	putative ABC-type transporter, periplasmic component	0.0	2e-124	2e-130	5e-125	2e-91	2e-89
PPA0335	ABC-type transporter, ATPase component	7e-144	3e-122	5e-121	3e-122	6e-91	8e-54
PPA0336	putative permease, FecCD transport family protein	0.0	2e-150	1e-153	2e-150	5e-119	3e-119
PPA0337	siderophore-interacting protein	2e-172	1	1	1	1	1
PPA0338	phosphate transport ATP-binding protein PstB	8e-153	4e-149	4e-149	4e-149	7e-140	7e-140
PPA0339	phosphate transport system permease protein PstA	9e-177	2e-162	7e-163	2e-162	9e-131	9e-108
PPA0340	putative phosphate transport system permease protein PstC	0.0	1e-165	2e-170	5e-170	1e-115	9e-116
PPA0341	phosphate-binding protein	0.0	0.0	0.0	0.0	3e-155	7e-155
PPA0342	conserved protein	0.0	9e-153	8e-154	9e-153	6e-94	2e-58
PPA0343	polyphosphate kinase (2.7.4.1)	0.0	0.0	0.0	0.0	0.0	0.0
PPA0344	transcriptional regulatory protein	8e-138	1e-118	4e-121	1e-118	8e-61	7e-61
PPA0345	hypothetical protein	2e-174	2e-122	2e-122	2e-122	1e-54	3e-22
PPA0346	D-tyrosyl-tRNA(Tyr) deacylase (3.1.-.-)	2e-80	2e-69	1e-69	2e-69	1e-60	7e-46
PPA0347	conserved protein	7e-97	3e-92	3e-92	3e-51	7e-70	7e-70
PPA0348	conserved protein, putative glycine cleavage T-protein	3e-178	2e-146	7e-149	2e-146	5e-110	7e-64
PPA0349	putative glycosyltransferase	0.0	0.0	0.0	0.0	0.0	0.0
PPA0350	short chain dehydrogenase	2e-142	3e-132	4e-132	3e-132	1	1
PPA0351	putative phosphoenolpyruvate-protein kinase (2.7.3.9)	0.0	0.0	0.0	0.0	0.0	6e-178
PPA0352	phosphocarrier protein HPr	2e-46	9e-46	1e-45	1e-45	2e-35	9e-32
PPA0353	2-C-methyl-D-erythritol 4-phosphate cytidylyltransferase (2.7.7.60)	2e-128	4e-117	5e-118	4e-117	1e-91	1e-91
PPA0354	2-C-methyl-D-erythritol 2,4-cyclodiphosphate synthase (4.6.1.12)	1	3e-76	6e-77	3e-76	1e-59	1e-59
PPA0355	putative PTS family protein (2.7.1.69)	3e-63	3e-65	3e-65	3e-65	1	1
PPA0356	putative phosphotransferase enzyme	2e-51	3e-49	5e-49	3e-49	3e-34	8e-35
PPA0357	putative transcriptional regulator	9e-89	7e-87	7e-87	6e-87	5e-80	5e-80
PPA0358	hypothetical protein	2e-98	1e-72	4e-72	1e-72	1	1
PPA0359	response regulator	3e-125	5e-121	5e-121	5e-121	9e-104	9e-104
PPA0360	putative sensor kinase (2.7.3.-)	0.0	0.0	0.0	0.0	2e-123	2e-123
PPA0361	putative phosphate transport system protein	1e-126	3e-121	3e-121	3e-121	6e-86	6e-86
PPA0363	polysaccharide deacetylase	0.0	5e-163	2e-167	6e-168	4e-81	4e-81
PPA0364	phosphoglycerate mutase (5.4.2.1)	2e-147	2e-132	2e-132	2e-132	3e-124	1e-70
PPA0365	putative PTS system	2e-86	1e-47	1e-47	1e-47	1e-50	1e-50
PPA0366	putative phosphotransferase enzyme	7e-53	1e-46	6e-47	1e-46	1	1
PPA0367	L-asparaginase I (3.5.1.1)	0.0	3e-178	1e-178	3e-178	3e-106	3e-106
PPA0368	amino acid permease	0.0	0.0	0.0	0.0	0.0	0.0
PPA0369	serine hydroxymethyltransferase (2.1.2.1)	0.0	0.0	0.0	0.0	0.0	0.0
PPA0370	carbohydrate kinase, PfkB family	0.0	0.0	0.0	0.0	1	1
PPA0371	KHG/KDPG aldolase	1e-106	8e-76	1e-75	7e-76	1	1
PPA0372	putative 3-oxoacyl-(acyl-carrier protein) reductase	1	1	1	1	1	1
PPA0373	putative oxidoreductase	1	1	1	1	1	1
PPA0376	putative glycosyl hydrolase	1	1	1	1	1	1
PPA0377	conserved protein	1	1	1	1	1	1
PPA0378	putative oxidoreductase	1	1	1	1	1	1
PPA0379	putative dehydrogenase	5e-12	1	1	1	1	1
PPA0380	hyalorunate lyase (4.2.2.1)	0.0	1	1	1	1	1
PPA0381	conserved protein	1	1	1	1	1	1
PPA0382	conserved protein	3e-89	1	1	1	1	1
PPA0383	putative tRNA/rRNA methyltransferase	3e-166	1e-153	1e-153	3e-105	3e-141	2e-141
PPA0384	tRNA synthetase	0.0	0.0	0.0	0.0	0.0	0.0
PPA0385	hypothetical protein	2e-21	3e-22	3e-22	3e-22	1	1
PPA0386	conserved protein	0.0	0.0	0.0	0.0	0.0	0.0
PPA0387	conserved protein	4e-98	4e-81	4e-81	3e-81	1	1
PPA0388	hypothetical protein	3e-28	5e-28	5e-28	5e-28	1	1
PPA0389	hypothetical protein	3e-75	6e-68	2e-68	6e-68	1	1
PPA0390	hypothetical protein	3e-103	1e-80	1e-78	1e-80	1	1
PPA0391	hypothetical protein	2e-136	4e-118	1e-119	4e-118	1	1
PPA0392	putative RNA polymerase sigma factor	1e-107	3e-89	3e-89	2e-89	1	1
PPA0393	hypothetical protein	9e-98	6e-78	2e-79	9e-79	1	1
PPA0394	hypothetical protein	4e-62	5e-43	4e-43	5e-43	1	1
PPA0395	ABC transporter ATP-binding protein	0.0	0.0	0.0	0.0	0.0	2e-97
PPA0396	L-serine dehydratase (4.3.1.17)	0.0	0.0	0.0	0.0	0.0	0.0
PPA0397	oxidoreductase with transcriptional repressor domain	0.0	0.0	0.0	0.0	1	1
PPA0398	conserved protein, putative sugar-binding protein	0.0	0.0	0.0	0.0	1	1
PPA0399	sugar ABC transporter	0.0	1e-150	4e-151	8e-147	1	5e-28
PPA0400	putative transport system permease protein	2e-122	2e-142	2e-143	2e-143	2e-32	5e-33
PPA0402	threonine 3-dehydrogenase (1.1.1.103)	0.0	0.0	0.0	0.0	1	1
PPA0403	aminotransferase, putative 2-amino-3-ketobutyrate coenzyme A ligase	0.0	0.0	0.0	0.0	1	1
PPA0404	putative substrate-binding protein	2e-180	1	4e-140	9e-134	1	1
PPA0405	ABC transporter-associated permease	1e-125	7e-90	4e-91	9e-92	1	1
PPA0406	ABC transporter-associated permease	2e-117	4e-100	5e-101	1e-51	1	1
PPA0407	putative ABC transporter ATP-binding subunit	4e-159	2e-134	2e-134	7e-123	1	1
PPA0408	hypothetical membrane protein (DedA family)	4e-147	1e-123	2e-126	1e-123	1e-86	4e-87
PPA0409	conserved protein	6e-67	1e-53	1e-57	1e-53	4e-31	1e-30
PPA0410	conserved protein	2e-97	3e-87	1e-88	6e-88	2e-55	2e-55
PPA0411	zinc-binding dehydrogenase	0.0	8e-179	7e-179	5e-180	1	1
PPA0412	putative ABC transporter ATP-binding protein	0.0	6e-91	7e-91	5e-91	8e-99	2e-98
PPA0413	putative permease	8e-110	6e-58	6e-58	5e-58	9e-56	9e-56
PPA0414	hypothetical protein	1	1	1	1	1	1
PPA0415	putative sensor histidine kinase, two-component system	0.0	1e-66	1e-66	1e-66	2e-79	2e-79
PPA0416	two-component system response regulator	1e-114	6e-74	6e-74	6e-74	2e-86	2e-87
PPA0417	conserved protein, phosphoglycerate mutase family protein	3e-91	1e-52	1e-52	1e-52	6e-51	2e-58
PPA0418	cobalamin biosynthesis CobD/CbiB protein	0.0	4e-112	1e-111	4e-112	4e-34	1e-119
PPA0419	cobyrinic acid a,c-diamide synthase CbiP	0.0	0.0	0.0	2e-175	0.0	0.0
PPA2397	hypothetical protein	1	1	1	1	1	1
PPA0420	tetrapyrrole methylase, putative precorrin-2 C20-methyltransferase, CbiL (2.1.1.130)	2e-140	8e-127	2e-126	8e-127	2e-88	3e-89
PPA0421	tetrapyrrole methylase, putative precorrin-3 methylase, CbiF (2.1.1.-)	0.0	1e-177	1e-177	1e-177	2e-162	1e-162
PPA0422	tetrapyrrole methylase, putative CbiE/G/H fusion protein	0.0	0.0	0.0	0.0	0.0	0.0
PPA0423	cobalamin synthesis protein, fusion CysG+CbiX	0.0	0.0	0.0	0.0	0.0	0.0
PPA0424	hypothetical protein	7e-159	6e-149	7e-149	6e-149	2e-101	3e-102
PPA2398	hypothetical protein	1	1	1	1	1	1
PPA0425	FecCD-family membrane transport protein	0.0	3e-85	3e-85	3e-85	4e-175	4e-175
PPA0426	Fe uptake system permease	2e-151	4e-57	4e-57	4e-57	5e-133	2e-133
PPA0427	putative iron transport lipoprotein	0.0	2e-91	1e-80	6e-93	1e-165	1e-165
PPA0428	ATPase of the AAA superfamily	0.0	7e-20	8e-54	5e-54	1	1e-27
PPA0429	precorrin 8X methylmutase CbiC	3e-124	4e-101	8e-101	4e-101	2e-91	2e-91
PPA0430	cobalt transport protein CbiM	2e-128	1e-118	1e-118	1e-118	4e-99	4e-99
PPA0432	putative cobalt transport protein CbiN	2e-79	6e-52	4e-52	6e-52	2e-37	2e-37
PPA0433	cobalt transport protein CbiQ	2e-157	6e-129	7e-129	6e-129	5e-85	5e-85
PPA0434	membrane associated cobalt transport protein CbiO	3e-159	1e-132	1e-132	1e-132	3e-106	5e-106
PPA0435	hypothetical protein	2e-125	6e-112	6e-111	5e-112	1	1
PPA0436	precorrin 8 decarboxylase CbiT	1e-112	5e-95	1e-94	5e-95	2e-54	6e-78
PPA0437	cob(I)alamin adenosyltransferase (2.5.1.17)	9e-117	2e-101	1e-86	2e-101	3e-63	3e-91
PPA0438	cobyrinic acid A,C-diamide synthase, CbiA	0.0	0.0	0.0	0.0	2e-146	2e-146
PPA0439	uroporphyrinogen III methyltransferase	7e-147	4e-125	2e-126	4e-125	2e-119	8e-94
PPA0440	precorrin-6x reductase CbiJ/CobK	1e-143	6e-123	3e-120	6e-123	2e-74	2e-74
PPA0441	phosphoribosyltransferase, cobalamin biosynthesis enzyme, fusion CobTU	0.0	0.0	0.0	3e-161	1e-133	4e-133
PPA0442	putative cobalamin-5-phosphate synthase, CobS	1e-151	6e-124	9e-126	6e-124	9e-85	9e-85
PPA0443	metal binding protein	2e-146	9e-114	9e-115	9e-114	3e-79	3e-79
PPA0444	hypothetical protein	0.0	1	1	1	1	0.0
PPA0445	hypothetical protein	1	1	1	1	1	1
PPA0446	putative sugar-specific permease	0.0	1	1	1	0.0	0.0
PPA0447	phosphotransferase system protein, mannitol/fructose-specific IIA subunit	3e-144	1	1	1	1e-110	1e-60
PPA0448	hypothetical protein	1	1	1	1	1	1
PPA0449	hypothetical membrane protein	1e-81	1	1	1	1	1
PPA0450	autoinducer-2 production protein LuxS (3.13.1.-)	4e-89	1e-81	8e-84	1e-81	4e-78	4e-78
PPA0451	phosphomannose isomerase (5.3.1.8)	0.0	0.0	0.0	0.0	2e-121	3e-120
PPA0452	hypothetical protein	5e-49	3e-38	3e-38	3e-38	1	1
PPA0453	60 kDa chaperonin TCP-1/Cpn60	0.0	0.0	0.0	0.0	0.0	0.0
PPA0454	transaldolase (2.2.1.2)	0.0	1	4e-151	1	1	1
PPA0455	GntR-family transcriptional regulator	6e-144	1	4e-64	1	1	1
PPA0456	carbohydrate kinase	0.0	1	3e-113	1	1e-07	1
PPA0457	conserved protein	8e-167	1	1e-86	1	1	1
PPA0458	putative myo-inositol catabolism protein IolB	6e-134	1	2e-87	1	1	1
PPA0459	thiamine pyrophosphate-requiring enzyme, putative acetolactate synthase	0.0	1	0.0	1	1	1
PPA0460	hypothetical protein	3e-39	1	1	1	1	1
PPA0461	methylmalonic acid semialdehyde dehydrogenase	0.0	1	0.0	1	1	1
PPA0462	transcriptional regulator, LacI family	0.0	1	1	1	1	1
PPA0463	dehydrogenase, putative myo-inositol 2-dehydrogenase (1.1.1.18)	0.0	1	1	1	1	1
PPA0464	sugar phosphate isomerase/epimerase	0.0	1	1	1	1	1
PPA0465	myo-inositol catabolism IolH protein	5e-172	1	4e-133	1	1	1
PPA0466	putative myo-inositol 2-dehydrogenase (1.1.1.18)	0.0	1	1	1	1	1
PPA0467	putative sugar transporter YfiG	0.0	1	1	1	0.0	0.0
PPA0468	putative myo-inositol catabolism protein	5e-170	1	3e-142	1	1	1
PPA0469	putative myo-inositol 2-dehydrogenase (1.1.1.18)	0.0	1	9e-95	1	1	1
PPA0470	conserved protein	1e-151	1e-125	3e-106	9e-113	2e-70	2e-70
PPA0471	putative copper homeostasis protein CutC	2e-126	9e-111	5e-111	9e-111	1	1
PPA0472	conserved protein	0.0	2e-146	4e-154	2e-146	2e-48	2e-48
PPA0473	DNA or RNA helicase of superfamily II	0.0	0.0	0.0	0.0	0.0	0.0
PPA0474	conserved protein, putative helicase of DeaD/DeaH box family	0.0	0.0	0.0	0.0	1e-172	7e-78
PPA0475	hypothetical protein	5e-142	6e-103	4e-43	8e-43	4e-12	3e-12
PPA0476	glucosamine-6-phosphate isomerase (3.5.99.6)	2e-152	8e-138	1e-138	8e-138	9e-95	9e-95
PPA0477	cold shock protein	9e-72	1e-69	9e-70	1e-69	2e-60	3e-60
PPA0478	conserved protein	2e-154	2e-144	1e-144	2e-144	1e-105	4e-106
PPA0479	hypothetical protein	5e-40	2e-35	2e-35	2e-35	2e-22	3e-22
PPA0480	putative xanthine/uracil permease	0.0	0.0	0.0	0.0	1	1
PPA0481	hypothetical protein	1e-122	1e-85	8e-85	1e-85	2e-26	2e-25
PPA0482	hypothetical protein	0.0	5e-149	6e-150	5e-151	6e-59	1e-59
PPA0483	phosphoserine aminotransferase (2.6.1.52)	0.0	0.0	0.0	4e-166	2e-135	1e-134
PPA0484	N-acetylglucosamine-6-phosphate deacetylase (3.5.1.25)	0.0	0.0	0.0	0.0	7e-123	7e-123
PPA0485	repressor	3e-134	5e-122	3e-121	5e-122	6e-68	6e-68
PPA0486	hypothetical protein	0.0	6e-179	2e-178	6e-179	2e-136	2e-136
PPA0487	thiol-disulfide isomerase	7e-69	6e-65	6e-65	6e-65	2e-55	2e-55
PPA0488	sugar transporter family protein	0.0	0.0	0.0	0.0	1	1
PPA0489	UTP--glucose-1-phosphate uridylyltransferase (2.7.7.9)	0.0	0.0	0.0	0.0	0.0	5e-119
PPA0490	hypothetical protein	6e-61	1e-50	4e-50	1e-50	5e-33	5e-33
PPA0491	large conductance mechanosensitive channel	4e-66	8e-62	8e-62	8e-62	2e-45	2e-45
PPA0492	hypothetical protein	5e-98	2e-90	2e-89	1e-26	6e-17	6e-17
PPA2407	conserved protein	1	2e-34	2e-35	2e-34	4e-28	4e-28
PPA0493	5-formyltetrahydrofolate cyclo-ligase	2e-108	4e-94	1e-95	4e-94	6e-47	5e-47
PPA0494	putative molybdopterin biosynthesis enzyme	0.0	0.0	0.0	0.0	7e-80	9e-80
PPA0495	putative ribosomal-protein-alanine acetyltransferase (2.3.1.128)	5e-129	1e-113	2e-112	1e-113	1e-70	1e-70
PPA0496	hypothetical protein	2e-152	2e-129	6e-128	6e-129	2e-51	6e-52
PPA0497	putative component of anaerobic dehydrogenase	3e-129	1	1	1	1	1
PPA0498	molybdenum cofactor biosynthesis protein	9e-89	1	1	1	1	1
PPA0499	molybdenum cofactor biosynthesis protein	0.0	1	1	1	1	1
PPA0500	molybdopterin synthase MoaE	7e-79	1	1	1	1	1
PPA0501	putative molybdopterin converting factor	1e-41	1	1	1	1	1
PPA0502	molybdenum cofactor biosynthesis enzyme	0.0	1	1	1	1	1
PPA0503	putative molybdopterin-binding protein	3e-48	1	1	1	1	1
PPA0504	putative molybdate-binding protein precursor	4e-127	1	1	1	1	1
PPA0505	ABC transporter, putative molybdenum transport system	0.0	1	1	1	1	1
PPA0506	hypothetical protein, putative regulator	1	1	1	1	1	1
PPA0507	nitrate reductase gamma subunit (1.7.99.4)	5e-136	1	1	1	1	1
PPA0508	nitrate reductase delta subunit (1.7.99.4)	7e-113	1	1	1	1	1
PPA0509	nitrate reductase beta chain (1.7.99.4)	0.0	1	1	1	1	1
PPA0510	nitrate reductase alpha chain (1.7.99.4)	0.0	1	1	1	1	1
PPA0511	nitrate/nitrite transporter	0.0	1	1	1	1	1
PPA0512	hypothetical protein, putative molybdopterin-guanine dinucleotide biosynthesis protein A	5e-125	1	1	1	1	1
PPA0513	molybdenum cofactor biosynthesis protein	2e-89	1	1	1	1	1
PPA0514	hypothetical protein, putative molybdopterin-guanine dinucleotide biosynthesis protein	2e-49	1	1	1	1	1
PPA0515	anaerobic dimethyl sulfoxide reductase chain C	0.0	1	1	1	1	1
PPA0516	anaerobic dimethyl sulfoxide reductase, chain B (1.8.99.-)	1e-126	1	1	1	1	1
PPA0517	anaerobic dimethyl sulfoxide reductase chain A (1.8.99.-)	0.0	1	1	1	1	1
PPA0518	putative molybdopterin biosynthesis protein MoeB	1e-159	1	1	1	3e-122	9e-121
PPA0519	thiazole biosynthesis protein ThiG	2e-137	1	1	1	1	1
PPA0520	FAD dependent oxidoreductase	0.0	1	1	1	1	1
PPA0521	conserved protein, putative metal-transport (Mg2+ and Co2+) protein	9e-58	9e-43	8e-43	9e-43	2e-33	2e-33
PPA0522	putative uracyl permease	0.0	0.0	0.0	0.0	0.0	0.0
PPA0523	putative dolichyl-phosphate-mannose-protein mannosyltransferase	0.0	0.0	0.0	0.0	0.0	1e-176
PPA0524	putative tetrapyrrole (corrin/porphyrin) methylase	1e-162	3e-135	2e-134	3e-132	1e-98	1e-98
PPA0525	DNase	3e-177	2e-149	2e-149	2e-149	7e-94	2e-100
PPA0526	dimethyladenosine transferase	2e-169	1e-141	9e-141	9e-141	3e-107	9e-57
PPA0527	4-diphosphocytidyl-2-C-methyl-D-erythritol kinase (2.7.1.148)	9e-96	1e-150	1e-151	3e-150	9e-80	9e-80
PPA0528	putative MarR-family regulator	9e-94	9e-77	9e-77	9e-77	6e-60	9e-60
PPA0529	putative TetR-family transcriptional regulator	4e-132	5e-107	4e-107	1e-74	5e-78	5e-78
PPA0530	N-acetylglucosamine-1-phosphate uridyltransferase	0.0	0.0	0.0	0.0	2e-160	2e-160
PPA0531	ribose-phosphate pyrophosphokinase	0.0	0.0	0.0	0.0	2e-172	2e-172
PPA0532	hypothetical protein	0.0	4e-127	2e-126	2e-127	5e-111	3e-111
PPA0533	hypothetical protein	3e-110	1e-65	1e-65	1e-65	1e-68	8e-71
PPA0534	hypothetical protein	3e-116	5e-49	3e-48	5e-49	2e-51	2e-49
PPA0535	ribosomal L25P family protein	1e-115	3e-101	8e-102	7e-102	2e-63	2e-63
PPA0536	peptidyl-tRNA hydrolase (3.1.1.29)	1e-66	2e-99	2e-99	2e-99	2e-76	2e-76
PPA0537	D-lactate dehydrogenase	2e-43	1	1	1	1	1
PPA0538	putative D-lactate dehydrogenase	1	1	1	1	1	1
PPA0539	alcohol dehydrogenase	7e-137	1	1	1	1	1
PPA0540	conserved protein	0.0	0.0	0.0	0.0	1	1
PPA0541	transcription-repair coupling factor	0.0	0.0	0.0	0.0	0.0	0.0
PPA0542	hypothetical protein	2e-97	1e-67	2e-67	1e-67	6e-23	1e-22
PPA0543	putative MazG-family transcriptional regulator	2e-119	1e-91	1e-91	9e-92	1e-75	1e-75
PPA0544	hypothetical protein	3e-101	3e-64	3e-64	3e-64	1	1
PPA0545	enolase (4.2.1.11)	0.0	0.0	0.0	0.0	0.0	0.0
PPA0546	conserved protein, putative septum formation initiator	1e-82	2e-64	9e-64	2e-64	1e-34	1e-34
PPA0547	conserved protein	2e-103	3e-82	3e-82	3e-60	2e-74	2e-74
PPA0548	hydrolase, Ppx/GppA phosphatase family	5e-177	4e-145	1e-145	1e-145	4e-110	4e-110
PPA0549	membrane spanning protein	9e-157	6e-134	6e-135	6e-135	2e-72	6e-73
PPA0550	hypothetical protein	3e-133	9e-127	4e-126	9e-127	2e-91	2e-91
PPA0551	hypothetical protein	7e-163	1e-115	1e-140	1e-140	4e-55	7e-55
PPA0552	hypothetical protein	1	1	1	1	1	1
PPA2401	hypothetical protein	7e-84	3e-54	2e-56	2e-54	2e-27	2e-31
PPA2402	hypothetical protein	1	1	1	1	1	1
PPA0553	membrane spanning protein, GtrA-family	8e-79	1e-70	2e-73	2e-73	1	1
PPA0554	oligopeptide transporter, Opt family	0.0	0.0	0.0	0.0	0.0	0.0
PPA0555	aldo/keto reductase	5e-169	4e-152	4e-152	1e-151	1	1
PPA0556	peptide methionine sulfoxide reductase	9e-125	3e-111	1e-110	4e-112	8e-88	8e-88
PPA0557	sodium-and chloride-dependent transporter	0.0	0.0	0.0	0.0	1	1
PPA0558	uracil-DNA glycosylase (3.2.2.-)	1e-131	2e-125	2e-131	6e-105	3e-105	4e-105
PPA0559	membrane spanning protein	0.0	4e-177	3e-176	4e-177	1	1
PPA0560	hypothetical protein	3e-116	2e-137	1e-137	2e-137	2e-63	2e-63
PPA0561	transcription elongation factor GreA	5e-97	3e-92	4e-92	1e-55	2e-77	1e-77
PPA0562	hypothetical protein	3e-79	1e-63	2e-63	9e-64	1	1
PPA0563	conserved protein containing thioredoxin domain	0.0	0.0	0.0	0.0	1	1
PPA0564	undecaprenyl pyrophosphate synthase (2.5.1.31)	5e-160	6e-151	2e-152	6e-70	3e-130	3e-130
PPA0565	conserved protein family (Hly-III / UPF0073), putative hemolysin	4e-126	3e-114	3e-114	3e-114	2e-85	2e-85
PPA0566	ATP-binding protein	0.0	0.0	0.0	0.0	0.0	0.0
PPA0567	hypothetical protein	6e-95	1e-75	1e-70	3e-75	1	1
PPA0568	exodeoxyribonuclease VII small subunit (3.1.11.6)	1e-40	8e-30	8e-30	8e-30	6e-15	6e-15
PPA0569	exodeoxyribonuclease VII large subunit (3.1.11.6)	0.0	0.0	0.0	0.0	7e-137	7e-137
PPA0570	hypothetical protein, putative phosphoesterase	0.0	0.0	0.0	1e-132	2e-52	3e-52
PPA0571	protein with WD40 domain	1	1	1	0.0	1	1
PPA0572	IspH, non-mevalonate pathway of isoprenoid biosynthesis	0.0	1e-174	6e-175	6e-175	5e-143	7e-72
PPA0573	DNA recombination protein RmuC homolog	0.0	0.0	0.0	1e-127	1e-130	2e-129
PPA0574	aspartyl aminopeptidase	0.0	0.0	0.0	3e-130	0.0	0.0
PPA0575	putative ATP/GTP binding protein	0.0	0.0	0.0	0.0	0.0	0.0
PPA0576	hypothetical protein	3e-143	1	1	1	1	1
PPA0577	conserved protein	3e-90	1	1	1	1	1
PPA0578	transporter, putative fucose permease	0.0	1	1	1	1	1
PPA0579	transcriptional regulator MarR family	4e-80	4e-06	1	1	5e-26	3e-26
PPA0580	stress-induced protein	3e-80	1	1	1	4e-74	4e-74
PPA0581	NonF-related protein	3e-133	1	1	1	7e-112	7e-112
PPA0582	arginine/ornithine antiporter	0.0	0.0	1	0.0	1	1
PPA0583	arginine deiminase (3.5.3.6)	0.0	0.0	9e-74	0.0	4e-66	4e-66
PPA0584	ornithine carbamoyltransferase, catabolic (2.1.3.3)	0.0	0.0	0.0	3e-125	5e-144	4e-145
PPA0585	carbamate kinase (2.7.2.2)	2e-176	2e-149	5e-150	2e-151	5e-98	2e-100
PPA0586	arginine repressor	8e-53	2e-77	1	3e-77	1	1
PPA0587	conserved protein	5e-126	3e-108	1e-108	3e-101	9e-69	2e-69
PPA0588	conserved protein	8e-93	4e-79	4e-79	3e-79	1e-52	1e-52
PPA0589	oxidoreductase, putative aldo/keto reductase	0.0	6e-166	9e-168	7e-168	1	1
PPA0590	thiol peroxidase (1.11.1.-)	1e-92	4e-86	4e-86	4e-86	4e-60	4e-60
PPA0591	lysine-specific permease	0.0	0.0	0.0	0.0	0.0	2e-129
PPA0592	alpha-amylase 3 (3.2.1.1)	0.0	0.0	0.0	0.0	1	1
PPA0593	UDP-glucose 6-dehydrogenase (1.1.1.22)	0.0	0.0	0.0	0.0	0.0	0.0
PPA0594	putative lysophospholipase (3.1.1.5)	7e-119	2e-30	2e-30	2e-26	1e-25	2e-15
PPA0595	methylmalonyl-CoA mutase small subunit (5.4.99.2)	0.0	0.0	0.0	0.0	0.0	0.0
PPA0596	methylmalonyl-CoA mutase large subunit (5.4.99.2)	0.0	0.0	0.0	0.0	0.0	0.0
PPA0597	kinase ArgK, involved in lysine, arginine, ornithine transport	0.0	0.0	0.0	0.0	1e-158	1e-158
PPA0598	serine protease, subtilase family	0.0	0.0	0.0	0.0	1	6e-08
PPA0599	conserved protein	2e-40	4e-36	3e-37	5e-38	2e-24	2e-24
PPA0600	ABC-transporter, ATPase component	2e-155	5e-137	2e-137	5e-137	9e-113	8e-113
PPA0601	ABC-type transporter, permease component	5e-104	1e-92	1e-92	2e-92	5e-72	5e-72
PPA0602	hypothetical protein	2e-61	7e-08	1	6e-08	1	1
PPA0603	putative transcriptional regulator	0.0	1	1	1	1	1
PPA0604	conserved protein, putative sugar binding protein	0.0	1	1	1	1	1
PPA2403	hypothetical protein	1	1	1	1	1	1
PPA0605	putative sugar transport protein	6e-90	1	1	1	1	1
PPA0606	putative transport system permease protein	6e-172	1	1	1	1	1
PPA0607	glycosyl hydrolase, putative alpha-L-fucosidase	0.0	1	1	1	1	1
PPA0608	L-fucose isomerase (5.3.1.25)	6e-110	1	1	1	1	1
PPA0609	L-fucose isomerase (5.3.1.25)	0.0	1	1	1	1	1
PPA0610	class II aldolase and adducin N-terminal domain	1e-54	1	1	1	1	1
PPA0611	hypothetical protein	1e-66	2e-15	2e-06	2e-15	1	1
PPA0612	ABC transporter, ATP-binding protein	8e-73	1	1	1	1	1
PPA0613	hypothetical protein, putative permease	0.0	1	1	1	1	1
PPA0614	hypothetical protein	1	1	1	1	1	1
PPA0615	ABC-type transporter, permease components	5e-156	5e-150	5e-150	5e-150	5e-119	5e-119
PPA0616	ABC transporter, ATP-binding protein	5e-155	2e-136	4e-137	7e-90	3e-107	3e-107
PPA0617	solute binding protein	5e-179	8e-139	5e-138	7e-139	5e-87	5e-87
PPA0618	hydrolase, putative isochorismatase	6e-104	1	1	1	8e-57	7e-57
PPA0619	transport-protein, putative permease for cytosine/purines	0.0	1	1	1	0.0	0.0
PPA0620	NAD-dependent aldehyde dehydrogenases (1.5.1.12)	0.0	1	1	1	1	1
PPA0621	zinc-binding dehydrogenase	0.0	0.0	0.0	0.0	1	1
PPA0622	putative dihydroxyacetone (glycerone) kinase protein (2.7.1.29)	0.0	0.0	0.0	0.0	1	1
PPA0623	putative purine phosphoribosyltransferase	3e-94	4e-87	4e-87	4e-87	3e-75	3e-75
PPA0624	N-acetyltransferase (2.3.1.-)	1e-94	2e-61	2e-61	2e-61	1	1
PPA0625	NAD(P) transhydrogenase subunit alpha (1.6.1.2)	0.0	0.0	0.0	0.0	0.0	0.0
PPA0626	NAD(P) transhydrogenase subunit beta (1.6.1.2)	0.0	0.0	0.0	0.0	0.0	0.0
PPA0627	ferredoxin	5e-58	4e-57	3e-57	4e-57	7e-51	7e-51
PPA0628	aminotransferase	0.0	0.0	0.0	0.0	5e-136	1e-137
PPA0629	conserved protein, putative lipoprotein	0.0	4e-130	1e-129	4e-130	3e-83	2e-83
PPA0630	transferase, putative tetrahydrodipicolinate N-succinyltransferase	2e-168	2e-170	3e-170	3e-170	6e-126	4e-78
PPA0631	hypothetical protein	1	1	1	1	1	1
PPA0632	glycine amidinotransferase (2.1.4.1)	0.0	1	1	1	1	1
PPA0633	conserved protein, putative permease	0.0	1	1	1	1	1
PPA0634	proline/betaine transporter	0.0	1	1	1	5e-69	5e-69
PPA0635	putative regulator	1e-115	1	1	1	1	1
PPA0636	succinyl-diaminopimelate desuccinylase	0.0	2e-139	2e-139	2e-140	9e-144	6e-144
PPA0637	hypothetical protein	2e-53	3e-36	3e-36	1e-33	1e-27	8e-27
PPA0638	conserved protein	1e-26	5e-24	5e-24	2e-24	1e-21	1e-21
PPA0639	putative glycosyl transferase	0.0	0.0	0.0	0.0	1e-178	8e-179
PPA0640	glucose-1-phosphate adenylyltransferase (2.7.7.27)	0.0	0.0	0.0	0.0	0.0	0.0
PPA0641	methyltransferase	4e-123	3e-114	3e-114	2e-114	2e-64	8e-65
PPA0642	dihydrodipicolinate synthase (4.2.1.52)	1e-168	2e-147	2e-147	2e-147	1e-117	1e-117
PPA0643	conserved protein, putative twin arginine translocation complex component	7e-76	7e-67	7e-67	6e-61	3e-43	2e-42
PPA0644	endoglycoceramidase (3.2.1.123)	0.0	1	1	1	1	1
PPA0645	ATP-binding protein	0.0	0.0	0.0	0.0	2e-168	4e-89
PPA0646	conserved protein	2e-98	6e-91	6e-91	6e-91	1	1
PPA0647	putative magnesium (Mg2+) transporter MgtE	0.0	0.0	0.0	0.0	1	1
PPA0648	conserved protein	1e-95	3e-76	1e-77	3e-71	1e-66	1e-66
PPA0649	putative cytochrome oxidase assembly protein	1e-164	2e-146	4e-147	3e-86	1	1
PPA0650	Xaa-Pro aminopeptidase I (3.4.11.9)	0.0	0.0	0.0	0.0	0.0	0.0
PPA2404	hypothetical protein	1	1	1	1	1	1
PPA0651	conserved protein DUF164	3e-129	8e-120	8e-120	8e-121	6e-78	1e-75
PPA0652	hypothetical protein	1	1	1	1	1	1
PPA0653	hypothetical protein	5e-34	1	1	7e-13	1	1
PPA0655	hypothetical protein	2e-67	1	1	5e-18	1	9e-19
PPA0656	iron transport system substrate-binding protein	0.0	4e-169	3e-168	1e-167	2e-147	1e-129
PPA0657	iron transport system, permease protein	0.0	8e-170	8e-170	8e-169	5e-165	3e-156
PPA0658	ABC transporter, nucleotide binding/ATPase protein	5e-146	3e-121	1e-121	5e-121	3e-122	9e-121
PPA0659	conserved protein, putative NADH:ubiquinone oxidoreductase	5e-118	4e-78	4e-78	2e-78	7e-78	2e-63
PPA0660	carbon starvation protein A	0.0	0.0	0.0	0.0	0.0	0.0
PPA0661	methionine aminopeptidase (3.4.11.18)	3e-171	3e-152	2e-151	2e-153	1e-136	1e-136
PPA0662	hypothetical protein	1	1	1	1	1	1
PPA0663	hypothetical protein	3e-171	8e-125	3e-125	6e-126	1	1
PPA0664	glutamine synthetase (6.3.1.2)	0.0	0.0	0.0	0.0	0.0	2e-146
PPA0665	conserved protein	6e-161	2e-122	3e-124	4e-121	1e-60	1e-60
PPA0666	glutamate-ammonia-ligase adenyltransferase	0.0	0.0	0.0	0.0	0.0	0.0
PPA0667	conserved protein	1	0.0	0.0	0.0	1e-156	9e-158
PPA0668	NIF3 (NGG1p interacting factor 3)	0.0	0.0	0.0	0.0	2e-50	5e-50
PPA0669	hypothetical protein	0.0	1	1	1	1	1
PPA0670	hypothetical protein	4e-77	7e-52	2e-73	7e-52	1	1
PPA0671	glutamine synthetase (6.3.1.2)	0.0	0.0	0.0	0.0	0.0	0.0
PPA0672	hypothetical protein	9e-74	6e-67	5e-64	6e-67	1	1
PPA0673	putative glycosyl transferases group 1	0.0	3e-167	1e-167	2e-166	1e-70	1e-70
PPA0674	conserved protein DedA family	6e-113	1e-93	9e-94	3e-53	8e-68	2e-67
PPA0675	PTS system, glucose-specific IIBC component (2.7.1.69)	0.0	0.0	0.0	0.0	0.0	0.0
PPA0676	transcriptional regulator, GntR family	4e-137	1e-122	1e-122	1e-122	1e-91	9e-92
PPA0677	PTS system, glucose-specific IIB component	8e-43	3e-39	3e-39	3e-39	4e-29	4e-29
PPA0678	PTS system, glucose-specific IIAB fragment	4e-38	1e-36	1e-36	1e-36	1e-26	1e-26
PPA0679	putative PTS system component IIA	4e-90	9e-62	6e-61	6e-61	1e-42	1e-42
PPA0680	conserved protein	1	4e-63	6e-63	4e-63	1	1
PPA0681	conserved protein	0.0	4e-151	3e-151	1e-154	1e-21	2e-21
PPA0682	ABC transporter, ATP-binding protein	0.0	0.0	0.0	0.0	0.0	0.0
PPA0683	conserved protein	2e-148	6e-135	7e-135	6e-135	2e-99	3e-99
PPA0684	sialidase B (3.2.1.18)	0.0	1	1	1	1	1
PPA0685	sialidase A precursor (3.2.1.18)	0.0	1	1	1	1	1
PPA0686	sialic acid transporter	0.0	1	1	1	1	1
PPA2405	hypothetical protein	1	1	1	1	1	1
PPA0687	CAMP factor	5e-154	1	1	1	7e-49	1e-49
PPA0688	hypothetical protein	1	1	1	1	1	1
PPA0689	lipoic acid synthetase	0.0	0.0	0.0	0.0	2e-165	1e-165
PPA0690	cation-transporting P-type ATPase A (3.6.3.-)	0.0	0.0	0.0	0.0	1	1
PPA0691	conserved protein, putative permease	0.0	0.0	0.0	0.0	1	1
PPA0692	lipoate-protein ligase B (6.-.-.-)	2e-159	6e-143	5e-143	9e-143	4e-124	5e-84
PPA0693	dihydrolipoamide acyltransferase (2.3.1.61)	0.0	0.0	2e-176	5e-137	8e-165	4e-86
PPA0694	putative aminopeptidase	0.0	0.0	0.0	0.0	0.0	1e-90
PPA0695	hypothetical protein	3e-55	6e-51	7e-45	6e-51	1	1
PPA0696	hypothetical protein	3e-37	8e-34	9e-34	8e-34	2e-19	2e-19
PPA0697	hypothetical protein	3e-145	4e-95	1e-95	2e-95	1e-60	5e-62
PPA0698	phage shock protein A	9e-154	4e-141	6e-141	6e-142	6e-95	5e-95
PPA0699	hypothetical protein	2e-50	2e-47	2e-47	2e-47	2e-30	2e-30
PPA0700	HesB protein, putative for nitrogen fixation	1e-65	7e-62	7e-62	6e-62	5e-55	2e-55
PPA0701	cytochrome c oxidase subunit II	6e-180	6e-148	3e-163	2e-155	1	1
PPA0702	cytochrome c oxidase polypeptide I	0.0	0.0	0.0	0.0	1	1
PPA0703	conserved protein	6e-71	4e-71	5e-71	7e-70	1	1
PPA0704	hypothetical protein	0.0	1	1e-09	7e-111	1	1
PPA0705	putative ABC transporter ATP-binding protein	8e-104	6e-42	1	1	1	1
PPA0706	hypothetical protein	2e-24	1	1	1	1	1
PPA0707	putative nucleoside-diphosphate-sugar epimerase	1e-114	1e-90	4e-91	3e-93	4e-37	4e-38
PPA0708	inosine monophosphate dehydrogenase	0.0	0.0	0.0	0.0	0.0	1e-133
PPA0709	putative methyltransferase	3e-48	3e-42	3e-42	3e-42	1	1
PPA0710	cytochrome b subunit	0.0	0.0	0.0	0.0	1	1
PPA0711	ubiquinol-cytochrome c reductase iron-sulfur subunit	0.0	0.0	0.0	0.0	1	1
PPA0712	cytochrome c heme-binding subunit	2e-96	3e-141	4e-142	4e-129	1	1
PPA0713	cytochrome c oxidase subunit III	4e-97	5e-96	2e-95	2e-96	1	1
PPA0714	putative response regulator	1e-78	4e-67	5e-66	3e-66	6e-47	1e-37
PPA0715	hypothetical protein	9e-128	4e-93	1e-80	1	7e-39	5e-39
PPA0716	hypothetical protein	9e-89	2e-64	3e-65	4e-66	4e-20	6e-20
PPA0717	conserved protein, putative regulatory protein	0.0	2e-167	3e-165	5e-170	2e-60	3e-34
PPA0718	probable peptidyl-prolyl cis-trans isomerase A (5.2.1.8)	3e-97	2e-87	2e-87	9e-71	9e-82	4e-81
PPA0719	conserved protein	1	3e-79	2e-100	9e-100	1	1
PPA0720	DNA polymerase III epsilon subunit (3'-5' exonuclease)	0.0	0.0	0.0	0.0	0.0	1e-149
PPA0721	putative NPL/P60 family secreted protein	0.0	9e-152	2e-163	2e-151	1	1
PPA0722	glucokinase (2.7.1.2)	0.0	0.0	0.0	0.0	2e-147	2e-147
PPA0723	hypothetical protein	5e-71	4e-45	4e-45	2e-44	1	1
PPA0724	putative acyltransferase	9e-142	1e-139	8e-139	1e-139	1e-88	2e-89
PPA0725	conserved protein, putative acyltransferase	2e-100	5e-54	5e-54	1e-53	1e-11	6e-12
PPA0726	phospho-2-dehydro-3-deoxyheptonate aldolase (2.5.1.54)	0.0	0.0	0.0	0.0	2e-151	2e-151
PPA0727	putative Zn-dependent hydrolase	4e-119	7e-112	4e-114	3e-114	6e-95	6e-95
PPA0728	membrane spanning protein DUF6	8e-170	3e-147	6e-151	1e-159	1e-104	2e-104
PPA0729	serine-threonine protein kinase	0.0	0.0	0.0	0.0	1e-113	1e-113
PPA0730	guanyl-specific ribonuclease Sa3 precursor (3.1.27.3)	2e-72	1e-54	4e-46	2e-55	1	1
PPA0731	hypothetical protein	2e-71	5e-53	2e-54	1e-56	1	1
PPA0732	geranylgeranyl pyrophosphate synthase (2.5.1.1)	0.0	0.0	0.0	0.0	5e-131	5e-131
PPA0733	putative helicase protein	0.0	0.0	0.0	0.0	0.0	5e-166
PPA0734	hypothetical protein, putative carotenoid dehydrogenase	0.0	3e-146	1e-145	1e-61	1	1
PPA0735	putative hydrolase	5e-80	1e-67	6e-70	1e-67	1	1
PPA0737	18 kDa antigen 2	5e-84	4e-77	2e-77	5e-78	5e-54	1e-53
PPA0738	gluconate permease	1e-135	0.0	0.0	3e-144	1e-168	2e-168
PPA0739	gluconokinase (2.7.1.12)	1	3e-57	1e-57	2e-58	3e-41	1e-41
PPA0740	putative GntR-family transcriptional regulator	1	2e-104	1e-106	3e-104	6e-59	4e-60
PPA0741	putative GntR-famly transcriptional regulator	1e-132	5e-110	4e-62	1	1	1
PPA0742	glycine dehydrogenase (1.4.4.2)	0.0	0.0	0.0	0.0	0.0	0.0
PPA0743	glycine cleavage system H protein	3e-65	5e-61	5e-61	3e-60	1e-43	1e-44
PPA0744	glycine cleavage system protein T	0.0	0.0	0.0	0.0	1e-147	1e-147
PPA0745	hypothetical protein	1	1	1	1	1	1
PPA0746	putative protease	0.0	0.0	0.0	0.0	2e-147	2e-147
PPA0747	conserved protein, DUF58	6e-157	3e-164	5e-163	6e-168	2e-68	2e-55
PPA0748	magnesium chelatase, subunit ChlI	0.0	1e-173	2e-173	2e-173	2e-121	2e-121
PPA0749	conserved protein	1e-80	6e-77	4e-76	6e-77	2e-68	2e-68
PPA0750	S-adenosyl-methyltransferase MraW (2.1.1.-)	0.0	8e-162	2e-162	1e-161	2e-115	1e-115
PPA0751	hypothetical protein	1e-83	1e-75	5e-75	3e-60	4e-29	4e-29
PPA0752	cell division protein FtsI/penicillin-binding protein 2	0.0	0.0	0.0	0.0	0.0	0.0
PPA0753	UDP-N-acetylmuramyl tripeptide synthase (6.3.2.13)	0.0	0.0	0.0	0.0	1e-172	1e-172
PPA0754	UDP-N-acetylmuramyl pentapeptide synthase	0.0	0.0	0.0	0.0	1e-141	2e-135
PPA0755	phospho-N-acetylmuramoyl-pentapeptide-transferase (2.7.8.13)	0.0	0.0	0.0	0.0	6e-165	1e-85
PPA0756	UDP-N-acetylmuramoylalanine--D-glutamate ligase (6.3.2.9)	0.0	0.0	0.0	0.0	0.0	0.0
PPA0757	cell division protein FtsW	0.0	0.0	0.0	0.0	9e-118	8e-113
PPA0758	UDP-N-acetylglucosamine--N-acetylmuramyl-(pentapeptide) pyrophosphoryl-undecaprenol N-acetylglucosamine transferase (2.4.1.-)	0.0	7e-180	0.0	7e-180	2e-139	2e-139
PPA0759	UDP-N-acetylmuramate--alanine ligase (6.3.2.8)	0.0	0.0	0.0	0.0	0.0	0.0
PPA0760	cell division protein FtsQ	2e-133	2e-97	3e-98	2e-97	1e-40	1e-40
PPA0761	cell division protein FtsZ	0.0	0.0	0.0	0.0	4e-149	4e-149
PPA0762	conserved protein	5e-150	1e-123	3e-123	2e-120	1	1
PPA0763	conserved protein DUF552	3e-99	9e-92	6e-92	9e-92	5e-69	5e-69
PPA0764	conserved protein	1e-46	7e-43	5e-43	7e-43	1e-27	1e-27
PPA0765	putative immunogenic protein antigen 84	0.0	0.0	0.0	0.0	9e-94	2e-52
PPA0766	putative DNA-binding protein	4e-80	6e-74	1e-76	9e-77	2e-60	5e-59
PPA0767	lipoprotein signal peptidase (3.4.23.36)	1e-95	4e-80	4e-80	4e-80	1e-55	4e-56
PPA0768	pseudouridylate synthase (4.2.1.70)	4e-178	2e-166	2e-166	2e-166	4e-132	4e-132
PPA0769	pyruvate kinase (2.7.1.40)	0.0	0.0	0.0	0.0	0.0	0.0
PPA0770	CrcB-like protein	2e-76	1e-52	1e-52	1e-52	3e-19	2e-19
PPA0771	CrcB homolog	2e-65	2e-44	1e-45	2e-44	4e-18	4e-18
PPA0772	putative two-component system response regulator	4e-118	2e-115	6e-115	2e-115	2e-95	2e-95
PPA0773	ComAB protein	2e-76	7e-72	7e-72	7e-72	6e-53	6e-53
PPA0774	DNA polymerase I (2.7.7.7)	0.0	0.0	0.0	0.0	0.0	0.0
PPA0775	oxidoreductase, putative D-lactate dehydrogenase	0.0	0.0	0.0	0.0	0.0	0.0
PPA0776	putative oxidoreductase	1	1	1	1	1	1
PPA0777	conserved protein	1e-148	3e-77	1e-77	3e-77	6e-29	2e-29
PPA0778	30S ribosomal protein S1	0.0	0.0	0.0	0.0	0.0	0.0
PPA0779	conserved protein, putative for Fe-transport	0.0	3e-166	6e-165	2e-170	1	1
PPA0780	hemin receptor precursor	3e-178	6e-160	7e-160	6e-160	1	1
PPA0781	ABC-type transporter, permease component	0.0	2e-166	2e-166	2e-166	1	1
PPA0782	ABC-type transporter, ATPase component	8e-150	2e-111	2e-111	2e-111	1	1
PPA0783	ABC transporter ATP-binding protein	0.0	0.0	0.0	0.0	1	1
PPA0784	ABC-type transport system, fused ATPase and permease	0.0	0.0	0.0	0.0	1	1
PPA0785	dephospho-CoA kinase (2.7.1.24)	3e-117	3e-75	9e-77	3e-75	9e-56	2e-56
PPA0786	conserved protein	0.0	1	1	1	1	1
PPA0787	magnesium-chelatase subunit ChlI	2e-159	1	1	1	1	1
PPA0788	magnesium-chelatase subunit	0.0	1	1	1	1	1
PPA0789	hypothetical protein	1e-54	1	1	1	1	1
PPA0790	CobN/magnesium chelatase, putative subunit H	1	1	1	1	1	1
PPA0791	CobN/magnesium chelatase subunit	0.0	1	1	1	1	1
PPA0792	iron(III) dicitrate transport system permease protein FecE	3e-156	1	1	1	1	1
PPA0793	iron(III) dicitrate transport system permease protein	2e-148	1	1	1	1	1
PPA0794	periplasmic binding protein	5e-130	1	1	1	1	1
PPA2406	hypothetical protein	1	1	1	1	1	1
PPA0795	hypothetical protein	2e-21	1	1	1	1	1
PPA0796	ABC transporter ATP-binding protein	1	1	1	1	1	1
PPA0797	ABC transporter ATP-binding protein	2e-43	1	1	1	1	1
PPA0798	putative permease	4e-40	1	1	1	1	1
PPA0799	hypothetical protein	8e-89	1	1	1	1	1
PPA0800	hypothetical protein	1	1	1	1	1	1
PPA0802	hypothetical protein	1	1	1	1	1	1
PPA0803	excinuclease ABC subunit B	0.0	0.0	0.0	0.0	0.0	0.0
PPA0804	membrane spanning protein TerC family	0.0	2e-170	6e-171	2e-170	1e-129	1e-129
PPA0805	Zn-dependent hydrolase	1e-125	9e-90	1e-93	9e-90	1	1
PPA0806	hypothetical protein	8e-121	2e-124	3e-107	2e-124	1e-73	9e-74
PPA0807	excinuclease ABC subunit A	0.0	0.0	0.0	0.0	0.0	0.0
PPA0808	Rieske iron-sulfur protein	3e-74	9e-62	9e-62	8e-62	1	1
PPA0809	putative phosphoglycerate mutase/fructose-2,6-bisphosphatase (5.4.2.1)	4e-144	2e-128	2e-128	2e-128	9e-83	8e-83
PPA0810	hypothetical protein	0.0	1	1	1	3e-44	4e-21
PPA0811	hypothetical protein	1	1	1	1	5e-16	5e-16
PPA0812	excinuclease ABC subunit C	0.0	0.0	0.0	0.0	0.0	0.0
PPA0813	P-loop ATPase family protein	3e-169	6e-163	6e-163	5e-163	1e-126	9e-127
PPA0814	conserved protein family UPF0052	0.0	8e-177	3e-178	8e-177	4e-141	7e-78
PPA0815	conserved protein	0.0	5e-179	5e-178	7e-128	1e-101	1e-101
PPA0816	glyceraldehyde 3-phosphate dehydrogenase (1.2.1.12)	0.0	0.0	0.0	0.0	1e-176	1e-176
PPA0817	phosphoglycerate kinase (2.7.2.3)	0.0	0.0	0.0	0.0	0.0	0.0
PPA0818	triosephosphate isomerase (5.3.1.1)	2e-150	2e-145	2e-145	2e-145	1e-129	4e-129
PPA0819	putative SecG-like membrane spanning protein	2e-49	1e-34	1e-40	7e-38	1e-21	3e-25
PPA0820	electron transport protein	3e-65	3e-56	3e-56	3e-56	1e-52	1e-52
PPA0821	folylpolyglutamate synthase (6.3.2.17)	0.0	0.0	0.0	0.0	5e-175	5e-175
PPA0822	hypothetical protein	2e-63	2e-54	5e-53	2e-54	1	1
PPA0823	nucleoside diphosphate kinase (2.7.4.6)	7e-76	6e-63	6e-63	6e-63	2e-47	2e-47
PPA0824	putative Fe-S oxidoreductases family 2	0.0	0.0	0.0	0.0	0.0	0.0
PPA0825	hypothetical protein	3e-121	7e-119	6e-119	3e-118	2e-71	2e-71
PPA0826	conserved protein, putative ribonuclease	0.0	0.0	0.0	0.0	0.0	0.0
PPA0827	50S ribosomal protein L21	5e-53	5e-53	2e-52	5e-53	7e-50	3e-41
PPA0829	50S ribosomal protein L27	9e-47	3e-32	3e-32	3e-32	2e-34	3e-34
PPA0830	conserved protein	3e-79	2e-35	7e-58	7e-23	1	1
PPA0831	putative TetR-family transcriptional regulator	2e-114	2e-70	4e-70	2e-70	1	1
PPA0832	permease of the major facilitator superfamily	0.0	0.0	0.0	0.0	1	1
PPA0833	GTP1/OBG family	0.0	0.0	0.0	0.0	0.0	0.0
PPA0834	glutamate 5-kinase (2.7.2.11)	0.0	0.0	0.0	0.0	4e-136	4e-136
PPA0835	gamma-glutamyl phosphate reductase (1.2.1.41)	0.0	0.0	0.0	0.0	9e-154	6e-83
PPA0836	probable nicotinate-nucleotide adenylyltransferase (2.7.7.18)	5e-129	7e-121	3e-121	7e-121	7e-97	5e-93
PPA0837	conserved protein, DUF143 domain	7e-74	8e-61	8e-61	8e-61	2e-36	2e-36
PPA0838	phosphoglycerate mutase/fructose-2,6-bisphosphatase (5.4.2.1)	3e-110	1e-46	1e-46	1e-46	2e-62	2e-62
PPA0839	hypothetical protein, putative N-acetylmuramoyl-L-alanine amidase	0.0	1	1	2e-55	1	1e-55
PPA0840	hypothetical protein	1e-52	1	1	1	1	1
PPA0841	hypothetical protein	6e-52	1	1	1	1	1
PPA0842	hypothetical protein	7e-40	1	1	1	1	1
PPA0843	ABC transporter ATP-binding protein fragment	1	1	1	1	1	1
PPA0844	ABC transporter ATP-binding protein fragment	5e-44	1	1	1	1	1
PPA0845	ABC transporter ATP-binding protein fragment	1e-73	1	1	1	1	1
PPA0846	conjugal transfer protein (TraA-like protein) fragment	1	1	1	1	1	1
PPA0847	conjugal transfer protein (TraA-like protein) fragment	1	1	1	1	1	1
PPA0848	conjugal transfer protein (TraA-like protein) fragment	1	1	1	1	1	1
PPA0849	transfer protein homolog TraA	1	1	1	1	1	1
PPA0850	conserved protein, putative DNA processing Smf-family protein	1	1	1	1	1	1
PPA0851	hypothetical protein	1	1	1	1	1	1
PPA0852	putative ATP-dependent DNA helicase PcrA (3.6.1.-)	1	1	1	1	1	1
PPA0853	hypothetical protein	1	1e-06	1	1	1	1
PPA0854	hypothetical protein	1	1	1	1	1	1
PPA0855	hypothetical protein	1	1	1	1	1	1
PPA0856	hypothetical protein	1	1	1	1	1	1
PPA2354	hypothetical protein, putative transposase	1	1	4e-31	1	1	1
PPA0858	putative transposase subunit	1	2e-41	1	2e-41	1	1
PPA0859	hypothetical protein, putative lanthionine biosynthesis protein	1	1	1	1	1	1
PPA0860	hypothetical protein, putative lanthionine biosynthesis protein	1	1	1	1	1	1
PPA0861	hypothetical protein	1	1	1	1	1	1
PPA0862	conserved protein DUF181	1	1	9e-11	1	1	1
PPA0863	hypothetical protein	1	1	1	1	1	1
PPA0864	hypothetical protein	1	1	1	1	1	1
PPA0865	hypothetical protein	1	1	1	1	1	1
PPA0866	hypothetical protein	1	1	1	1	1	1
PPA0867	hypothetical protein	1	1	1	1	1	1
PPA2400	hypothetical protein	1	1	1	1	1	1
PPA2355	hypothetical protein	1	1	1	1	1	1
PPA0869	transcriptional regulator	1	1	1	1	1	1
PPA0870	conserved protein, putative Y4OV fragment	1	1	1	1	1	1
PPA0871	conserved protein, putative Y4OU fragment	1	1	1	1	1	1
PPA0873	conserved protein, putative Y4OU fragment	1	1	1	1	1	1
PPA0874	conserved protein, putative Y4OU fragment	8e-28	1	1	1	1	1
PPA0875	putative GntR-family regulatory protein	3e-39	1	1	1	1	1
PPA0876	putative transposase subunit	1	1	1	4e-12	1	1
PPA0877	UvrA-like ABC transporter	0.0	1	1	1	1	1
PPA2399	transcriptional repressor, MarR family	1	1	1	1	1	1
PPA0878	transcriptional regulator, SorC family	0.0	5e-159	5e-159	5e-159	1	1
PPA0879	putative phosphotriesterase	0.0	0.0	0.0	0.0	1	1
PPA0880	hexulose phosphate synthase (4.1.2.-)	3e-122	1e-110	7e-111	1e-110	1	1
PPA0881	hexulose-6-phosphate isomerase	6e-175	6e-153	1e-151	6e-153	1	1
PPA0882	L-ribulose-5-phosphate-4-epimerase	4e-130	6e-119	6e-119	6e-119	1	1
PPA0883	2-keto-3-deoxygluconate kinase (2.7.1.45)	0.0	1e-169	1e-169	1e-169	1	1
PPA0884	sugar transporter, permease protein	0.0	0.0	0.0	0.0	1	1
PPA0885	hydroxyethylthiazole kinase (2.7.1.50)	4e-135	3e-130	2e-37	1e-108	5e-47	1e-77
PPA0886	thiamin-phosphate pyrophosphorylase (2.5.1.3)	2e-119	6e-80	1e-100	6e-80	5e-76	4e-76
PPA0887	L-lactate dehydrogenase (1.1.1.27)	0.0	2e-174	5e-175	7e-175	2e-151	1e-151
PPA0888	NAD-dependent malic enzyme (1.1.1.38)	0.0	0.0	0.0	0.0	0.0	0.0
PPA0889	hypothetical protein, putative glucoamylase S1/S2 precursor	2e-48	4e-68	6e-67	4e-68	3e-30	1e-29
PPA0891	hypothetical protein	0.0	1e-141	5e-140	1e-141	3e-27	1e-28
PPA0892	conserved mebrane associated protein, DUF125	3e-128	1e-129	2e-126	1e-129	1	1
PPA0893	leucyl-tRNA synthetase (6.1.1.4)	0.0	0.0	0.0	0.0	0.0	0.0
PPA0894	ComE operon protein 1	5e-133	6e-91	8e-94	1e-53	6e-48	4e-53
PPA0895	putative ComE operon protein 3	0.0	0.0	0.0	0.0	0.0	0.0
PPA0896	putative RNA helicase	0.0	0.0	0.0	0.0	0.0	0.0
PPA0897	DNA polymerase III, delta subunit	0.0	3e-159	1e-158	2e-159	1e-106	1e-106
PPA0898	30S ribosomal protein S20	2e-44	1e-42	1e-42	1e-42	7e-38	8e-38
PPA0901	GTP-binding protein LepA	0.0	0.0	0.0	0.0	0.0	0.0
PPA0902	O-succinylbenzoate-CoA synthase (4.2.1.-)	0.0	3e-145	1e-149	3e-145	1e-107	1e-107
PPA0903	menaquinone biosynthesis protein	0.0	0.0	0.0	1e-145	3e-174	2e-176
PPA0904	isochorismate synthetase, enterochelin biosynthesis (5.4.4.2)	0.0	4e-140	2e-135	4e-140	2e-144	3e-135
PPA0905	hypothetical protein	3e-32	1	1	1	1	1
PPA0906	O-succinylbenzoic acid-CoA ligase (6.2.1.26)	0.0	2e-124	4e-125	2e-124	4e-137	8e-138
PPA0907	naphthoate synthase MenB (4.1.3.36)	0.0	0.0	0.0	0.0	2e-168	3e-148
PPA0908	conserved protein	2e-95	3e-85	1e-102	3e-85	6e-70	5e-70
PPA0909	acetyl-coenzyme A synthetase (6.2.1.1)	3e-53	3e-103	2e-85	5e-102	1	1
PPA0910	acetyl-CoA synthetase (6.2.1.1)	2e-27	1	6e-19	4e-28	1	1
PPA0911	putative oxygen-independent coproporphyrinogen III oxidase	0.0	0.0	0.0	0.0	8e-156	3e-156
PPA0912	conserved protein	2e-164	2e-145	2e-164	5e-163	1e-131	6e-133
PPA0913	inositol monophosphatase family protein	4e-143	2e-126	3e-124	7e-129	1e-69	3e-69
PPA0914	conserved protein, putative metallo-beta-lactamase	5e-125	4e-107	6e-106	4e-107	2e-61	3e-60
PPA0915	heat-inducible transcription repressor HrcA	0.0	0.0	0.0	3e-168	1e-147	8e-148
PPA0916	chaperone protein DnaJ2	0.0	0.0	0.0	0.0	2e-166	2e-166
PPA0917	conserved protein DUF558	7e-138	1e-117	2e-118	3e-117	4e-78	3e-77
PPA0918	putative zinc-binding sorbitol dehydrogenase (1.1.1.14)	0.0	1	1	1	1	1
PPA0919	PTS system, mannitol-specific IIABC component (2.7.1.69)	0.0	1	1	1	1	1
PPA0920	conserved protein	4e-70	1e-53	1e-54	1e-53	2e-27	3e-26
PPA0921	ATP-dependent DNA helicase (3.6.1.-)	0.0	0.0	0.0	0.0	1	1
PPA0922	putative UDP-N-acetylglucosamine pyrophosphorylase	0.0	0.0	0.0	0.0	3e-149	4e-147
PPA0923	conserved membrane spanning protein, DUF6 family	2e-144	1e-112	7e-117	6e-118	7e-84	3e-84
PPA0924	queuine/archaeosine tRNA-ribosyltransferase (2.4.2.29)	0.0	0.0	0.0	0.0	0.0	0.0
PPA0925	putative two-component system sensor kinase	0.0	0.0	1	1	1	1
PPA0926	putative two-component response regulator	2e-75	7e-114	1	1	1	1
PPA0927	ABC transporter, ATP-binding protein	6e-160	2e-156	1	1	1	2e-94
PPA0928	conserved protein, putative ABC transporter	4e-138	8e-128	1	1	1	3e-46
PPA0929	putative ABC transporter permease protein	1	1	1	1	1	1
PPA0930	hypothetical protein	1	1	1	1	1	1
PPA0931	conserved protein, DUF165 family	1e-134	1e-112	1e-142	2e-95	1e-101	2e-101
PPA0932	proline iminopeptidase (3.4.11.5)	0.0	1e-166	9e-165	3e-85	7e-144	5e-144
PPA0933	hypothetical protein	1e-44	1	1	1	1	1
PPA0934	hypothetical protein	3e-138	1e-41	1	9e-42	4e-104	3e-101
PPA0935	hypothetical protein	1	1	7e-50	1	1	1
PPA0936	PhoH-like protein	0.0	1e-178	3e-169	1e-178	8e-145	5e-142
PPA0937	conserved protein	5e-87	1e-73	4e-74	9e-74	1e-58	2e-60
PPA0938	conserved protein, putative hemolysin	0.0	0.0	0.0	0.0	9e-171	7e-171
PPA0939	GTP-binding protein Era homolog	0.0	0.0	0.0	0.0	2e-163	4e-163
PPA0940	conserved protein, putative metal-dependent hydrolase	0.0	0.0	0.0	0.0	1	1
PPA0941	2-isopropylmalate synthase (2.3.3.13)	0.0	0.0	0.0	0.0	1	1
PPA0942	undecaprenyl pyrophosphate synthetase (2.5.1.31)	7e-156	1e-143	1e-143	1e-143	6e-135	2e-132
PPA0943	hypothetical protein	1e-123	6e-114	2e-113	5e-114	1	1
PPA0944	DNA repair protein RecO	2e-143	1e-136	1e-136	1e-136	2e-107	2e-107
PPA0945	putative histidine kinase	0.0	2e-120	1e-164	1e-124	1	1
PPA0946	hypothetical protein	1e-32	4e-25	4e-24	5e-24	1	1
PPA0947	two-component system response regulator	6e-125	2e-113	6e-113	6e-113	1	1
PPA0948	metal uptake regulation protein	2e-79	1e-70	2e-70	2e-70	6e-46	1e-19
PPA0949	glycyl-tRNA synthetase (6.1.1.14)	0.0	0.0	0.0	0.0	0.0	0.0
PPA0950	putative succinate dehydrogenase subunit C	3e-124	5e-130	5e-130	5e-130	6e-86	5e-86
PPA0951	succinate dehydrogenase, subunit A (1.3.99.1)	0.0	0.0	0.0	0.0	0.0	0.0
PPA0952	succinate dehydrogenase, subunit B (1.3.99.1)	2e-148	4e-139	9e-140	3e-139	3e-116	1e-116
PPA0953	phosphoribosyltransferase	0.0	0.0	0.0	0.0	1	1
PPA0954	TIM-barrel enzyme, NifR3 family	0.0	0.0	0.0	0.0	3e-168	5e-165
PPA0955	deoxyguanosinetriphosphate triphosphohydrolase	0.0	0.0	0.0	0.0	5e-154	3e-154
PPA0956	conserved protein	5e-130	3e-111	2e-111	6e-111	4e-77	4e-77
PPA0957	DNA primase (2.7.7.-)	0.0	0.0	0.0	0.0	0.0	0.0
PPA0958	RNA polymerase sigma factor	7e-149	4e-110	5e-110	4e-110	4e-32	3e-32
PPA0959	hypothetical protein	9e-93	1e-71	2e-70	2e-63	1e-31	9e-33
PPA0960	putative luciferase-like monooxygenase	0.0	1	1	1	1	1
PPA0961	alpha,alpha-trehalose-phosphate synthase (2.4.1.15)	0.0	0.0	0.0	0.0	0.0	0.0
PPA0962	phosphatase, putative trehalose-6-phosphatase (3.1.3.12)	5e-165	1e-138	6e-143	1e-138	5e-74	4e-74
PPA0963	cysteine synthase (2.5.1.47)	4e-178	3e-146	3e-146	3e-146	5e-149	5e-149
PPA0964	transcriptional regulator	0.0	0.0	0.0	0.0	8e-121	5e-122
PPA0965	pyridoxine biosynthesis protein	7e-176	3e-158	4e-158	3e-158	2e-148	4e-149
PPA0966	glutamine amidotransferase	5e-112	7e-90	6e-89	5e-58	6e-42	4e-35
PPA0967	adenosylmethionine-8-amino-7-oxononanoate aminotransferase (2.6.1.62)	0.0	0.0	0.0	0.0	2e-100	2e-100
PPA0968	dethiobiotin synthetase (6.3.3.3)	2e-132	3e-114	1e-114	4e-114	2e-34	2e-34
PPA0969	putative amino acid permease	0.0	0.0	0.0	0.0	1	1
PPA0970	hypothetical protein, putative membrane efflux protein	6e-33	2e-10	2e-10	2e-10	1	1
PPA0971	hypothetical protein	1	1	1	1	1	1
PPA0972	hypothetical protein	4e-42	1	1	1	1	1
PPA0973	conserved protein, putative hydrolase	5e-154	1e-126	1e-126	1e-126	5e-69	5e-69
PPA2378	hypothetical protein	1	3e-113	4e-113	4e-113	9e-47	9e-47
PPA0974	MoxR-like ATPases	0.0	0.0	0.0	0.0	8e-176	6e-176
PPA0975	conserved protein, putative MoxR	0.0	0.0	0.0	0.0	2e-132	6e-127
PPA0976	conserved protein, putative BatA (bacteroides aerotolerance operon)	0.0	7e-147	7e-147	7e-147	1	4e-94
PPA0977	conserved protein, putative BatA (bacteroides aerotolerance operon)	0.0	6e-171	2e-170	2e-170	1e-115	8e-116
PPA0978	conserved protein	2e-140	3e-125	3e-125	3e-125	3e-83	1e-83
PPA0979	conserved protein	5e-92	9e-79	8e-78	3e-78	1e-47	7e-48
PPA0980	3-oxoacyl-[acyl-carrier-protein] synthase 1 (2.3.1.41)	0.0	0.0	0.0	0.0	0.0	0.0
PPA0982	acyl carrier protein	7e-39	2e-40	3e-40	2e-40	3e-34	3e-34
PPA0983	3-oxoacyl-(acyl-carrier-protein) synthase III	0.0	1e-178	2e-178	7e-178	1e-132	1e-132
PPA0984	malonyl CoA-acyl carrier protein malonyltransferase (2.3.1.39)	2e-178	3e-148	3e-148	6e-76	5e-129	3e-130
PPA0985	putative ketopantoate reductase PanE/ApbA	6e-177	2e-147	2e-147	2e-146	6e-86	1e-85
PPA0986	hypothetical protein	9e-68	1e-57	5e-57	4e-57	4e-36	7e-39
PPA0987	galactose-proton symporter	0.0	0.0	0.0	0.0	1	1
PPA0988	hypothetical protein	0.0	0.0	0.0	4e-156	3e-158	7e-158
PPA0989	pyruvate dehydrogenase E1 component (1.2.4.1)	0.0	0.0	0.0	0.0	1	1
PPA0990	endo-beta-N-acetylglucosaminidase H (3.2.1.96)	1e-149	1	1	1	1	1
PPA0991	hypothetical protein	1e-69	6e-65	7e-66	7e-66	5e-54	4e-54
PPA0992	beta-glucosidase fragment (3.2.1.21)	2e-37	1e-29	1e-29	1e-29	1	1
PPA0993	pyrazinamidase/nicotinamidase	2e-112	1	1	1	1	1
PPA0994	putative oxidoreductase protein	1e-168	0.0	0.0	0.0	8e-163	7e-164
PPA0995	pyrimidine operon regulatory protein PyrR	5e-106	5e-100	6e-100	4e-100	5e-73	5e-73
PPA0997	aspartate carbamoyltransferase (2.1.3.2)	0.0	4e-177	4e-177	6e-177	7e-143	2e-142
PPA0998	dihydroorotase (3.5.2.3)	0.0	0.0	0.0	0.0	7e-175	1e-176
PPA0999	carbamoyl-phosphate synthase small chain (6.3.5.5)	0.0	0.0	0.0	0.0	8e-175	8e-122
PPA1000	carbamoyl-phosphate synthase large chain (6.3.5.5)	0.0	0.0	0.0	0.0	0.0	0.0
PPA1001	dihydroorotate dehydrogenase electron transfer subunit	1e-150	3e-121	2e-122	2e-122	9e-87	2e-86
PPA1002	dihydroorotate dehydrogenase B, catalytic subunit (1.3.3.1)	1e-176	5e-158	4e-158	4e-158	8e-144	5e-143
PPA1003	orotidine 5'-phosphate decarboxylase (4.1.1.23)	3e-135	3e-122	3e-122	8e-122	5e-102	2e-102
PPA1004	orotate phosphoribosyltransferase (2.4.2.10)	3e-125	3e-107	3e-107	3e-107	2e-87	2e-87
PPA1005	putative fructosamine kinase	3e-156	5e-128	8e-128	1e-128	2e-92	4e-92
PPA1006	conserved protein, radical SAM superfamily protein	0.0	0.0	0.0	1	0.0	0.0
PPA1007	phosphatidylglycerophosphate synthase	1e-114	6e-103	6e-103	6e-103	2e-85	7e-85
PPA1008	putative competence-damage inducible protein	1e-89	4e-72	4e-72	4e-72	2e-49	2e-49
PPA1009	possible transcriptional regulator	2e-48	6e-44	7e-44	6e-44	4e-31	4e-31
PPA1010	putative transcriptional regulatory protein	1e-148	2e-136	1e-136	2e-136	7e-99	4e-99
PPA1011	hypothetical protein	3e-29	4e-27	6e-27	6e-27	8e-17	8e-17
PPA1012	RecA protein	0.0	0.0	0.0	0.0	0.0	0.0
PPA1013	regulatory protein RecX	1e-94	9e-84	1e-83	1e-83	5e-40	4e-41
PPA1014	conserved protein	0.0	0.0	0.0	0.0	2e-128	2e-128
PPA1015	putative aldose-1-epimerase (5.1.3.3)	3e-177	2e-141	5e-142	5e-142	5e-90	2e-90
PPA1016	putative C4-dicarboxylate anaerobic carrier DcuC	0.0	0.0	0.0	0.0	0.0	0.0
PPA1017	MiaB family protein	0.0	0.0	0.0	0.0	0.0	0.0
PPA1018	conserved protein	1e-30	1e-27	3e-27	2e-27	4e-18	4e-18
PPA1019	tRNA delta(2)-isopentenylpyrophosphate transferase (2.5.1.75)	0.0	7e-149	2e-126	7e-149	2e-99	2e-99
PPA1020	diaminopimelate epimerase (5.1.1.7)	3e-155	8e-127	2e-126	8e-127	2e-85	2e-84
PPA1021	GTP-binding protein	0.0	0.0	0.0	0.0	0.0	0.0
PPA1022	putative ATP-dependent helicase	0.0	0.0	0.0	0.0	0.0	0.0
PPA1023	LexA repressor (3.4.21.88)	4e-126	2e-89	5e-86	2e-89	2e-19	1e-19
PPA1024	hypothetical protein	1e-62	6e-39	1e-38	6e-39	1	1
PPA1025	putative regulatory protein NrdR	6e-76	2e-89	6e-70	2e-89	7e-43	7e-44
PPA1026	ribonucleoside-diphosphate reductase alpha chain (1.17.4.1)	0.0	0.0	0.0	0.0	0.0	0.0
PPA1027	hypothetical protein	0.0	2e-167	3e-167	2e-167	4e-98	2e-97
PPA1028	putative universal stress protein UspA	4e-161	2e-136	4e-136	2e-136	2e-87	6e-88
PPA1029	ATP-dependent helicase HrpA	0.0	0.0	0.0	0.0	0.0	0.0
PPA1030	acyl-CoA thioesterase II (3.1.2.-)	7e-176	9e-154	8e-154	9e-154	6e-104	6e-104
PPA1031	RNA polymerase principal sigma factor HrdD	3e-179	1e-172	1e-172	1e-172	2e-152	2e-152
PPA1032	RNA polymerase principal sigma factor HrdB	0.0	0.0	0.0	0.0	0.0	0.0
PPA1033	beta-mannosidase	0.0	0.0	0.0	0.0	1	1
PPA1034	transcriptional regulator	1	1e-45	9e-98	6e-21	1	1
PPA1035	putative lipase (3.1.1.3)	0.0	0.0	0.0	0.0	1e-86	3e-87
PPA1036	hypothetical protein	2e-45	1	1	1	1	1
PPA1037	hypothetical protein	1e-155	1	1	1	1	1
PPA1038	hypothetical protein	6e-53	1	1	1	1	1
PPA1039	putative aminooxidase	0.0	1	1	1	1	1
PPA1040	hypothetical protein with acyl transferase domain	5e-112	9e-99	9e-99	9e-99	5e-37	1e-37
PPA1042	DNA gyrase subunit B (5.99.1.3)	0.0	0.0	0.0	0.0	0.0	0.0
PPA1043	anaerobic C4-dicarboxylate transporter	0.0	0.0	0.0	0.0	3e-150	3e-146
PPA1044	permease of the major facilitator superfamily	0.0	0.0	0.0	0.0	1	1
PPA1045	DNA gyrase subunit A (5.99.1.3)	0.0	0.0	0.0	0.0	0.0	0.0
PPA1046	conserved protein	0.0	0.0	0.0	0.0	7e-131	2e-130
PPA1047	hypothetical protein	2e-114	4e-103	4e-103	7e-104	1	1
PPA1048	type I phosphodiesterase / nucleotide pyrophosphatase	0.0	0.0	0.0	0.0	2e-112	8e-112
PPA1049	thymidine kinase (2.7.1.21)	3e-125	5e-117	5e-117	5e-117	3e-69	2e-69
PPA1050	conserved protein	0.0	4e-135	4e-135	2e-134	4e-47	4e-47
PPA1051	conserved protein	6e-54	2e-53	2e-53	2e-51	9e-50	8e-50
PPA1052	hypothetical protein	3e-54	6e-50	5e-50	6e-50	3e-36	3e-36
PPA1053	conserved protein	9e-96	2e-62	3e-63	2e-62	1	1
PPA1054	deoxyuridine 5'-triphosphate nucleotidohydrolase (3.6.1.23)	6e-82	5e-72	3e-72	5e-72	3e-50	3e-50
PPA1055	hypothetical protein	4e-137	8e-124	8e-124	8e-124	2e-90	1e-90
PPA1056	conserved protein	1e-67	8e-61	8e-61	8e-61	1	1
PPA1057	Trk system potassium uptake protein	8e-126	2e-123	6e-124	2e-123	1	1
PPA1058	Trk system potassium uptake protein TrkA	5e-125	9e-126	9e-126	9e-126	1	1
PPA1059	amino acid permease	0.0	0.0	0.0	0.0	1	1
PPA1060	SAM-dependent methyltransferase related to tRNA	0.0	0.0	0.0	0.0	1e-140	1e-140
PPA1061	aconitase (4.2.1.3)	0.0	0.0	0.0	0.0	0.0	0.0
PPA1062	1-deoxy-D-xylulose 5-phosphate synthase	0.0	0.0	0.0	0.0	0.0	0.0
PPA1063	ribonuclease D (3.1.26.3)	0.0	0.0	0.0	0.0	8e-132	8e-132
PPA1064	conserved protein	9e-107	2e-93	6e-94	2e-93	1e-50	1e-50
PPA1065	peptide methionine sulfoxide reductase MsrB (1.8.4.11)	8e-86	2e-72	3e-72	2e-72	6e-57	6e-57
PPA1066	conserved protein	7e-147	3e-115	2e-116	3e-115	8e-81	3e-65
PPA1067	conserved hypothetical protein	9e-130	1	1	1	1	1
PPA1068	tryptophanase (4.1.99.1)	0.0	1	1	1	1	1
PPA1069	aromatic amino acid transport protein	0.0	1	1	1	1	1
PPA1072	Zn-dependent alcohol dehydrogenase (1.1.1.2)	0.0	4e-180	0.0	4e-180	2e-150	1
PPA1073	putative two-component system sensor kinase	0.0	3e-169	0.0	2e-99	1	1
PPA1076	threonyl-tRNA synthetase (6.1.1.3)	0.0	0.0	0.0	0.0	0.0	1
PPA1077	putative HIT family protein	2e-111	3e-96	9e-96	3e-96	1e-76	1
PPA1078	CDP-diacylglycerol--glycerol-3-phosphate 3-phosphatidyltransferase (2.7.8.5)	4e-118	1e-107	3e-107	1e-107	6e-89	2e-43
PPA1079	putative CDP-diacylglycerol--glycerol-3-phosphate 3-phosphatidyl-transferase (2.7.8.5)	2e-119	2e-108	9e-110	2e-108	3e-81	3e-81
PPA1080	conserved membrane associated protein	2e-146	1e-125	8e-126	1e-125	5e-43	7e-43
PPA1081	small basic protein	3e-56	3e-56	3e-56	3e-56	1e-47	1e-47
PPA1082	hypothetical conserved protein	7e-145	5e-130	2e-129	4e-130	5e-84	5e-84
PPA1083	putative glycine cleavage system H protein	2e-69	3e-58	3e-58	3e-58	1	1
PPA1084	putative signal transduction protein GarA	2e-111	2e-102	3e-102	2e-102	2e-64	2e-64
PPA1085	regulatory protein	3e-139	3e-129	3e-129	2e-129	1e-91	1e-91
PPA1086	uncharacterized conserved protein	1e-86	4e-79	4e-79	4e-79	2e-38	3e-29
PPA1087	predicted transcriptional regulator	7e-112	9e-106	9e-106	9e-106	4e-79	4e-79
PPA1088	putative tRNA-processing ribonuclease	0.0	1e-166	5e-166	1e-166	6e-104	3e-103
PPA1089	putative oxalate/formate-specific permease	0.0	5e-171	1e-177	8e-158	1	1
PPA1090	pyrophosphate--fructose 6-phosphate 1-phosphotransferase (2.7.1.90)	0.0	0.0	0.0	0.0	0.0	0.0
PPA1091	hypothetical membrane associated protein	7e-63	3e-42	7e-42	3e-42	6e-17	6e-17
PPA1092	protein with Sua5/YciO/YrdC domain	2e-120	8e-111	5e-111	8e-111	6e-95	3e-95
PPA1093	5`-methylthioadenosine/S-adenosylhomocysteine nuclosidase	4e-131	1e-109	9e-110	1e-109	2e-67	1e-68
PPA1094	conserved protein with diacylglycerol kinase catalytic domain	3e-180	8e-145	3e-147	8e-145	4e-78	2e-59
PPA1095	conserved hypothetical protein	8e-125	4e-86	2e-85	4e-86	2e-47	2e-47
PPA1096	conserved membrane spanning protein	0.0	0.0	0.0	0.0	8e-161	1e-160
PPA1097	hypothetical protein	1	1	1	1	1	1
PPA1098	molecular chaperone	1e-114	2e-81	2e-81	2e-81	7e-46	6e-46
PPA1099	conserved hypothetical protein	0.0	3e-164	3e-164	2e-164	4e-90	3e-90
PPA1100	probable peptidyl-prolyl cis-trans isomerase B (5.2.1.8)	3e-95	9e-112	7e-110	3e-115	1e-36	9e-36
PPA1101	putative esterase/lipase YbfF (3.1.-.-)	1e-160	2e-136	2e-136	3e-136	6e-80	6e-80
PPA1102	putative nuclease of the RecB family	6e-145	1e-128	8e-131	7e-129	7e-109	6e-109
PPA1103	putative adhesion/surface protein	0.0	0.0	0.0	0.0	1e-109	3e-109
PPA1104	methylmalonyl CoA epimerase (5.1.99.1)	6e-88	6e-83	2e-82	5e-83	1e-79	1e-79
PPA2380	hypothetical protein	1	2e-08	7e-08	2e-08	1	1
PPA1105	phosphoglucomutase (5.4.2.2)	0.0	0.0	0.0	0.0	0.0	0.0
PPA1106	putative thioredoxin	9e-177	5e-147	6e-147	2e-118	8e-100	4e-100
PPA1107	haloacid dehalogenase-like hydrolase	3e-141	3e-126	3e-126	9e-126	3e-77	3e-77
PPA1108	trehalose phosphorylase (2.4.1.64)	0.0	0.0	0.0	0.0	0.0	0.0
PPA1109	phosphoenolpyruvate sugar phosphotransferase	0.0	0.0	0.0	0.0	0.0	0.0
PPA1110	putative pyrophosphohydrolase	4e-152	4e-126	4e-125	9e-120	1	1
PPA1111	1,4-alpha-glucan branching enzyme (2.4.1.18)	0.0	0.0	0.0	0.0	0.0	0.0
PPA1112	uncharacterized protein probably involved in trehalose biosynthesis	0.0	0.0	0.0	0.0	3e-104	3e-104
PPA1113	trehalose synthase (5.4.99.16)	0.0	0.0	0.0	1	0.0	7e-150
PPA1114	putative alpha-amylase	0.0	0.0	0.0	0.0	0.0	0.0
PPA1115	putative glycogen debranching enzyme	0.0	0.0	0.0	0.0	0.0	0.0
PPA1116	aminotransferase class V, putative cysteine desulfurase	0.0	8e-173	6e-172	4e-172	5e-111	5e-111
PPA1117	probable tRNA (5-methylaminomethyl-2-thiouridylate)-methyltransferase (2.1.1.61)	0.0	0.0	0.0	0.0	2e-169	2e-169
PPA1118	putative B12 independent methionine synthase	0.0	6e-150	1e-149	3e-98	2e-79	2e-79
PPA1119	hypothetical protein	5e-36	4e-25	4e-25	6e-25	5e-07	1
PPA1120	hypothetical protein	4e-96	7e-91	7e-91	7e-91	2e-62	2e-62
PPA1121	conserved hypothetical protein	5e-125	3e-105	9e-106	1e-105	1e-55	3e-52
PPA1122	glutamyl-tRNA(Gln) amidotransferase subunit C (6.3.5.-)	8e-57	1e-41	5e-47	9e-43	9e-34	9e-34
PPA1123	glutamyl-tRNA(Gln) amidotransferase subunit A (6.3.5.-)	0.0	0.0	0.0	0.0	0.0	0.0
PPA1124	glutamyl-tRNA(Gln) amidotransferase subunit B (6.3.5.-)	0.0	0.0	0.0	0.0	0.0	0.0
PPA1125	conserved protein	1e-119	1e-105	5e-105	7e-105	3e-71	3e-71
PPA1126	phosphoribosyl-AMP cyclohydrolase (3.5.4.19)	2e-67	9e-60	7e-60	8e-60	2e-39	2e-44
PPA1127	hypothetical protein	3e-55	1	1	1	1	1
PPA1128	hypothetical protein	3e-127	1e-78	8e-79	4e-73	1	1
PPA1129	hypothetical protein	2e-35	4e-25	5e-25	3e-24	1	1
PPA1130	indole-3-glycerol phosphate synthase 1 (4.1.1.48)	5e-150	2e-122	3e-121	2e-126	1	1
PPA1131	tryptophan synthase beta chain (4.2.1.20)	0.0	0.0	0.0	0.0	8e-103	9e-103
PPA1132	tryptophan synthase alpha chain (4.2.1.20)	4e-93	3e-65	3e-65	9e-64	1	1
PPA1133	putative prolipoprotein diacyleglyceryl transferase	1e-161	1e-142	3e-142	1e-136	2e-104	2e-104
PPA1134	large subunit of NADH-dependent glutamate synthase	0.0	0.0	0.0	0.0	1	1
PPA1135	glutamate synthase small subunit (1.4.1.13)	0.0	0.0	0.0	0.0	1	1
PPA1136	hypothetical protein	4e-51	5e-43	2e-43	6e-46	1	1
PPA1137	putative beta-lactamase class C	0.0	1	1	1	1	1
PPA1138	hypothetical protein	2e-66	1e-45	2e-46	2e-46	1e-25	1e-25
PPA1139	hypothetical protein	1	1	1	1	1	1
PPA1140	putative transcriptional regulator	8e-167	6e-140	8e-140	6e-139	1	1
PPA1141	predicted aminotransferase	5e-173	3e-75	2e-76	2e-128	1	1
PPA1142	PTS system, sucrose-specific IIBC component	0.0	1	1	1	1	1
PPA1143	hypothetical protein	4e-38	1	1	1	1	1
PPA1144	putative N-acetylglucosamine kinase	2e-118	1	1	1	1	1
PPA1145	hypothetical protein	0.0	4e-136	1e-61	3e-92	1	1
PPA1146	beta-glucosidase	0.0	1	1	1e-58	1	1
PPA1147	PTS system, lichenan-specific IIB component (2.7.1.69)	2e-53	1	1	1	1	1
PPA1148	PTS system, cellobiose-specific IIC component	0.0	1	1	1	1	1
PPA1149	PTS cellobiose-specific component IIA	1e-55	1	1	1	1	1
PPA2379	hypothetical protein	2e-07	1	1	1	1	1
PPA1150	DNA polymerase III alpha subunit (2.7.7.7)	0.0	0.0	0.0	0.0	0.0	0.0
PPA1151	hypothetical membrane spanning protein	4e-100	5e-77	3e-77	5e-77	1	1
PPA1152	histidinol dehydrogenase (1.1.1.23)	0.0	0.0	0.0	0.0	3e-179	3e-179
PPA1153	histidinol-phosphate aminotransferase (2.6.1.9)	0.0	0.0	0.0	0.0	2e-149	2e-149
PPA1154	imidazoleglycerol-phosphate dehydratase (4.2.1.19)	1e-113	7e-106	7e-106	7e-106	5e-97	5e-97
PPA1155	imidazole glycerol phosphate synthase subunit HisH (2.4.2.-)	1e-115	3e-92	5e-93	3e-92	7e-51	1e-50
PPA1156	1-(5-phosphoribosyl)-5-[(5-phosphoribosylamino)methylideneamino] imidazole-4-carboxamide isomerase (5.3.1.16)	5e-144	3e-133	1e-131	3e-133	2e-102	1e-102
PPA1157	conserved hypothetical protein	3e-152	3e-148	8e-148	3e-148	3e-128	3e-128
PPA1158	crossover junction endodeoxyribonuclease RuvC (3.1.22.4)	6e-79	1e-79	2e-73	1e-79	2e-53	1e-60
PPA1159	holliday junction DNA helicase RuvA	3e-110	6e-95	4e-95	5e-95	5e-59	4e-59
PPA1160	holliday junction DNA helicase RuvB	0.0	0.0	0.0	0.0	2e-161	7e-92
PPA1161	translocase subunit	2e-79	9e-50	9e-50	8e-50	2e-16	2e-16
PPA1162	translocase subunit SecD	0.0	0.0	0.0	0.0	0.0	0.0
PPA1163	translocase subunit SecF	0.0	0.0	0.0	0.0	2e-124	3e-125
PPA1164	adenine phosphoribosyltransferase (2.4.2.7)	1e-96	4e-90	4e-90	3e-90	2e-69	2e-69
PPA1165	ion channel membrane protein	0.0	0.0	0.0	0.0	1	1
PPA1166	GTP pyrophosphokinase (2.7.6.5)	0.0	0.0	0.0	0.0	0.0	0.0
PPA1167	putative ATPase involved in DNA repair	0.0	0.0	0.0	0.0	2e-165	5e-148
PPA1168	metallo-beta-lactamase superfamily protein	2e-109	3e-115	1e-115	3e-115	2e-78	2e-78
PPA1169	histidyl-tRNA synthetase	0.0	0.0	0.0	0.0	0.0	0.0
PPA1170	hypothetical protein	1e-131	1e-112	1e-112	9e-113	1	1
PPA1171	acetyltransferase	3e-88	2e-54	7e-64	1e-54	1	1
PPA1172	activator of 2-hydroxyglutaryl-CoA dehydratase fused to uncharacterized conserved protein	0.0	0.0	0.0	0.0	0.0	0.0
PPA1173	TetR-family transcriptional regulator	1e-107	1e-95	8e-97	1e-94	9e-61	5e-61
PPA1174	hypothetical protein	0.0	0.0	0.0	0.0	3e-151	1e-105
PPA1175	aspartyl-tRNA synthetase (6.1.1.12)	0.0	0.0	0.0	0.0	0.0	0.0
PPA1176	uncharacterized ATPase related to the helicase subunit of the holliday junction resolvase	0.0	0.0	0.0	1e-118	0.0	3e-119
PPA1177	hypothetical protein	3e-84	3e-49	3e-51	3e-49	1e-14	4e-14
PPA1178	alanyl-tRNA synthetase (6.1.1.7)	0.0	0.0	0.0	0.0	0.0	0.0
PPA1179	predicted endonuclease involved in recombination	2e-88	1e-75	1e-75	3e-75	4e-60	2e-59
PPA1180	aminodeoxychorismate lyase	0.0	0.0	0.0	0.0	3e-142	6e-117
PPA1181	shikimate 5-dehydrogenase (1.1.1.25)	3e-153	7e-122	7e-122	7e-122	5e-63	4e-63
PPA1182	chorismate synthase (4.2.3.5)	0.0	0.0	0.0	0.0	5e-153	1e-152
PPA1183	shikimate kinase (2.7.1.71)	5e-92	4e-78	4e-78	4e-78	2e-45	2e-45
PPA1184	3-dehydroquinate synthase (4.2.3.4)	0.0	6e-152	1e-163	6e-141	2e-129	2e-129
PPA1185	putative enzyme of poly-gamma-glutamate biosynthesis (capsule formation)	0.0	1	1	1	2e-139	3e-139
PPA1186	conserved hypothetical protein	0.0	3e-180	1e-180	3e-179	7e-152	7e-152
PPA1187	elongation factor P	3e-109	2e-107	3e-110	2e-107	2e-100	2e-100
PPA1188	putative NusB-family protein	1e-149	5e-92	1e-92	6e-93	1e-59	1e-59
PPA1189	integration host factor	8e-56	2e-39	2e-39	2e-39	3e-35	3e-35
PPA1190	guanylate kinase (2.7.4.8)	5e-113	2e-99	3e-100	3e-100	6e-79	7e-79
PPA1191	probable DNA-directed RNA polymerase omega chain (2.7.7.6)	1e-62	2e-62	5e-62	5e-62	3e-40	3e-40
PPA1192	phosphopantothenoylcysteine synthetase/decarboxylase	0.0	0.0	0.0	0.0	1e-146	1e-146
PPA1193	S-adenosylmethionine synthetase (2.5.1.6)	0.0	0.0	0.0	0.0	2e-180	2e-179
PPA1194	putative primosomal protein N'	0.0	0.0	0.0	0.0	0.0	0.0
PPA1195	methionyl-tRNA formyltransferase (2.1.2.9)	5e-179	7e-151	1e-150	7e-151	2e-96	9e-104
PPA1196	tRNA/rRNA cytosine-C5-methylase	0.0	0.0	0.0	2e-99	8e-134	1e-134
PPA1197	hypothetical protein	1e-149	1	1	1	3e-65	3e-65
PPA1198	CAMP factor	1e-160	3e-117	1e-124	3e-117	1	1
PPA1199	ribulose-phosphate 3-epimerase (5.1.3.1)	3e-128	2e-114	6e-114	1e-48	4e-90	4e-90
PPA1200	conserved protein	3e-153	5e-128	1e-127	5e-128	3e-66	3e-66
PPA1201	putative methyltransferase	0.0	0.0	0.0	0.0	0.0	0.0
PPA1202	hypothetical protein	2e-67	2e-54	1e-54	9e-44	1	1
PPA1203	conserved membrane spanning protein YhgE	0.0	0.0	0.0	0.0	0.0	0.0
PPA1204	hypothetical protein	1e-175	6e-145	4e-145	1e-145	1e-70	1e-70
PPA1205	transcriptional regulatory protein, TetR family	2e-117	4e-88	4e-88	4e-88	9e-35	9e-35
PPA1206	20S proteasome beta-subunit precursor	1e-159	3e-130	1e-130	2e-130	2e-54	3e-54
PPA1207	20S proteasome alpha-subunit	2e-130	1e-106	1e-104	1e-104	2e-39	2e-39
PPA1208	prephenate dehydrogenase	0.0	4e-159	2e-160	2e-160	1	1
PPA1209	cytidylate kinase	1e-123	1e-105	2e-106	7e-104	6e-70	3e-68
PPA1210	putative GTP binding protein	0.0	0.0	0.0	0.0	0.0	6e-108
PPA2381	hypothetical protein	1	1	1	1	1	1
PPA1211	sugar kinase, ribokinase family (2.7.1.15)	2e-177	5e-109	1	1	3e-122	8e-123
PPA1212	conserved hypothetical protein	0.0	4e-116	1	1	3e-117	2e-117
PPA1213	L-fucose permease	0.0	5e-160	1	1	1e-167	1e-167
PPA1214	deoxyribose-phosphate aldolase (4.1.2.4)	2e-121	3e-52	1	1	2e-70	3e-63
PPA1215	putative sugar-binding domain	0.0	1	1	1	3e-42	3e-42
PPA1216	predicted hydrolase of the HAD superfamily	5e-156	5e-128	5e-128	5e-128	3e-60	4e-60
PPA1217	4-hydroxybutyrate coenzyme A transferase	0.0	9e-169	6e-176	3e-171	5e-123	8e-123
PPA1218	homoserine acetyltransferase	0.0	5e-91	5e-94	5e-91	2e-06	3e-06
PPA1220	putative AsnC-family transcriptional regulatory protein	3e-93	2e-85	5e-85	5e-85	3e-59	3e-59
PPA1221	apolipoprotein N-acyltransferase	0.0	0.0	0.0	0.0	3e-130	7e-130
PPA1222	glycosyl transferase	1e-161	9e-149	1e-148	7e-149	2e-108	2e-110
PPA1223	conserved protein	2e-61	1e-51	1e-51	1e-51	1e-48	1e-48
PPA1224	putative glycerophosphoryl diester phosphodiesterase	2e-142	2e-125	2e-125	2e-125	5e-60	5e-60
PPA1225	pyridoxamine kinase (2.7.1.35)	1	2e-126	4e-126	1e-126	4e-30	6e-27
PPA1226	UDP-N-acetylglucosamine 1-carboxyvinyltransferase (2.5.1.7)	0.0	0.0	0.0	0.0	0.0	0.0
PPA1227	dihydrolipoamide dehydrogenase (1.8.1.4)	0.0	0.0	0.0	0.0	0.0	0.0
PPA1228	cation-efflux transport protein	3e-154	1	1	1	1	1
PPA1229	putative transcription regulator	5e-77	1e-06	6e-07	1e-06	3e-09	3e-09
PPA1230	hypothetical protein	2e-139	1	1	1	7e-110	6e-109
PPA1231	CAMP factor	9e-149	1	1	1	1	1
PPA1232	peptidyl-tRNA hydrolase domain	1e-76	6e-52	2e-52	6e-52	1	1
PPA1233	putative multidrug-efflux transporter protein	0.0	0.0	0.0	0.0	1	1
PPA1234	hypothetical protein	1	1	1	1	1	1
PPA1235	uracil-DNA glycosylase	7e-160	1e-129	1e-129	5e-101	1	1
PPA1236	cobalamin adenosyltransferase	1e-128	2e-107	2e-107	2e-107	4e-86	1e-86
PPA1237	putative secreted protein	5e-89	2e-76	2e-76	2e-76	6e-38	2e-38
PPA1238	ATP synthase epsilon chain (3.6.3.14)	7e-83	2e-64	2e-64	2e-64	4e-41	4e-41
PPA1239	ATP synthase beta chain (3.6.3.14)	0.0	0.0	0.0	0.0	0.0	0.0
PPA1240	ATP synthase gamma chain (3.6.3.14)	0.0	3e-161	3e-161	3e-161	4e-128	3e-125
PPA1241	ATP synthase alpha chain (3.6.3.14)	0.0	0.0	0.0	0.0	0.0	0.0
PPA1242	ATP synthase delta chain (3.6.3.14)	9e-149	5e-127	5e-127	5e-127	7e-49	7e-49
PPA1243	ATP synthase B chain (3.6.3.14)	1e-101	5e-74	5e-74	5e-74	7e-65	5e-65
PPA1244	ATP synthase C chain (3.6.3.14)	2e-35	9e-34	9e-34	9e-34	9e-27	9e-27
PPA1245	ATP synthase A chain (3.6.3.14)	7e-146	3e-135	3e-135	3e-135	4e-108	1e-107
PPA1246	hypothetical protein	6e-27	9e-32	1e-31	6e-26	5e-17	9e-15
PPA1247	putative cyanate permease	2e-66	2e-43	3e-44	3e-44	1e-07	9e-08
PPA1248	putative undecaprenyl-phosphate alpha-N-acetylglucosaminyltransferase (2.4.1.-)	0.0	0.0	0.0	0.0	2e-156	2e-156
PPA1249	SUA5 related protein	2e-164	4e-121	4e-121	4e-121	5e-85	5e-85
PPA1250	putative methylase	7e-151	1e-132	9e-132	9e-132	9e-78	9e-78
PPA1252	peptide chain release factor 1	0.0	0.0	0.0	0.0	1e-126	1e-126
PPA1253	50S ribosomal protein L31	2e-37	1e-34	1e-34	1e-34	5e-33	6e-33
PPA1254	transcription termination factor Rho	0.0	0.0	0.0	0.0	0.0	0.0
PPA1256	homoserine kinase (2.7.1.39)	6e-168	7e-144	8e-144	7e-144	1e-98	6e-67
PPA1257	probable threonine synthase (4.2.3.1)	0.0	0.0	0.0	0.0	1e-167	1e-167
PPA1258	homoserine dehydrogenase (1.1.1.3)	0.0	0.0	0.0	0.0	0.0	0.0
PPA1259	diaminopimelate decarboxylase (4.1.1.20)	0.0	0.0	0.0	8e-172	0.0	0.0
PPA1260	hypothetical protein	0.0	0.0	0.0	4e-164	2e-117	3e-117
PPA1261	2-oxoglutarate dehydrogenase	0.0	0.0	0.0	0.0	0.0	0.0
PPA1262	hypothetical protein	7e-31	7e-26	8e-26	7e-26	4e-23	4e-23
PPA1263	hypothetical protein	2e-43	9e-44	9e-44	1e-37	1	1
PPA1264	probable transcription factor WhiB3	7e-44	7e-44	2e-43	7e-44	4e-34	2e-34
PPA1265	sensory transduction histidine kinase	0.0	0.0	0.0	0.0	0.0	0.0
PPA2382	putative anti-sigma factor	2e-47	3e-40	3e-40	3e-40	1e-16	1e-16
PPA1266	putative RNA polymerase sigma factor	2e-129	3e-120	3e-120	3e-120	3e-96	4e-95
PPA1267	conserved protein	3e-109	1e-84	1e-89	1e-89	3e-64	3e-64
PPA1268	3-phosphoshikimate 1-carboxyvinyltransferase (2.5.1.19)	0.0	0.0	0.0	0.0	1e-133	1e-133
PPA1269	putative GTPase	0.0	3e-157	5e-157	3e-157	4e-122	4e-122
PPA1270	carboxypeptidase-related protein	2e-158	5e-139	1e-138	3e-139	1	1
PPA1271	putative inositol monophosphatase	6e-161	6e-143	6e-143	6e-143	3e-97	3e-97
PPA1272	D-3-phosphoglycerate dehydrogenase (1.1.1.95)	0.0	0.0	0.0	0.0	3e-179	3e-179
PPA1273	dipeptide ABC transporter ATP-binding	1e-148	4e-129	7e-129	4e-129	3e-81	1e-80
PPA1274	putative ATP-binding ABC transporter protein	3e-154	1e-136	1e-136	1e-136	2e-108	2e-106
PPA1275	permease protein of oligopeptide ABC transporter	1e-150	2e-123	2e-123	2e-123	5e-96	5e-96
PPA1276	ABC transporter permease protein	0.0	2e-143	8e-144	6e-149	9e-90	2e-89
PPA1277	ABC transporter, substrate binding protein	0.0	0.0	0.0	0.0	6e-172	1e-173
PPA2384	hypothetical protein	1	1	1	1	1	1
PPA2383	hypothetical protein	1	1	1	1	1	1
PPA1278	hypothetical protein	4e-75	1	1	1	4e-30	4e-30
PPA1279	hypothetical protein	1e-46	1	1	1	1	1
PPA1280	plasmid partition protein ParA	1e-109	1	1	1	1	1
PPA1281	hypothetical protein	1	1	1	1	1	1
PPA1282	hypothetical protein	1	1	1	1	1	1
PPA1283	hypothetical protein	6e-16	9e-16	2e-15	2e-27	7e-35	8e-34
PPA1284	conserved protein	0.0	1	1	1	1	1
PPA1285	conserved protein, putative biotin carboxylase	0.0	1	1	1	1	1
PPA1286	putative thioesterase	1	1	1	1	1	1
PPA1287	non-ribosomal peptide synthetase	0.0	1	1	1	1	1
PPA1288	surfactin synthetase subunit 1	0.0	1	1	1	1	1
PPA1289	cysteine synthase/ornithine cyclodeaminase	1e-94	1	1	1	1	1
PPA1290	cystathionine beta-synthase (4.2.1.22)	1e-46	1	1	1	1	1
PPA1291	biosurfactants production protein	3e-120	1	1	1	1	1
PPA1292	hypothetical protein, putative transcriptional regulator	2e-34	1	1	1	1	1
PPA1293	hypothetical protein, putative ribonuclease E	7e-153	1	1	1	1	1
PPA1294	hypothetical protein	0.0	1	1	1	1	1
PPA1295	hypothetical protein	5e-97	1	1	1	1	1
PPA1296	putative permease	1e-106	1	1	1	1	1
PPA1297	hypothetical protein	7e-107	1	1	1	1	1
PPA1298	hypothetical protein	3e-43	1	1	1	1	1
PPA1299	hypothetical protein	3e-110	1	1	1	1	1
PPA1300	hypothetical protein	6e-93	1	1	1	1	1
PPA1301	hypothetical protein	1	1	1	1	1	1
PPA1303	hypothetical protein	1	1	1	1	1	1
PPA1304	conserved protein	5e-37	1	1	1	1	1
PPA1305	hypothetical protein	7e-62	1	1	1	1	1
PPA1306	hypothetical protein	1	1	1	1	1	1
PPA1307	hypothetical protein	1	1	1	1	1	1
PPA1308	hypothetical protein, putative universal stress protein UspA	2e-89	2e-82	2e-82	2e-82	8e-40	8e-40
PPA1309	hypothetical protein	9e-101	5e-82	1e-81	1e-75	2e-54	1e-22
PPA1310	predicted secreted protease with a PDZ domain	0.0	0.0	0.0	1e-155	3e-101	2e-107
PPA1311	conserved protein	0.0	0.0	0.0	0.0	3e-162	1e-158
PPA1312	predicted metal-dependent hydrolase	3e-93	2e-89	5e-91	5e-52	5e-53	3e-53
PPA1313	hypothetical protein	1	4e-20	1e-73	4e-20	2e-19	9e-16
PPA1314	putative DNA helicase II homolog (3.6.1.-)	0.0	0.0	0.0	0.0	5e-117	0.0
PPA1315	exodeoxyribonuclease V gamma chain (3.1.11.5)	0.0	0.0	0.0	0.0	0.0	0.0
PPA1316	exodeoxyribonuclease V beta chain (3.1.11.5)	0.0	0.0	0.0	0.0	0.0	0.0
PPA1317	exonuclease V, alpha chain (3.1.11.5)	0.0	0.0	0.0	0.0	2e-175	1e-175
PPA1318	NADH pyrophosphatase	2e-132	3e-101	3e-101	3e-101	7e-46	3e-45
PPA1319	putative ATP-dependent DNA helicase	0.0	0.0	0.0	0.0	0.0	0.0
PPA1320	putative ATP-dependent DNA helicase	0.0	0.0	0.0	0.0	0.0	6e-170
PPA1321	hypothetical protein	1	1	1	1	1	1
PPA1322	protein phosphatase	5e-128	1e-111	9e-112	8e-112	5e-59	3e-61
PPA1323	putative ATP-binding protein	1e-37	7e-35	7e-35	7e-35	8e-19	7e-19
PPA1324	hypothetical protein	9e-102	4e-87	3e-87	4e-87	1e-33	3e-33
PPA1325	putative ATP-dependent RNA helicase	0.0	0.0	0.0	0.0	1e-176	2e-178
PPA1326	L-asparagine permease	0.0	1	1	1	1	1
PPA1327	tryptophanyl-tRNA synthetase (6.1.1.2)	0.0	0.0	0.0	0.0	7e-180	8e-179
PPA1328	predicted metal-dependent phosphoesterase	8e-165	5e-151	3e-150	4e-70	1e-107	1e-107
PPA1329	NAD-glutamate dehydrogenase	0.0	0.0	0.0	0.0	1	1
PPA1330	hypothetical protein	2e-87	4e-80	1e-79	4e-80	3e-40	1e-41
PPA1331	hypothetical protein	2e-91	2e-74	2e-74	9e-73	9e-47	9e-47
PPA1332	hypothetical protein	2e-98	2e-67	2e-67	2e-67	1e-15	1e-15
PPA1333	preprotein translocase SecA subunit	0.0	0.0	0.0	0.0	0.0	0.0
PPA1334	putative ribosomal S30AE, sigma 54 modulation protein	3e-116	1e-103	1e-107	1e-103	9e-85	9e-85
PPA1335	putative amidophosphoribosyltransferase	1e-98	3e-92	3e-92	6e-56	3e-62	1e-62
PPA1336	membrane spanning lipoprotein	0.0	0.0	0.0	0.0	8e-107	5e-107
PPA1337	signal transduction histidine kinase	0.0	0.0	0.0	0.0	4e-160	1e-152
PPA1338	putative response regulator	3e-135	4e-118	2e-118	4e-118	5e-74	3e-74
PPA1339	conserved protein, DUF179	2e-109	4e-99	4e-99	3e-99	2e-63	2e-63
PPA1340	CAMP factor	4e-163	1	1	1	1	1
PPA2385	hypothetical protein	1	1	1	1	1	1
PPA2386	hypothetical protein	1	1	1	1	1	1
PPA2387	hypothetical protein	1	1	1	1	1	1
PPA1341	hypothetical protein	2e-32	1	1	1	1	1
PPA1342	conserved protein	1e-50	1	1	1	1	1
PPA2388	hypothetical protein	1	1	1	6e-13	1	1
PPA2389	hypothetical protein	1	1	1	1	1	1
PPA1344	hypothetical protein	7e-109	7e-80	1e-79	6e-59	1e-31	6e-32
PPA1345	hypothetical protein	9e-101	8e-64	3e-65	1e-63	1	1
PPA1346	argininosuccinate lyase (4.3.2.1)	0.0	0.0	0.0	0.0	1e-177	3e-173
PPA1347	acetylornithine aminotransferase (2.6.1.11)	0.0	0.0	0.0	0.0	1	1
PPA1348	acetylglutamate kinase (2.7.2.8)	7e-178	2e-158	2e-162	2e-158	1	1
PPA1349	glutamate N-acetyltransferase (2.3.1.35)	1e-155	4e-92	1e-92	3e-92	1	1
PPA1350	N-acetyl-gamma-glutamyl-phosphate reductase (1.2.1.38)	0.0	8e-168	6e-168	8e-168	1	1
PPA1351	SsrA-binding protein	5e-91	2e-89	2e-89	2e-89	4e-78	4e-78
PPA1352	cell division protein	3e-176	2e-159	1e-153	2e-159	2e-119	6e-120
PPA1353	cell division ATP-binding protein	4e-132	2e-126	8e-126	2e-126	1e-90	3e-90
PPA1354	peptide chain release factor 2	0.0	0.0	0.0	0.0	0.0	0.0
PPA1355	conserved protein, DUF805	2e-138	2e-11	3e-43	2e-11	2e-25	2e-25
PPA1356	FtsK/SpoIIIE protein	0.0	0.0	0.0	0.0	0.0	0.0
PPA1357	thiamine monophosphate kinase (2.7.4.16)	4e-180	6e-163	1e-163	5e-163	5e-107	2e-106
PPA1358	hypothetical protein	4e-86	5e-62	3e-54	1e-42	1	1
PPA1359	D-alanine--D-alanine ligase (6.3.2.4)	0.0	0.0	0.0	0.0	1e-149	3e-148
PPA1360	putative acyltransferase	1e-150	8e-141	1e-140	8e-141	3e-82	9e-83
PPA1361	3-isopropylmalate dehydratase small subunit fragment (4.2.1.33)	3e-73	8e-45	9e-43	8e-45	1	1
PPA1362	3-isopropylmalate dehydratase large subunit fragment (4.2.1.33)	1e-75	5e-62	6e-62	5e-62	1	1
PPA1363	3-isopropylmalate dehydratase large subunit fragment (4.2.1.33)	1e-59	1	1	1	1	1
PPA1364	putative transcriptional regulator	8e-131	1e-126	1e-126	1e-126	3e-116	3e-116
PPA1365	conserved protein YyaK	8e-175	1e-141	1e-141	4e-124	3e-92	3e-91
PPA1366	putative 2-hydroxyhepta-2,4-diene-1,7-dioate isomerase	2e-155	4e-144	4e-144	2e-144	1e-92	1e-92
PPA1367	thymidine phosphorylase (2.4.2.4)	0.0	0.0	0.0	0.0	5e-144	5e-148
PPA1368	probable branched-chain amino acid aminotransferase (2.6.1.42)	0.0	0.0	0.0	0.0	2e-131	2e-131
PPA1371	putative transferase	6e-110	2e-102	1e-101	2e-102	1	1
PPA1372	ketol-acid reductoisomerase (1.1.1.86)	0.0	0.0	0.0	0.0	7e-93	7e-93
PPA1373	acetolactate synthase small subunit fragment	3e-40	1e-31	3e-32	1e-31	1	1
PPA1374	acetolactate synthase large subunit fragment	1e-37	1	1	1	1	1
PPA1375	putative cell-cycle regulation histidine triad protein	1e-75	2e-65	2e-65	2e-65	2e-47	2e-47
PPA1376	imidazole glycerol phosphate synthase subunit HisF (4.1.3.-)	1e-140	2e-128	8e-130	2e-128	9e-106	1e-105
PPA1377	superfamily II RNA helicase	0.0	0.0	0.0	0.0	0.0	0.0
PPA1378	Sec-independent protein translocase protein TatC homolog	1e-150	2e-135	8e-135	2e-135	6e-105	6e-105
PPA1379	hypothetical protein	6e-38	3e-34	2e-33	3e-34	1e-10	1e-10
PPA1380	hypothetical protein	2e-32	2e-19	7e-20	2e-19	1	1
PPA1381	regulatory protein	0.0	5e-175	1e-174	5e-175	2e-59	5e-52
PPA1382	putative DeoR-family transcriptional regulator	0.0	2e-170	3e-170	2e-170	7e-58	5e-58
PPA1383	glutamyl-tRNA synthetase (6.1.1.17)	0.0	6e-122	2e-140	6e-144	8e-93	2e-84
PPA1384	putative peptidyl-prolyl cis-trans isomerase (5.2.1.8)	0.0	5e-157	3e-159	4e-157	1e-87	1e-85
PPA1385	ribosomal large subunit pseudouridine synthase B	7e-138	4e-130	4e-130	4e-130	2e-118	5e-108
PPA1386	hypothetical protein	4e-33	3e-49	3e-49	3e-49	2e-23	2e-24
PPA1387	chromosome partitioning protein	7e-178	2e-168	2e-167	1e-168	5e-148	1e-152
PPA1388	site-specific recombinase	8e-175	1e-156	4e-155	1e-156	2e-116	3e-117
PPA1389	putative ADP-ribose pyrophosphatase	1e-125	5e-115	7e-114	8e-98	7e-81	1e-41
PPA1390	CTP synthase (6.3.4.2)	0.0	0.0	0.0	0.0	0.0	0.0
PPA1391	hypothetical protein	2e-22	1	1	1	1	1
PPA1392	hypothetical protein	8e-22	1	1	1	1	1
PPA1393	hypothetical protein	1e-38	1	1	1	1	1
PPA1394	DNA repair protein RecN	0.0	0.0	0.0	0.0	4e-171	5e-171
PPA1395	inorganic polyphosphate/ATP-NAD kinase (2.7.1.23)	0.0	5e-170	2e-170	5e-170	3e-118	3e-118
PPA1396	putative cytotoxin/hemolysin	8e-144	3e-114	6e-118	5e-56	2e-65	8e-67
PPA1397	hypothetical protein	4e-23	1	1	1	1	1
PPA1398	cobalt permease or related transporter	5e-120	6e-104	6e-104	2e-49	6e-70	9e-74
PPA1399	ABC-type transporter, ATPase component	2e-141	5e-114	3e-114	5e-114	2e-93	3e-93
PPA1400	BioY family protein	2e-99	4e-83	3e-84	2e-84	4e-64	8e-64
PPA1401	putative hydrolase	0.0	8e-149	2e-149	1e-148	2e-102	1e-101
PPA1402	conserved protein	0.0	9e-133	9e-113	9e-133	1e-76	1e-90
PPA1403	hypothetical protein	1	1	1	1	1	1
PPA1404	tyrosyl-tRNA synthetase (6.1.1.1)	0.0	0.0	0.0	0.0	0.0	0.0
PPA1405	arginine repressor	4e-104	3e-89	2e-90	2e-90	1e-55	7e-65
PPA1406	tetracycline repressor protein	1e-115	1e-81	1e-81	1e-81	4e-47	1e-47
PPA1407	biotin synthase (2.8.1.6)	0.0	0.0	0.0	0.0	1e-159	2e-160
PPA1408	phenylalanyl-tRNA synthetase beta chain (6.1.1.20)	0.0	0.0	0.0	0.0	0.0	0.0
PPA1409	phenylalanyl-tRNA synthetase alpha chain (6.1.1.20)	0.0	0.0	0.0	0.0	2e-180	0.0
PPA1410	putative rRNA methylase	2e-157	8e-129	2e-129	8e-129	8e-98	5e-98
PPA1412	50S ribosomal protein L20	3e-63	1e-65	1e-65	1e-65	4e-57	3e-57
PPA1413	50S ribosomal protein L35	7e-33	3e-32	2e-32	3e-32	4e-24	4e-24
PPA1414	translation initiation factor IF-3	2e-120	7e-120	7e-120	7e-120	5e-78	5e-78
PPA1415	conserved protein	9e-78	1	4e-59	1	1	1
PPA1416	hypothetical transmembrane protein	3e-114	1e-60	1e-60	1e-60	6e-36	9e-35
PPA1417	ATP phosphoribosyltransferase (2.4.2.17)	3e-161	2e-148	2e-147	6e-148	2e-120	2e-120
PPA1418	phosphoribosyl-ATP pyrophosphatase (3.6.1.31)	9e-47	3e-43	3e-43	3e-43	6e-35	6e-35
PPA1419	nicotinamide mononucleotide transporter	3e-126	2e-113	1e-114	1e-114	4e-92	4e-92
PPA1420	conserved protein	1e-146	2e-104	2e-117	1e-103	1	1
PPA1421	conserved protein	3e-111	5e-99	1e-98	1e-98	2e-49	2e-49
PPA1422	putative oxidoreductase	0.0	8e-170	8e-170	8e-170	2e-134	2e-134
PPA1423	citrate synthase (2.3.3.1)	0.0	0.0	0.0	0.0	0.0	0.0
PPA1424	peptidase, M20/M25/M40 family	0.0	0.0	0.0	0.0	6e-179	1e-177
PPA1425	putative lysophospholipase	2e-121	0.0	0.0	0.0	1	1
PPA1427	conserved CsbD-like protein	3e-33	9e-24	9e-24	9e-24	3e-10	3e-10
PPA1428	methylated-DNA--protein-cysteine methyltransferase (2.1.1.63)	1	9e-46	1e-45	1e-45	8e-22	4e-22
PPA1429	DNA processing / uptake protein	0.0	1e-172	3e-171	2e-171	5e-97	1e-97
PPA1430	competence related protein (magnesium chelatase, ATPase)	0.0	0.0	0.0	0.0	0.0	3e-135
PPA1431	putative endonuclease	5e-78	2e-67	3e-68	3e-68	2e-25	3e-37
PPA1432	conserved protein	1e-56	6e-55	1e-55	1e-55	3e-47	3e-47
PPA1433	ribonuclease HII (3.1.26.4)	1e-97	2e-99	2e-99	2e-99	9e-82	9e-82
PPA1434	signal peptidase I	4e-162	3e-122	7e-122	8e-122	1e-79	1e-79
PPA1435	50S ribosomal protein L19	4e-63	1e-60	2e-60	1e-60	3e-54	3e-54
PPA1437	succinate dehydrogenase iron-sulfur protein (1.3.99.1)	4e-152	6e-152	7e-152	7e-152	1	1
PPA1438	succinate dehydrogenase flavoprotein subunit (1.3.99.1)	0.0	0.0	0.0	0.0	1	1
PPA1439	succinate dehydrogenase cytochrome B-558 subunit	4e-123	1e-121	1e-116	1e-116	1	1
PPA1440	tRNA (Guanine-N(1)-)-methyltransferase (2.1.1.31)	4e-140	3e-122	3e-122	3e-122	5e-107	5e-107
PPA1441	probable 16S rRNA processing protein RimM	4e-97	7e-72	2e-72	2e-72	9e-46	8e-46
PPA1442	putative RNA-binding protein	4e-47	3e-44	3e-44	3e-44	2e-37	2e-37
PPA1443	30S ribosomal protein S16	7e-83	2e-66	5e-66	5e-66	6e-30	5e-58
PPA1444	amidohydrolase family protein	0.0	0.0	0.0	0.0	4e-150	1e-150
PPA1445	signal recognition particle protein	0.0	0.0	0.0	0.0	0.0	0.0
PPA1446	conserved membrane-associated protein	0.0	0.0	0.0	0.0	3e-105	2e-106
PPA1447	signal recognition particle receptor	0.0	2e-175	4e-172	4e-172	1e-148	1e-149
PPA1448	conserved GtrA-like protein	2e-116	7e-102	8e-104	6e-102	5e-72	4e-72
PPA1449	conserved HicB family protein	3e-64	1	1	1	1	1
PPA1450	hypothetical protein	6e-35	1	1	1	1	1
PPA1451	formamidopyrimidine-DNA glycosylase (3.2.2.23)	3e-135	2e-112	7e-113	2e-112	2e-67	2e-67
PPA1452	ribonuclease III (3.1.26.3)	8e-143	9e-128	3e-131	9e-128	3e-100	9e-101
PPA1453	conserved protein, predicted metal-binding protein	3e-94	8e-91	9e-91	8e-91	7e-61	7e-61
PPA1454	solute-binding protein of transport system	0.0	0.0	0.0	0.0	1	1
PPA1455	transport system permease	0.0	7e-159	1e-160	7e-159	1	1
PPA1456	transport system permease	2e-165	1e-162	1e-162	1e-162	1	1
PPA1457	putative LacI family transcriptional regulator	0.0	4e-163	2e-163	4e-163	1	1
PPA1458	hypothetical protein	1	1	1	1	1	1
PPA1459	alpha-mannosidase (3.2.1.24)	0.0	0.0	0.0	0.0	1	1
PPA1460	conserved protein	0.0	0.0	0.0	0.0	1	1
PPA1461	putative short-chain dehydrogenase fragment	1	1	1	1	1	1
PPA1462	hypothetical protein	1	1	1	1	1	1
PPA1463	phosphopantetheine adenylyltransferase (2.7.7.3)	2e-85	5e-77	5e-77	4e-77	2e-67	2e-67
PPA1464	putative methylase	1e-111	9e-89	2e-73	9e-89	4e-55	4e-55
PPA1465	conserved protein	2e-79	3e-76	3e-76	3e-76	3e-12	3e-12
PPA1466	ATP-dependent DNA helicase RecG (3.6.1.-)	0.0	0.0	0.0	0.0	4e-155	2e-179
PPA1467	metal dependent hydrolase	0.0	0.0	0.0	0.0	0.0	0.0
PPA1468	cytochrome-dependent pyruvate dehydrogenase (1.2.2.2)	0.0	0.0	0.0	0.0	0.0	0.0
PPA1469	hypothetical protein	4e-159	2e-115	2e-121	2e-115	4e-31	2e-21
PPA1470	dihydrodipicolinate reductase (1.3.1.26)	3e-142	1e-123	1e-123	1e-123	1e-103	9e-104
PPA1471	polyribonucleotide nucleotidyltransferase (2.7.7.8)	0.0	0.0	0.0	0.0	0.0	0.0
PPA1472	30S ribosomal protein S15	2e-46	2e-46	1e-45	2e-46	8e-43	8e-43
PPA1474	riboflavin biosynthesis protein RibF (riboflavin kinase)	8e-173	3e-155	3e-158	3e-155	3e-149	3e-150
PPA1475	substrate binding component of glycine/betaine transport system	0.0	1e-178	1e-177	1e-172	3e-174	5e-175
PPA1476	glycine betaine transport system permease protein	1e-163	2e-140	8e-149	2e-140	9e-151	4e-151
PPA1477	putative glycine betaine/proline ABC transporter	0.0	0.0	0.0	0.0	0.0	0.0
PPA1478	tRNA pseudouridine synthase B (4.2.1.70)	3e-166	1e-141	8e-141	1e-141	4e-140	5e-141
PPA1479	conserved protein	5e-59	1	1	1	1	1
PPA1480	hypothetical protein	6e-35	1	1	1	1	1
PPA1481	hypothetical protein	1	1	1	1	1	1
PPA1482	putative regulator of sorbitol operon	0.0	1	1	1	1	1
PPA1483	sorbitol operon activator	6e-94	1	1	1	1	1
PPA1484	PTS system enzyme II sorbitol-specific factor	2e-111	1	1	1	1	1
PPA1485	PTS system, glucitol/sorbitol-specific IIBC component (2.7.1.69)	0.0	1	1	1	1	1
PPA1486	PTS system, glucitol/sorbitol-specific IIA component (2.7.1.69)	4e-68	1	1	1	1	1
PPA1487	PTS HPr component	2e-51	1	1	1	1	1
PPA1488	arabinose operon protein AraM	0.0	1	1	1	1	1
PPA1489	ribosome-binding factor A	4e-79	9e-71	2e-71	9e-71	5e-66	2e-66
PPA1490	hypothetical membrane protein	3e-111	3e-111	2e-93	3e-111	1	1
PPA1491	hypothetical membrane protein	0.0	0.0	1e-159	0.0	1	1
PPA1492	ABC transporter, ATP-binding protein	3e-151	2e-76	1e-66	2e-76	1	1
PPA1493	translation initiation factor IF-2	0.0	0.0	0.0	0.0	0.0	0.0
PPA1494	transcriptional termination/antitermination factor	0.0	0.0	0.0	0.0	7e-160	6e-160
PPA1495	conserved protein	5e-93	1e-90	1e-89	1e-90	3e-55	1e-54
PPA1496	hypothetical protein	0.0	1e-127	4e-126	1e-127	5e-42	2e-36
PPA1497	conserved membrane protein	2e-141	3e-130	3e-130	3e-130	6e-95	6e-95
PPA1498	hypothetical protein	0.0	0.0	0.0	0.0	0.0	0.0
PPA1499	prolyl-tRNA synthetase (6.1.1.15)	0.0	0.0	0.0	8e-164	0.0	0.0
PPA1500	hypothetical protein	0.0	0.0	0.0	0.0	0.0	3e-174
PPA1501	periplasmic solute binding protein	0.0	0.0	0.0	0.0	0.0	0.0
PPA1502	hypothetical membrane associated protein	0.0	7e-135	1e-135	7e-135	4e-110	1e-110
PPA1503	ABC transporter ATP-binding protein	2e-131	1e-115	1e-115	1e-115	2e-112	2e-111
PPA1504	ABC transporter ATP-binding protein	6e-174	7e-138	2e-138	7e-138	2e-130	2e-130
PPA1505	acetyltransferase family protein	4e-162	1e-88	1e-88	1e-88	2e-88	8e-89
PPA1506	1-hydroxy-2-methyl-2-(E)-butenyl 4-diphosphate synthase	0.0	0.0	0.0	0.0	0.0	0.0
PPA1507	putative transcriptional regulator	8e-105	1	1	1	1	1
PPA1508	putative nuclease	8e-95	5e-38	5e-38	5e-38	2e-28	1e-28
PPA1509	membrane-spanning metalloprotease	0.0	0.0	0.0	0.0	3e-150	2e-151
PPA1510	1-deoxy-D-xylulose 5-phosphate reductoisomerase (1.1.1.267)	0.0	0.0	0.0	0.0	1e-165	1e-165
PPA1511	putative 6-aminohexanoate-dimer hydrolase (3.5.1.46)	0.0	0.0	0.0	4e-113	1e-113	2e-112
PPA1512	conserved protein	3e-179	1	1	1	1	1
PPA1513	NADP-specific glutamate dehydrogenase (1.4.1.4)	0.0	0.0	0.0	0.0	0.0	0.0
PPA1514	conserved protein	0.0	0.0	0.0	1e-148	0.0	0.0
PPA1515	conserved membrane protein	3e-125	2e-104	2e-114	2e-115	1	1
PPA1516	hypothetical membrane protein	1e-22	6e-22	7e-22	6e-22	1	1
PPA1517	phosphatidate cytidylyltransferase (2.7.7.41)	3e-162	3e-147	3e-147	2e-147	4e-108	4e-108
PPA1518	ribosome recycling factor	1e-105	9e-103	9e-103	9e-103	3e-85	3e-85
PPA1519	uridylate kinase (2.7.4.-)	7e-139	4e-124	4e-124	3e-124	1e-103	1e-103
PPA1520	elongation factor Ts (EF-Ts)	2e-154	4e-143	1e-144	9e-144	2e-118	2e-118
PPA1521	30S ribosomal protein S2	2e-167	2e-154	8e-155	2e-154	4e-144	4e-144
PPA1522	integrase/recombinase	0.0	4e-145	3e-145	1e-94	1e-110	1e-110
PPA1523	conserved membrane spanning protein	1	2e-57	5e-58	2e-57	2e-27	2e-27
PPA1524	conserved protein	0.0	8e-164	6e-164	7e-164	3e-66	3e-66
PPA1525	polypeptide deformylase (3.5.1.31)	2e-118	8e-110	2e-110	2e-109	1e-94	1e-94
PPA1526	rRNA methylase family protein	6e-155	8e-141	3e-142	2e-141	6e-115	5e-115
PPA1527	transporter, sodium/bile acid symporter family	0.0	4e-170	3e-171	4e-170	2e-136	4e-137
PPA1528	conserved protein	0.0	4e-160	3e-160	4e-160	4e-146	6e-146
PPA1529	conserved protein	1e-84	2e-60	1e-52	3e-28	4e-24	1e-08
PPA1530	ABC transporter ATP-binding protein	4e-147	9e-130	2e-131	9e-109	7e-106	2e-105
PPA1531	hypothetical protein	7e-138	2e-111	2e-112	2e-47	7e-55	1
PPA1532	enoyl-[acyl-carrier-protein] reductase [NADH] (1.3.1.9)	1e-148	8e-142	4e-142	1e-132	3e-119	1e-117
PPA1533	3-oxoacyl-[acyl-carrier protein] reductase (1.1.1.100)	2e-134	1e-116	7e-117	1e-116	5e-101	3e-99
PPA1534	hypothetical protein	9e-45	2e-39	2e-39	2e-39	1	1
PPA1535	conserved membrane spanning protein	1e-157	3e-119	1e-118	1e-118	1	1
PPA1536	putative resistance protein	4e-142	1e-120	1e-120	1e-120	2e-73	1e-71
PPA1537	hypothetical protein	3e-91	8e-70	5e-69	8e-70	4e-23	4e-23
PPA1538	ABC transporter ATP binding protein	0.0	0.0	0.0	0.0	0.0	5e-168
PPA1539	acetyltransferase family protein	3e-65	1e-58	1e-59	1e-58	1	1
PPA1540	hypothetical protein	2e-84	1e-48	3e-60	1e-48	6e-21	1e-20
PPA1543	conserved protein, DUF59	1e-60	9e-61	9e-61	8e-61	7e-50	4e-51
PPA1544	conserved protein	2e-84	1e-78	8e-78	1e-78	4e-69	4e-69
PPA1545	putative cysteine desulfurase	0.0	0.0	0.0	0.0	0.0	4e-134
PPA1546	ABC transporter ATP-binding protein	2e-148	2e-138	2e-138	2e-138	6e-133	6e-133
PPA1547	putative dioxygenase ferredoxin subunit	7e-57	1e-47	7e-47	1e-47	7e-32	2e-21
PPA1548	conserved protein, UPF0051	0.0	0.0	0.0	0.0	3e-161	2e-159
PPA1549	conserved protein, UPF0051	0.0	0.0	0.0	0.0	0.0	0.0
PPA1550	transcriptional regulator, ArsR family	4e-145	9e-136	8e-137	9e-136	3e-95	8e-95
PPA1552	putative periplasmic maltose-binding protein	0.0	0.0	0.0	0.0	1	1
PPA1553	maltose transport system permease protein MalF	0.0	0.0	0.0	0.0	1	1
PPA1554	maltose transport system permease protein MalG	2e-76	2e-161	2e-161	2e-161	1	1
PPA1555	MalR repressor protein	0.0	3e-167	9e-168	3e-167	1	1
PPA1556	inorganic H+ pyrophosphatase (vacuolar-type)	0.0	0.0	0.0	0.0	0.0	0.0
PPA1557	ABC transporter ATP-binding protein	6e-128	1e-126	1e-127	1e-126	1	1
PPA1558	putative ABC transporter-associated permease	3e-127	6e-113	2e-102	6e-113	1	1
PPA1559	conserved membrane protein	3e-164	1e-152	1e-152	2e-148	1	1
PPA1560	sialidase precursor (3.2.1.18)	0.0	1	7e-156	1	1	1
PPA1561	conserved membrane protein, putative heme O synthase	0.0	4e-162	8e-156	3e-89	1	1
PPA1563	glucose-6-phosphate 1-dehydrogenase (1.1.1.49)	0.0	0.0	0.0	0.0	1	1
PPA1564	conserved protein	9e-165	2e-148	7e-149	2e-148	1	1
PPA1565	6-phosphogluconolactonase (3.1.1.31)	1e-140	2e-134	2e-134	2e-134	9e-66	8e-64
PPA1566	conserved membrane protein	9e-87	3e-79	3e-79	4e-79	5e-49	9e-49
PPA1567	conserved protein	3e-157	1e-115	1e-117	1e-115	1e-48	5e-44
PPA1568	valyl-tRNA synthetase (6.1.1.9)	0.0	0.0	0.0	0.0	0.0	0.0
PPA1569	conserved protein (sialidase-like protein)	0.0	1	1	1	1	1
PPA1570	tricorn protease (3.4.21.-)	0.0	0.0	0.0	0.0	0.0	0.0
PPA1571	ATP dependent Clp protease ATP binding subunit	0.0	0.0	0.0	0.0	0.0	0.0
PPA1572	ATP-dependent Clp protease proteolytic subunit 2 (3.4.21.92)	9e-135	9e-124	9e-124	9e-124	1e-99	1e-99
PPA1573	ATP-dependent Clp protease proteolytic subunit 1 (3.4.21.92)	1e-116	3e-124	3e-124	3e-124	3e-98	2e-98
PPA1574	conserved membrane protein, UPF0118	0.0	0.0	0.0	0.0	5e-144	8e-145
PPA1575	trigger factor (chaperone in protein export)	0.0	0.0	0.0	0.0	0.0	0.0
PPA2360	hypothetical protein	3e-21	5e-31	4e-31	5e-31	1	1
PPA1577	putative helicase	0.0	1	4e-12	1	1	1
PPA1578	hypothetical protein	1	1	1	1	1	1
PPA1579	peptidase (peptidase family S51)	1	1	1	1	1	1
PPA1583	hypothetical protein	1	1	1	1	1	1
PPA1584	hypothetical protein	1	1	1	1	1	1
PPA1585	hypothetical phage-associated protein	1	1	1	1	1	1
PPA1586	DNA methylase (ParB family)	1	1	1e-179	1	1	1
PPA1587	S-adenosylmethionine synthetase (2.5.1.6)	1	0.0	0.0	0.0	1	1
PPA1589	hypothetical protein	1	7e-103	2e-102	7e-103	1	1
PPA1590	hypothetical protein	1	1	1	1	1	1
PPA1591	conserved protein	1	0.0	0.0	1e-166	2e-86	1
PPA1592	phage associated protein	1	5e-67	5e-69	5e-67	1	1
PPA1593	hypothetical phage-associated protein	1	6e-81	7e-81	5e-70	1	1
PPA1594	conserved phage-associated protein	1	0.0	0.0	0.0	1	1
PPA1595	phage-related protein	1	4e-46	1e-48	4e-46	1	1
PPA1596	phage-associated protein	1	2e-114	0.0	2e-41	1	1
PPA1597	hypothetical protein	1	6e-74	8e-74	1	1	1
PPA1598	putative antirepressor (Bro family)	1	2e-132	2e-126	1	1	4e-20
PPA1599	conserved phage-related protein	1	5e-176	2e-20	1	6e-24	1
PPA1602	hypothetical protein	1	1	3e-09	1	1	1
PPA1603	conserved phage-associated protein	1	1e-96	1e-96	1e-96	1	1
PPA1604	conserved phage-associated protein	1	0.0	0.0	4e-103	1	1
PPA1605	hypothetical phage-associated protein	1	7e-53	1e-47	7e-53	1	1
PPA1606	hypothetical phage-associated protein	1	1	1	1	1	1
PPA1607	hypothetical phage-associated protein	1	1	1	1	1	1
PPA1608	hypothetical phage-associated protein	1	1	1	1	1	1
PPA1609	conserved phage-associated protein	1	1	1	1	1	1
PPA1610	putative transcriptional regulator	1	1	3e-20	1	1	1
PPA1611	putative type III restriction-modification system	1	1	2e-28	1	1	1
PPA1612	putative type III restriction enzyme	1	1	1e-08	1	1	1
PPA1613	hypothetical protein	1	9e-08	1	1	1	1
PPA1614	putative restriction enzyme	0.0	1	1	1	1	1
PPA1615	DeaD/DeaH box helicase	0.0	1	1	1	1	1
PPA1616	UvrD/Rep helicase	0.0	1	1	1	1	1
PPA1617	hypothetical protein	1	1	1	1	1	1
PPA1618	hypothetical protein	3e-128	1	1	1	1	1
PPA2361	hypothetical protein	1	1	1	1	1	1
PPA1620	putative poly(3-hydroxyalkanoate) depolymerase (3.1.1.-)	0.0	2e-149	2e-149	1e-148	1	1
PPA1621	lysyl-tRNA synthetase (6.1.1.6)	0.0	0.0	0.0	0.0	0.0	0.0
PPA1622	hypothetical protein	0.0	0.0	0.0	2e-156	2e-41	9e-41
PPA1623	formamidopyrimidine-DNA glycosylase (3.2.2.23)	4e-158	5e-146	2e-146	2e-143	3e-105	4e-106
PPA1624	sugar isomerase	5e-91	2e-84	2e-83	4e-85	3e-67	3e-67
PPA1625	conserved protein (acetyltransferase family)	0.0	0.0	0.0	0.0	4e-124	6e-124
PPA1626	DNA ligase (6.5.1.2)	0.0	0.0	0.0	0.0	0.0	0.0
PPA1627	aminopeptidase N (3.4.11.2)	0.0	0.0	0.0	0.0	0.0	0.0
PPA1628	hypothetical protein	4e-41	3e-24	3e-24	1e-28	1	1
PPA1629	6-phosphogluconate dehydrogenase (1.1.1.44)	0.0	0.0	0.0	0.0	2e-29	6e-11
PPA1630	alpha-glucosidase/amylase family protein	2e-178	0.0	0.0	0.0	0.0	0.0
PPA1631	thioesterase family protein	1e-165	2e-149	2e-149	1e-148	9e-96	3e-94
PPA1632	putative long-chain fatty-acid CoA ligase (AMP-binding enzyme)	0.0	0.0	0.0	0.0	0.0	1e-147
PPA1633	transcriptional regulator, MarR family	2e-84	2e-71	5e-75	2e-77	2e-31	4e-31
PPA1634	FAD-linked oxidoreductase/iron-sulfur cluster-binding protein	0.0	0.0	0.0	0.0	0.0	0.0
PPA1635	transcriptional regulator, PadR family	1e-62	2e-16	2e-16	2e-16	3e-15	1
PPA1636	ABC transporter ATP-binding protein	0.0	0.0	0.0	0.0	0.0	0.0
PPA1637	single-strand binding protein	1e-86	3e-73	8e-73	3e-73	1e-34	1e-34
PPA1638	putative ABC transporter	0.0	0.0	0.0	0.0	9e-144	2e-145
PPA1639	putative ABC transporter	0.0	0.0	0.0	0.0	0.0	0.0
PPA1640	hypothetical membrane protein	0.0	0.0	0.0	0.0	1e-133	6e-134
PPA1641	hypothetical membrane protein	0.0	0.0	0.0	0.0	1	1
PPA1642	oligoribonuclease (3.1.-.-)	4e-120	9e-113	1e-56	4e-113	6e-98	4e-99
PPA1643	D-serine/D-alanine/glycine transporter	0.0	0.0	0.0	0.0	1	1
PPA1644	serine/threonine protein kinase	0.0	6e-170	2e-166	1e-120	1	1
PPA1645	putative beta-hexosaminidase	0.0	2e-170	2e-171	4e-171	1	1
PPA2356	hypothetical protein	0.0	7e-169	2e-176	1e-168	1	1
PPA1649	hypothetical protein	8e-24	1	1	1	1	1
PPA1650	DNA polymerase III, alpha chain (2.7.7.7)	0.0	0.0	0.0	0.0	1	1
PPA1651	nucleotidyltransferase/DNA polymerase involved in DNA repair (UmuC)	0.0	0.0	0.0	0.0	1	1
PPA1652	conserved protein	9e-108	2e-101	7e-101	7e-95	1e-45	1
PPA1653	putative UDP-N-acetylmuramyl tripeptide synthase (Mur ligase)	0.0	0.0	0.0	0.0	6e-158	2e-134
PPA1654	putative cobyric acid synthase CobQ	6e-137	1e-127	6e-127	1e-127	2e-105	2e-105
PPA1657	binding-protein-dependent transport system inner membrane component	1e-180	2e-160	2e-160	2e-160	2e-143	3e-96
PPA1658	binding-protein-dependent transport system inner membrane component	9e-154	3e-145	3e-145	3e-145	2e-124	2e-127
PPA1660	hypothetical protein	1e-100	1e-66	1e-66	4e-64	1e-34	5e-35
PPA1661	putative peroxiredoxin (AhpC/TSA family protein)	8e-93	2e-82	3e-83	2e-82	5e-72	2e-72
PPA1662	lysozyme M1 precursor (3.2.1.17)	5e-164	1	1	1	1	1
PPA1663	protein associated to putative adhesion protein	1	1	1	1	1	1
PPA1664	hypothetical adhesion protein	1	1	1	1	1	1
PPA1665	hypothetical adhesion protein fragment	1	1	1	1	1	1
PPA1666	hypothetical adhesion protein fragment	1	1	1	1	1e-26	1
PPA1667	hypothetical protein	3e-42	1e-30	2e-30	2e-30	3e-28	3e-28
PPA1668	transcriptional regulator, RpiR family	1e-167	3e-147	2e-148	3e-147	6e-135	1e-133
PPA1669	conserved membrane-spanning protein	0.0	1	5e-36	1	0.0	0.0
PPA1670	nucleotidyltransferase/DNA polymerase involved in DNA repair	0.0	0.0	0.0	5e-174	0.0	0.0
PPA1671	dihydrofolate reductase (1.5.1.3)	1e-87	7e-74	5e-77	7e-74	9e-75	5e-46
PPA1672	thymidylate synthase (2.1.1.45)	9e-155	3e-145	5e-146	3e-145	9e-144	9e-144
PPA1673	putative nucleoside-triphosphatase (3.6.1.15)	2e-115	3e-103	7e-106	3e-103	3e-101	1e-101
PPA1674	probable ribonuclease PH (2.7.7.56)	8e-142	4e-125	3e-129	4e-125	6e-124	6e-124
PPA1675	glutamate racemase (5.1.1.3)	3e-156	5e-151	2e-154	2e-153	5e-126	1e-126
PPA1676	ferrous iron transport protein A	9e-55	6e-39	1e-41	5e-39	6e-22	1e-21
PPA1677	ferrous iron transport protein B	0.0	0.0	0.0	0.0	0.0	0.0
PPA1678	hypothetical protein	9e-101	2e-76	2e-76	2e-76	7e-38	3e-38
PPA1680	conserved protein (DUF174)	2e-35	6e-31	3e-31	6e-31	7e-19	7e-19
PPA1681	nicotinate phosphoribosyltransferase (2.4.2.11)	0.0	0.0	0.0	0.0	0.0	0.0
PPA1682	DNA-binding protein HU	1e-47	6e-46	6e-46	6e-46	6e-41	6e-41
PPA1683	4-alpha-glucanotransferase (amylomaltase) (2.4.1.25)	0.0	0.0	0.0	0.0	0.0	0.0
PPA1684	hypothetical protein, RDD family	1e-154	4e-117	3e-122	2e-122	3e-63	3e-63
PPA1685	conserved protein	8e-43	2e-38	4e-42	2e-38	2e-38	6e-38
PPA1686	3-dehydroquinate dehydratase (4.2.1.10)	7e-79	2e-75	2e-75	2e-74	9e-54	4e-54
PPA1687	cation transport protein	1e-174	6e-157	6e-157	3e-157	1	1
PPA1688	hypothetical protein	5e-179	1e-164	1e-164	2e-164	3e-86	1e-52
PPA1689	conserved protein	5e-48	3e-41	5e-41	2e-41	2e-28	1e-27
PPA1690	conserved protein	5e-72	1e-62	3e-49	3e-59	6e-31	1e-30
PPA1691	conserved protein	3e-76	1e-67	1e-67	6e-67	8e-37	3e-36
PPA1692	hypothetical protein	0.0	0.0	0.0	1e-179	1	1
PPA1693	putative glycosyl transferase	0.0	0.0	0.0	0.0	1	1
PPA1694	transcription factor WhiB	1e-45	8e-45	2e-44	3e-45	9e-31	9e-31
PPA1695	hypothetical protein	3e-99	1e-73	2e-76	5e-66	5e-26	5e-26
PPA1696	mannose-1-phosphate guanylyltransferase (2.7.7.22)	0.0	0.0	0.0	0.0	4e-151	4e-151
PPA1697	conserved protein	2e-109	2e-102	2e-102	9e-69	9e-24	2e-25
PPA1698	succinoglycan biosynthesis protein ExoA	0.0	4e-167	0.0	0.0	2e-133	7e-136
PPA1699	cell envelope-related transcriptional attenuator	9e-178	1e-150	5e-150	3e-149	5e-116	7e-122
PPA1700	beta-galactosidase (3.2.1.23)	0.0	0.0	0.0	0.0	1	1
PPA1701	phosphoribosylaminoimidazole carboxylase catalytic subunit (4.1.1.21)	7e-111	5e-91	6e-91	5e-100	2e-70	1e-70
PPA1702	phosphoribosylaminoimidazole carboxylase ATPase subunit (4.1.1.21)	0.0	0.0	0.0	0.0	3e-179	1e-169
PPA1703	hypothetical protein	3e-89	2e-77	2e-77	9e-77	1	1
PPA1704	peptidase S51 family protein	4e-127	7e-112	8e-112	7e-112	1e-88	2e-88
PPA1705	putative BirA bifunctional protein	3e-158	2e-133	2e-132	7e-133	4e-48	7e-49
PPA1706	hypothetical protein	6e-65	1	1	1	1	1
PPA1707	propionyl-CoA carboxylase beta chain (6.4.1.3)	0.0	0.0	0.0	0.0	0.0	1
PPA1708	hypothetical protein	5e-36	4e-33	3e-33	3e-33	6e-20	3e-20
PPA1709	Maf-like protein	7e-128	1e-111	7e-103	5e-73	3e-57	3e-57
PPA1710	hypothetical protein	5e-75	8e-49	3e-60	8e-49	7e-07	3e-10
PPA1711	short chain dehydrogenase	4e-122	2e-121	4e-122	5e-114	1	1
PPA1712	putative hydroxymethylpyrimidine/phosphomethylpyrimidine kinase (2.7.4.7)	1e-154	3e-147	8e-155	5e-143	7e-127	7e-127
PPA1715	hypothetical protein	9e-169	1	1	1	6e-08	9e-08
PPA1716	putative magnesium transport protein	0.0	2e-176	2e-176	2e-176	1	1
PPA1717	conserved protein (putative ADP-ribose pyrophosphatase)	8e-72	3e-57	4e-57	3e-57	2e-29	2e-29
PPA1718	hypothetical protein	1	1	1	1	1	1
PPA1719	putative biotin-dependent acetyl/propionyl-CoA (acyl-CoA) carboxylase	0.0	0.0	0.0	0.0	0.0	0.0
PPA1720	hypothetical protein	3e-133	2e-119	1e-119	1e-118	3e-69	7e-70
PPA1721	dihydrolipoamide dehydrogenase (1.8.1.4)	0.0	0.0	0.0	0.0	1	1
PPA1722	purine nucleoside phosphorylase (2.4.2.1)	6e-150	4e-132	1e-132	1e-132	1e-107	7e-108
PPA1723	phosphoglucomutase/phosphomannomutase	0.0	0.0	0.0	0.0	0.0	0.0
PPA1724	putative fatty acid--CoA ligase (AMP-binding enzyme)	0.0	1	1	1	1	1
PPA1725	putative uridine kinase (2.7.1.48)	1e-92	6e-82	8e-93	6e-82	2e-63	4e-64
PPA1726	permease of the major facilitator superfamily	0.0	0.0	0.0	0.0	1	1
PPA1727	putative DNA polymerase III epsilon subunit (exonuclease)	1e-82	4e-83	7e-84	2e-90	2e-70	7e-71
PPA1728	methionyl-tRNA synthetase (6.1.1.10)	0.0	0.0	0.0	0.0	0.0	0.0
PPA1729	ribonuclease H (3.1.26.4)	1e-158	4e-99	8e-100	2e-99	1e-76	1e-76
PPA1730	cytidine deaminase (3.5.4.5)	5e-78	3e-72	2e-72	2e-72	9e-50	3e-46
PPA1731	ABC transporter associated permease	0.0	0.0	0.0	0.0	1e-165	3e-166
PPA1732	ABC transporter associated permease	0.0	0.0	0.0	0.0	1e-169	1e-176
PPA1733	ABC transporter ATP-binding protein	0.0	0.0	0.0	0.0	0.0	0.0
PPA1734	basic membrane lipoprotein	0.0	4e-180	1e-180	0.0	6e-157	3e-157
PPA1735	hypothetical protein	0.0	0.0	0.0	0.0	1	1
PPA1736	conserved protein	0.0	0.0	0.0	0.0	0.0	0.0
PPA1737	hypothetical membrane protein	0.0	8e-149	2e-147	2e-147	1	1
PPA1738	isocitrate dehydrogenase [NADP] (1.1.1.42)	0.0	0.0	0.0	0.0	0.0	0.0
PPA1739	formyltetrahydrofolate deformylase (3.5.1.10)	2e-168	4e-154	5e-154	1e-153	7e-123	3e-123
PPA1740	malate dehydrogenase (1.1.1.37)	0.0	0.0	0.0	0.0	1e-167	7e-168
PPA1741	putative propionaldehyde dehydrogenase / ethanolamine utilization protein EutE	0.0	0.0	0.0	2e-118	0.0	0.0
PPA1742	hypothetical protein	8e-33	3e-42	8e-39	7e-39	4e-22	3e-22
PPA1743	methylenetetrahydrofolate dehydrogenase	4e-166	2e-155	1e-154	4e-154	2e-140	8e-70
PPA1744	hypothetical protein	2e-155	4e-112	9e-112	8e-112	4e-43	1e-50
PPA1745	hypothetical protein (phosphoesterase family)	0.0	0.0	0.0	0.0	0.0	0.0
PPA1746	hypothetical protein	1e-104	8e-78	9e-78	9e-78	1e-43	7e-45
PPA1747	Phosphoribosylaminoimidazolecarboxamide formyltransferase (AICAR transformylase)	0.0	0.0	0.0	0.0	0.0	0.0
PPA1748	folate-dependent phosphoribosylglycinamide formyltransferase (2.1.2.2)	9e-118	2e-101	5e-99	2e-101	3e-77	2e-77
PPA1749	6,7-dimethyl-8-ribityllumazine synthase (2.5.1.9)	2e-91	1e-71	1e-69	1e-69	2e-59	2e-59
PPA1750	riboflavin biosynthesis protein RibA	0.0	0.0	0.0	0.0	2e-146	1e-146
PPA1751	riboflavin synthase alpha chain (2.5.1.9)	4e-113	7e-96	1e-94	7e-96	3e-45	2e-44
PPA1752	riboflavin biosynthesis protein RibD	0.0	3e-160	2e-160	1e-159	2e-91	6e-94
PPA1753	hypothetical membrane protein	0.0	0.0	0.0	6e-116	1e-60	8e-57
PPA1754	succinyl-CoA synthetase alpha subunit (6.2.1.5)	3e-170	3e-152	3e-152	2e-141	2e-148	1e-148
PPA1755	succinyl-CoA synthetase beta subunit (6.2.1.5)	0.0	0.0	0.0	0.0	0.0	0.0
PPA1756	ATP-dependent DNA helicase	0.0	0.0	0.0	0.0	0.0	0.0
PPA1757	hypothetical protein	1	1	1	1	1	1
PPA1758	outer membrane lipoprotein	4e-166	2e-142	2e-142	6e-142	2e-86	2e-86
PPA1759	ABC transporter ATP-binding protein	0.0	1e-178	3e-179	2e-178	8e-140	8e-140
PPA1760	ABC transporter associated permease	6e-119	1e-95	1e-95	1e-95	6e-79	1e-54
PPA1761	cardiolipin synthetase (2.7.8.-)	0.0	0.0	0.0	0.0	1	1
PPA1762	hypothetical protein	5e-40	2e-35	5e-36	2e-35	8e-28	8e-28
PPA1763	conserved protein	2e-48	1e-29	5e-29	5e-29	5e-16	5e-16
PPA1764	GMP synthase [glutamine-hydrolyzing] (6.3.5.2)	0.0	0.0	0.0	0.0	0.0	0.0
PPA1765	serine acetyltransferase (2.3.1.30)	7e-108	4e-101	2e-101	7e-102	8e-84	2e-84
PPA1766	chorismate mutase (5.4.99.5)	1e-54	7e-48	1e-50	5e-47	1	1
PPA1767	IMP dehydrogenase / GMP reductase	0.0	0.0	0.0	4e-114	0.0	0.0
PPA1768	IMP dehydrogenase / GMP reductase (1.1.1.205)	0.0	0.0	0.0	0.0	0.0	0.0
PPA1769	conserved membrane protein	0.0	0.0	0.0	0.0	3e-47	2e-65
PPA1770	sodium:alanine symporter family protein	0.0	0.0	0.0	0.0	1	1
PPA1771	hypothetical protein	3e-68	1	1	1	1	1
PPA1772	60 kDa chaperonin	0.0	0.0	0.0	0.0	0.0	0.0
PPA1773	10 kDa chaperonin	5e-52	7e-51	7e-51	2e-51	4e-52	4e-52
PPA1774	hypothetical protein	7e-172	2e-95	4e-96	1e-94	2e-44	2e-47
PPA1775	hypothetical protein	1e-139	2e-60	2e-60	2e-60	1	1
PPA1776	conserved protein	0.0	1e-149	3e-156	5e-150	2e-51	2e-131
PPA1777	hypothetical membrane protein	4e-107	4e-87	3e-78	1e-88	1	4e-75
PPA1778	Fe(III) dicitrate ABC transporter, ATP-binding protein	5e-140	1	1	9e-141	1	4e-140
PPA1779	Fe(III) dicitrate ABC transporter, permease	0.0	1	1	0.0	1	0.0
PPA1780	periplasmic binding protein	0.0	1	1	0.0	1	0.0
PPA1781	putative 7,8-dihydro-8-oxoguanine-triphosphatase	5e-93	6e-88	1e-88	2e-91	3e-75	9e-90
PPA1782	putative O-sialoglycoprotein endopeptidase	0.0	0.0	0.0	0.0	7e-111	9e-120
PPA1783	ribosomal-protein-alanine acetyltransferase (2.3.1.128)	1e-80	6e-70	6e-70	2e-70	3e-27	3e-27
PPA1784	peptidase, family M22	2e-120	7e-109	8e-110	3e-108	2e-88	2e-107
PPA1785	predicted nucleotide-binding protein (P-loop hydrolase)	9e-166	1e-126	4e-127	9e-121	3e-64	3e-62
PPA1786	conserved protein	6e-137	1e-120	2e-121	2e-121	1	1
PPA1787	ATP-dependent RNA helicase	0.0	1	0.0	3e-167	0.0	1
PPA1788	hypothetical protein	1	1	1	1	1	1
PPA1789	putative ABC transporter-associated permease	0.0	2e-132	8e-134	4e-10	1	1
PPA1790	ABC transporter ATP-binding protein	2e-135	1	8e-39	1	1	1
PPA2362	hypothetical protein	1	1	1	1	1	1
PPA1791	glycosyl transferase	0.0	0.0	0.0	0.0	4e-171	2e-107
PPA1792	conserved protein	0.0	0.0	0.0	0.0	5e-91	6e-125
PPA1793	holo-[acyl-carrier protein] synthase (2.7.8.7)	2e-62	1e-49	3e-50	8e-49	3e-28	4e-29
PPA1794	glucosamine--fructose-6-phosphate aminotransferase (2.6.1.16)	0.0	0.0	0.0	0.0	0.0	0.0
PPA1796	triacylglycerol lipase precursor (3.1.1.3)	0.0	5e-166	2e-166	4e-166	1	1
PPA1799	pantothenate kinase (2.7.1.33)	0.0	0.0	0.0	0.0	1e-157	1e-157
PPA1800	hypothetical protein	2e-115	1e-75	4e-76	8e-77	1	1
PPA1801	phosphoglucomutase/phosphomannomutase	0.0	0.0	0.0	0.0	0.0	0.0
PPA1802	30S ribosomal protein S9	3e-97	4e-84	4e-84	3e-84	5e-81	1e-54
PPA1803	50S ribosomal protein L13	9e-84	5e-83	2e-82	1e-81	3e-72	3e-72
PPA1805	endo-beta-N-acetylglucosaminidase family protein	0.0	1	1	1	1	1
PPA1806	hypothetical protein	6e-170	6e-131	4e-131	6e-129	1	1
PPA1807	hypothetical protein	4e-52	1	5e-09	2e-44	1	1
PPA1808	conserved methyltransferase	2e-157	4e-123	9e-123	1e-123	9e-106	9e-106
PPA1809	tRNA pseudouridine synthase A (4.2.1.70)	3e-151	6e-141	2e-139	8e-116	1e-79	9e-80
PPA1810	conserved protein	2e-117	8e-105	8e-105	6e-92	1e-64	1e-64
PPA1812	ABC transporter-associated permease	4e-168	0.0	0.0	0.0	6e-119	5e-119
PPA1813	ABC transporter, ATP-binding protein	0.0	0.0	0.0	0.0	0.0	0.0
PPA1814	putative ABC transporter-associated permease	3e-142	8e-134	8e-134	1e-133	5e-92	3e-92
PPA1815	putative 3-oxoacyl-[acyl-carrier protein] reductase (1.1.1.100)	1e-134	1	1	1	1	1
PPA1816	ABC transporter associated permease	0.0	0.0	0.0	0.0	1	1
PPA1817	ABC transporter ATP-binding protein	1e-157	2e-131	3e-132	3e-133	1	1
PPA2364	hypothetical protein	1	1	1	1	1	1
PPA1818	superoxide dismutase [Mn/Fe] (1.15.1.1)	2e-121	6e-110	9e-110	4e-110	2e-105	2e-105
PPA1819	beta-galactosidase (3.2.1.23)	4e-87	1	1	1	1	1
PPA1820	beta-galactosidase fused to beta-N-acetylhexosaminidase	1	1	1	1	1	1
PPA1821	putative sialidase	1	1	1	1	1	1
PPA1822	organic anion transporter family protein	0.0	0.0	0.0	1e-154	2e-132	2e-132
PPA1823	hypothetical protein	6e-116	3e-99	3e-99	9e-99	3e-60	5e-57
PPA1824	glycosyl transferase	0.0	0.0	0.0	0.0	1e-159	6e-160
PPA1825	50S ribosomal protein L17	4e-80	1e-69	1e-69	1e-69	6e-55	2e-55
PPA1826	DNA-directed RNA polymerase alpha chain (2.7.7.6)	0.0	0.0	0.0	0.0	1e-173	7e-173
PPA1827	30S ribosomal protein S4	2e-116	2e-114	2e-114	2e-114	6e-107	1e-106
PPA1828	30S ribosomal protein S11	1e-74	4e-73	4e-73	4e-73	9e-63	8e-63
PPA1829	30S ribosomal protein S13	9e-66	7e-58	7e-58	7e-58	1e-55	1e-55
PPA1831	50S ribosomal protein L36	5e-16	5e-16	5e-16	5e-16	3e-15	3e-15
PPA1832	translation initiation factor IF-1	2e-38	2e-38	2e-38	2e-38	2e-37	2e-37
PPA1833	methionine aminopeptidase (3.4.11.18)	9e-159	4e-152	1e-151	6e-152	1e-125	1e-64
PPA1834	adenylate kinase (2.7.4.3)	7e-108	4e-105	4e-105	2e-105	3e-91	4e-75
PPA1835	preprotein translocase SecY subunit	0.0	0.0	0.0	0.0	0.0	0.0
PPA1836	hypothetical membane-associated protein	5e-108	2e-97	8e-98	2e-95	5e-46	8e-47
PPA1837	conserved membrane protein, putative permease	0.0	1	1	1	1	1
PPA1838	hypothetical protein	1	1	1	1	1	1
PPA1839	glycerophosphoryl diester phosphodiesterase (3.1.4.46)	1e-132	4e-20	1	1	2e-22	1e-22
PPA1840	extracellular solute-binding transport protein, putative oligopeptide-binding protein	0.0	0.0	0.0	0.0	0.0	0.0
PPA1841	hypothetical protein	7e-44	1	1	1	1	1
PPA2365	hypothetical protein	1	1	1	1	1	1
PPA1842	50S ribosomal protein L15	1e-81	3e-81	2e-80	1e-80	7e-69	7e-69
PPA1843	50S ribosomal protein L30	6e-30	4e-29	4e-29	4e-29	7e-21	7e-21
PPA1844	30S ribosomal protein S5	7e-120	3e-96	3e-96	3e-96	4e-80	4e-80
PPA1845	50S ribosomal protein L18	1e-68	6e-67	6e-67	3e-67	3e-48	3e-48
PPA1846	50S ribosomal protein L6	2e-100	1e-98	1e-98	6e-98	8e-90	8e-90
PPA1848	30S ribosomal protein S8	6e-76	5e-74	5e-74	5e-74	2e-65	2e-65
PPA1849	30S ribosomal protein S14	2e-31	2e-31	2e-31	2e-31	3e-31	3e-31
PPA1850	50S ribosomal protein L5	7e-123	4e-107	4e-107	3e-112	1e-105	2e-108
PPA1851	50S ribosomal protein L24	7e-65	2e-63	2e-63	2e-63	6e-59	6e-59
PPA1852	50S ribosomal protein L14	4e-67	1e-66	1e-66	1e-66	1e-59	1e-59
PPA1853	30S ribosomal protein S17	9e-48	1e-45	1e-45	1e-45	6e-41	6e-41
PPA1855	50S ribosomal protein L29	1e-39	4e-37	4e-37	4e-37	9e-34	9e-34
PPA1856	50S ribosomal protein L16	3e-79	3e-79	3e-79	2e-48	2e-75	2e-75
PPA1857	30S ribosomal protein S3	2e-154	2e-127	2e-127	4e-126	1e-118	1e-118
PPA1858	50S ribosomal protein L22	1e-84	4e-78	6e-78	5e-78	1e-68	4e-69
PPA1859	30S ribosomal protein S19	9e-51	3e-50	3e-50	3e-50	3e-49	3e-49
PPA1860	50S ribosomal protein L2	8e-160	3e-157	3e-150	3e-157	6e-142	6e-142
PPA1861	50S ribosomal protein L23	1e-54	3e-52	3e-52	3e-52	2e-50	2e-50
PPA1862	50S ribosomal protein L4	3e-177	7e-168	7e-168	6e-169	2e-126	1e-126
PPA1863	50S ribosomal protein L3	1e-128	1e-125	1e-125	1e-125	2e-117	3e-66
PPA1865	30S ribosomal protein S10	2e-56	2e-56	2e-56	3e-55	4e-56	4e-56
PPA1866	8-amino-7-oxononanoate synthase (2.3.1.47)	0.0	0.0	0.0	5e-164	4e-81	9e-83
PPA1867	hypothetical membrane protein	0.0	1	0.0	1	7e-166	2e-161
PPA1868	hypothetical protein	3e-35	1	1	1	1	1
PPA1869	glutamyl-tRNA synthetase (6.1.1.17)	0.0	0.0	0.0	0.0	0.0	0.0
PPA1870	glutaminyl-tRNA synthetase (6.1.1.18)	0.0	0.0	0.0	0.0	0.0	0.0
PPA1871	2',3'-cyclic-nucleotide 2'-phosphodiesterase precursor (3.1.4.16)	0.0	0.0	0.0	0.0	0.0	0.0
PPA1872	conserved membrane-spanning protein	0.0	0.0	0.0	0.0	0.0	4e-170
PPA1873	elongation factor Tu	0.0	0.0	0.0	0.0	0.0	0.0
PPA1874	hypothetical transmembrane protein	0.0	1	1	1	1	1
PPA1875	elongation factor G	0.0	0.0	0.0	0.0	0.0	0.0
PPA1876	30S ribosomal protein S7	4e-90	1e-88	1e-88	1e-88	3e-86	2e-86
PPA1877	hypothetical protein	1	1	1	1	1	1
PPA1878	30S ribosomal protein S12	9e-66	3e-65	3e-65	3e-65	9e-66	7e-62
PPA1879	hypothetical protein	7e-96	2e-41	4e-49	3e-42	1	1
PPA1880	hypothetical protein, putative adhesion or S-layer protein	4e-173	1	1	1	1	1
PPA1881	hypothetical protein	1	1	1	1	1	1
PPA1882	hypothetical protein	0.0	1	1	1	1	1
PPA1883	DNA-directed RNA polymerase beta' chain (2.7.7.6)	0.0	0.0	0.0	0.0	0.0	0.0
PPA1884	DNA-directed RNA polymerase beta chain (2.7.7.6)	0.0	0.0	0.0	0.0	0.0	0.0
PPA1885	50S ribosomal protein L7/L12	3e-66	9e-49	2e-49	2e-49	8e-50	2e-47
PPA1887	50S ribosomal protein L10	2e-111	2e-110	4e-117	2e-110	4e-95	8e-95
PPA1889	50S ribosomal protein L1	4e-132	2e-117	2e-117	2e-117	1e-114	1e-114
PPA1890	50S ribosomal protein L11	1e-79	8e-76	8e-76	8e-76	2e-68	2e-68
PPA1891	transcription antitermination protein NusG	3e-176	3e-153	3e-153	1e-151	3e-113	8e-114
PPA1892	putative SecE/Sec61-gamma subunit of protein translocation complex	2e-122	8e-87	1e-94	2e-94	7e-45	7e-45
PPA1893	aminotransferase (2.6.1.1)	0.0	0.0	0.0	0.0	2e-172	6e-172
PPA1894	UDP-N-acetylenolpyruvoylglucosamine reductase (1.1.1.158)	0.0	0.0	0.0	0.0	5e-160	5e-160
PPA1895	MaoC family protein	2e-47	8e-64	2e-64	2e-64	4e-46	4e-46
PPA1896	conserved protein (DUF875)	1e-80	2e-71	2e-71	2e-71	1e-48	2e-49
PPA1897	50S ribosomal protein L33 type 2	3e-28	1e-27	1e-27	1e-27	2e-27	2e-27
PPA1898	exodeoxyribonuclease III (3.1.11.2)	8e-177	8e-159	8e-159	8e-159	3e-119	2e-118
PPA1899	enoyl-CoA hydratase/isomerase family protein	2e-176	7e-154	6e-154	7e-154	5e-110	5e-110
PPA1900	conserved membrane protein	0.0	0.0	0.0	0.0	1e-156	2e-157
PPA1901	NADH dehydrogenase subunit	1e-55	1e-47	1e-47	1e-47	1e-26	7e-27
PPA1902	NADH dehydrogenase subunit	7e-109	4e-81	2e-82	4e-81	6e-17	2e-25
PPA1903	NADH dehydrogenase subunit	2e-71	3e-52	2e-52	3e-52	2e-26	3e-17
PPA1904	pyruvate:ferredoxin oxidoreductase (alpha subunit)	0.0	0.0	0.0	0.0	0.0	0.0
PPA1905	pyruvate:ferredoxin oxidoreductase (beta subunit)	0.0	0.0	0.0	0.0	5e-167	2e-168
PPA1906	hypothetical adhesion protein	1	1	1	1	1	1
PPA1907	protein associated to putative adhesion protein	1	3e-41	3e-41	1	2e-33	2e-38
PPA1908	protein associated to putative adhesion protein	2e-113	6e-67	6e-67	5e-67	7e-24	7e-61
PPA1909	metalloprotease (peptidase family M13)	0.0	0.0	0.0	0.0	0.0	0.0
PPA1910	hypothetical protein, putative ABC transporter associated permease	0.0	1	1	1	1	1
PPA1911	ABC transporter, ATP-binding	2e-108	1	1	1	1	1
PPA1913	hypothetical protein	0.0	6e-169	6e-169	6e-169	1	1
PPA1914	hypothetical protein	1e-43	9e-38	9e-38	9e-38	1	1
PPA1915	ABC transporter, ATP-binding protein	4e-162	5e-106	8e-122	5e-106	1	1
PPA1916	hypothetical protein, putative ABC transporter-associated permease	0.0	0.0	0.0	0.0	1	1
PPA1917	hypothetical membrane protein	1e-54	3e-38	3e-38	3e-38	1	1
PPA1918	hypothetical membrane protein	2e-77	5e-38	5e-38	6e-39	1	1
PPA1919	citrate lyase beta chain (4.1.3.6)	3e-178	2e-139	3e-139	5e-134	2e-97	2e-98
PPA1920	putative CobF protein (tetrapyrrole methylase)	8e-148	1e-137	1e-137	2e-101	1e-113	3e-113
PPA1921	heptaprenyl diphosphate synthase component II (2.5.1.30)	0.0	1e-172	7e-172	3e-171	4e-140	1e-140
PPA1922	NADH dehydrogenase I chain N (1.6.5.3)	0.0	0.0	0.0	0.0	0.0	0.0
PPA1923	NADH dehydrogenase I chain M (1.6.5.3)	0.0	0.0	0.0	0.0	0.0	0.0
PPA1924	NADH dehydrogenase I chain L (1.6.5.3)	0.0	0.0	0.0	0.0	0.0	0.0
PPA1925	NADH dehydrogenase I chain K (1.6.5.3)	2e-51	9e-51	9e-51	9e-51	2e-43	1e-43
PPA1926	NADH dehydrogenase I chain J (1.6.5.3)	2e-162	1e-147	1e-147	1e-147	3e-107	2e-58
PPA1928	NADH dehydrogenase I chain I (1.6.5.3)	2e-118	3e-105	3e-105	2e-105	9e-92	9e-92
PPA1929	NADH dehydrogenase I chain H (1.6.5.3)	0.0	0.0	0.0	0.0	5e-178	4e-178
PPA1930	NADH dehydrogenase I chain G (1.6.5.3)	0.0	0.0	0.0	0.0	0.0	0.0
PPA1931	NADH dehydrogenase I chain F (1.6.5.3)	0.0	0.0	0.0	0.0	0.0	0.0
PPA1932	NADH dehydrogenase I chain E (1.6.5.3)	2e-156	9e-151	9e-151	8e-151	2e-118	2e-118
PPA1933	NADH dehydrogenase I chain D (1.6.5.3)	0.0	0.0	0.0	0.0	0.0	0.0
PPA1934	NADH dehydrogenase I chain C (1.6.5.3)	4e-161	1e-148	1e-148	6e-148	5e-94	6e-94
PPA1935	NADH dehydrogenase I chain B (1.6.5.3)	1e-108	2e-106	2e-106	2e-106	3e-101	6e-58
PPA1936	NADH dehydrogenase I chain A (1.6.5.3)	2e-65	1e-64	7e-65	1e-64	2e-45	1e-44
PPA1938	putative electron transfer oxidoreductase	0.0	0.0	0.0	0.0	0.0	0.0
PPA1939	hypothetical protein	2e-92	1	1	1	1	1
PPA1940	menaquinone-specific isochorismate synthase (5.4.4.2)	0.0	0.0	0.0	0.0	7e-112	7e-107
PPA1941	hypothetical protein, putative ABC transporter-associated permease	0.0	0.0	0.0	0.0	0.0	0.0
PPA1942	ABC transporter ATP-binding protein	3e-119	5e-116	2e-116	5e-116	9e-101	9e-101
PPA1943	ubiquinone/menaquinone biosynthesis methyltransferase UbiE (2.1.1.-)	4e-132	1e-131	6e-132	1e-131	7e-108	1e-107
PPA1944	conserved protein	0.0	0.0	0.0	0.0	0.0	0.0
PPA1945	1,4-dihydroxy-2-naphthoate octaprenyltransferase (2.5.1.-)	1e-129	3e-136	6e-132	1e-132	3e-106	2e-99
PPA1946	conserved membrane protein, putative permease	0.0	0.0	0.0	1e-144	7e-178	2e-178
PPA1947	conserved protein with kinase domain of diacylglycerol kinase	2e-179	5e-173	2e-172	3e-173	1e-147	6e-146
PPA1948	conserved protein with phosphatase domain of diacylglycerol kinase	5e-107	9e-97	2e-100	2e-100	7e-70	3e-68
PPA1949	PTS protein, putative dihydroxyacetone kinase phosphotransfer protein	1e-70	4e-67	2e-66	2e-66	1e-40	8e-41
PPA1950	deoxycytidylate deaminase (3.5.4.12)	2e-86	5e-80	5e-80	5e-80	1e-69	6e-70
PPA1951	predicted Co/Zn/Cd cation transporter	2e-177	9e-154	6e-152	7e-153	5e-105	1e-113
PPA1952	L-lactate dehydrogenase (1.1.1.27)	0.0	4e-171	5e-170	4e-170	1	1
PPA1953	patatin-like phospholipase	0.0	0.0	0.0	3e-173	3e-145	8e-100
PPA1954	predicted sugar phosphatase/hydrolase	2e-160	1e-148	9e-149	9e-149	4e-138	4e-138
PPA1955	hypothetical protein	0.0	1	1	1	1	1
PPA1957	transcriptional regulator, ROK family	0.0	1	1	1	1	1
PPA1958	hypothetical protein	0.0	1	1	1	1	1
PPA1959	binding-protein-dependent transport permease	9e-124	1	1	1	1	1
PPA1960	binding-protein-dependent transport permease	2e-179	1	1	1	1	1
PPA1961	sugar-binding periplasmic protein	0.0	1	1	1	1	1
PPA1962	putative cell wall-associated hydrolase	0.0	5e-152	1e-80	2e-86	3e-21	5e-16
PPA1964	binding-protein-dependent transport permease	6e-179	3e-161	2e-161	1e-139	1e-126	2e-131
PPA1965	binding-protein-dependent transport permease	2e-172	6e-153	7e-153	4e-151	5e-138	4e-137
PPA1966	bacterial extracellular solute-binding protein	0.0	0.0	0.0	0.0	0.0	0.0
PPA1967	putative lysophospholipase	0.0	2e-170	2e-170	5e-169	3e-105	6e-68
PPA1968	conserved protein	2e-44	2e-42	2e-42	2e-42	4e-28	2e-28
PPA1969	phosphoribosylformylglycinamidine cyclo-ligase (6.3.3.1)	0.0	1e-179	1e-179	1e-178	9e-143	5e-143
PPA1970	amidophosphoribosyltransferase precursor (2.4.2.14)	0.0	0.0	0.0	0.0	0.0	0.0
PPA1971	conserved membrane protein	0.0	0.0	0.0	1e-111	1e-107	1e-107
PPA1972	zinc metallopeptidase	0.0	0.0	0.0	0.0	5e-178	1e-119
PPA1973	stomatin/prohibitin homolog	3e-147	6e-46	6e-39	3e-145	1	1
PPA1974	hypothetical protein	6e-153	1	1	1e-108	1	1
PPA1975	nitric-oxide reductase subunit B (1.7.99.7)	0.0	1	8e-54	0.0	1	1
PPA1976	para-aminobenzoate synthase (4.1.3.-)	0.0	0.0	0.0	0.0	1	1
PPA1977	phosphoribosylformylglycinamidine synthase II (6.3.5.3)	0.0	0.0	0.0	0.0	0.0	0.0
PPA1978	putative permease of the major facilitator superfamily	0.0	0.0	0.0	9e-128	1	1
PPA1979	aminopeptidase N (3.4.11.2)	0.0	0.0	0.0	0.0	0.0	0.0
PPA1980	hypothetical protein	8e-83	4e-71	8e-62	9e-26	6e-70	3e-27
PPA1981	pyridine nucleotide-disulphide oxidoreductase	0.0	1	0.0	1	1	1
PPA1982	probable acid phosphatase	0.0	0.0	1	1	1	1
PPA1983	hypothetical adhesion protein	0.0	0.0	2e-150	4e-178	0.0	4e-69
PPA1984	protein associated to putative adhesion protein	1	2e-37	2e-37	1	6e-22	6e-35
PPA1985	hypothetical protein	1	1	1	1	1	1
PPA1986	BadF/BadG/BcrA/BcrD ATPase family protein	0.0	3e-138	1e-137	8e-161	7e-101	2e-99
PPA1987	phosphoribosylformylglycinamidine synthase I (6.3.5.3)	1e-130	1e-120	2e-123	5e-120	5e-100	3e-100
PPA1988	phosphoribosylaminoimidazole-succinocarboxamide synthase (6.3.2.6)	0.0	0.0	0.0	0.0	2e-158	9e-158
PPA1989	alkyl hydroperoxide reductase C22 protein (1.8.1.-)	4e-110	9e-107	2e-106	1e-106	5e-91	3e-90
PPA1990	alkyl hydroperoxide reductase subunit F (1.8.1.-)	0.0	0.0	0.0	0.0	0.0	0.0
PPA1991	oxidative stress transcriptional regulatory protein	7e-180	1e-144	5e-144	2e-145	6e-66	9e-67
PPA1992	adenylosuccinate lyase (4.3.2.2)	0.0	0.0	0.0	0.0	0.0	0.0
PPA1993	phosphoribosylamine-glycine ligase (6.3.4.13)	0.0	0.0	0.0	0.0	5e-153	8e-167
PPA1994	adenylosuccinate synthetase (6.3.4.4)	0.0	0.0	0.0	0.0	0.0	0.0
PPA1995	hypothetical protein	0.0	2e-152	4e-153	2e-151	6e-84	6e-84
PPA1996	transcriptional regulator, GntR family	1e-142	8e-116	4e-115	8e-116	1	1
PPA1997	N-acetylmannosamine-6-phosphate 2-epimerase (5.1.3.9)	1e-129	3e-118	2e-118	9e-118	1	1
PPA1998	dihydrodipicolinate synthase (4.2.1.52)	2e-178	9e-165	4e-165	4e-165	1	1
PPA1999	conserved protein	3e-174	9e-138	3e-137	6e-84	1	1
PPA2000	putative sialic acid transporter	0.0	0.0	0.0	0.0	1	1
PPA2002	conserved protein	3e-99	2e-77	2e-77	3e-77	2e-19	1e-18
PPA2003	GTPase	0.0	0.0	0.0	0.0	0.0	0.0
PPA2004	conserved protein	3e-104	5e-74	2e-74	2e-74	2e-36	4e-36
PPA2005	biotin carboxyl carrier protein of methylmalonyl-CoA carboxyl-transferase (transcarboxylase, 1.3S subunit)	9e-61	1e-44	1e-44	1e-44	2e-37	6e-36
PPA2006	C-terminal fragment of methylmalonyl-CoA carboxyltransferase	8e-43	1e-41	1e-41	1e-41	1e-29	2e-30
PPA2007	methylmalonyl-CoA carboxyltransferase (2.1.3.1)	0.0	0.0	0.0	0.0	0.0	0.0
PPA2008	methylmalonyl-CoA carboxyltransferase (2.1.3.1)	0.0	0.0	0.0	1e-154	0.0	0.0
PPA2009	putative aerotaxis sensor receptor	0.0	1	1	1	0.0	0.0
PPA2010	hypothetical protein	2e-59	1	1	1	3e-37	2e-31
PPA2011	fructose-bisphosphate aldolase (4.1.2.13)	0.0	0.0	0.0	0.0	0.0	0.0
PPA2012	hypothetical protein	2e-71	2e-72	4e-78	2e-72	1e-25	4e-20
PPA2013	rRNA methylase (SpoU family protein)	5e-115	1e-97	6e-99	1e-97	2e-82	3e-83
PPA2014	conserved membrane protein (DedA family)	4e-139	7e-121	7e-121	7e-121	3e-106	3e-106
PPA2015	hypothetical membrane-spanning protein	5e-91	6e-77	7e-77	6e-77	9e-22	9e-22
PPA2016	conserved protein (putative spermidine synthase)	7e-154	2e-129	6e-129	2e-130	1	1
PPA2017	periplasmic binding protein of proline/glycine betaine transport system	0.0	1	1e-179	1	1	1
PPA2018	putative preprotein translocase subunit	2e-71	1	2e-43	1	5e-41	3e-42
PPA2020	transporter permease	0.0	1	1	1	1	1
PPA2021	ATP-dependent protease (Clp chaperone)	0.0	0.0	0.0	0.0	0.0	0.0
PPA2022	branched-chain amino acid transport permease	0.0	1	1	1	5e-134	2e-94
PPA2023	hypothetical protein	1e-129	1e-112	5e-110	1e-112	5e-88	5e-88
PPA2024	fructose-bisphosphate aldolase class I (4.1.2.13)	7e-177	2e-159	5e-159	2e-159	1e-133	1e-133
PPA2025	hypothetical protein	7e-107	2e-61	2e-62	1e-50	1e-40	9e-41
PPA2026	manganese transport protein	0.0	0.0	0.0	0.0	1	1
PPA2027	putative two component sensor kinase	0.0	5e-170	4e-172	5e-170	2e-63	8e-81
PPA2028	putative two-component response regulator	2e-126	3e-119	1e-117	3e-119	3e-88	2e-56
PPA2030	ABC transporter ATP-binding protein	7e-140	4e-113	4e-122	4e-113	1	1
PPA2031	ABC transporter associated permease	0.0	0.0	0.0	0.0	1	1
PPA2032	MutT/NudIX family protein	7e-71	2e-67	3e-68	2e-67	2e-37	2e-37
PPA2033	aromatic amino acid transport permease AroP	0.0	0.0	0.0	0.0	4e-180	3e-111
PPA2034	conserved membrane protein (putative permease)	0.0	0.0	0.0	0.0	0.0	0.0
PPA2035	putative zinc-binding dehydrogenase	0.0	1	2e-68	1	1	1
PPA2036	lipase/acylhydrolase with GDSL-like motif	8e-167	6e-88	2e-88	5e-88	1	1
PPA2037	putative heat shock transcriptional regulator	3e-85	4e-79	5e-78	4e-79	3e-58	2e-58
PPA2038	chaperone protein DnaJ	0.0	0.0	0.0	0.0	2e-157	2e-158
PPA2039	molecular chaperone GrpE (heat shock protein)	6e-126	2e-101	2e-101	2e-101	2e-68	2e-68
PPA2040	chaperone protein DnaK	0.0	0.0	0.0	0.0	0.0	0.0
PPA2041	hypothetical membrane protein	3e-37	3e-33	3e-33	3e-33	3e-33	3e-33
PPA2042	putative low-affinity phosphate transport protein	0.0	0.0	0.0	3e-142	0.0	0.0
PPA2043	putative two-component system response regulator	7e-142	2e-119	9e-119	2e-119	1	1
PPA2044	hypothetical protein	1	1	1	1	1	1
PPA2045	deoxyribose-phosphate aldolase (4.1.2.4)	6e-128	2e-115	2e-115	2e-115	6e-81	6e-81
PPA2046	hypothetical protein	2e-142	4e-120	4e-120	4e-120	1	1
PPA2047	hypothetical protein	0.0	2e-102	8e-103	2e-102	6e-73	4e-51
PPA2048	pyruvate, phosphate dikinase (2.7.9.1)	0.0	0.0	0.0	0.0	0.0	0.0
[truncated: 301 more rows]

## Sheet: 2B
Additional file 2B
Bidirectional Blast of all CDS of P. avidum 44067 against other genomes of P. avidum, P. acnes and P. granulosum
BlastP was used. E-values are given. The similarities are color-coded; the more red, the higher the similarity.
CDS of P. avidum 44067	Annotation	P. avidum ATCC25577	P. avidum TM16	P. acnes KPA	P. acnes 266	P. granulosum TM11	P. granulosum DSM20700
PALO_00005	CRISPR-associated protein Cas2	4e-66	1	1	1	7e-59	1e-54
PALO_00010	CRISPR-associated protein Cas1	0.0	1	2e-29	2e-29	7e-175	6e-163
PALO_00015	CRISPR-associated Cse3 family protein	3e-125	1	1	1	9e-95	1e-101
PALO_00020	CRISPR-associated Cas5 family protein	7e-136	1	1	1	9e-88	9e-88
PALO_00025	CRISPR-associated Cse4 family protein	0.0	1	1	1	0.0	1e-148
PALO_00030	Cse2 family CRISPR-associated protein	7e-118	1	1	1	3e-85	2e-86
PALO_00035	hypothetical protein	0.0	1	1	1	0.0	0.0
PALO_00040	putative CRISPR-associated helicase Cas3 family protein	0.0	1	1	1	0.0	0.0
PALO_00045	histidine ammonia-lyase (4.3.1.3)	0.0	0.0	0.0	0.0	0.0	0.0
PALO_00050	imidazolonepropionase (3.5.2.7)	0.0	0.0	0.0	0.0	4e-145	0.0
PALO_00055	N-formimino-L-glutamate deiminase	0.0	0.0	0.0	0.0	0.0	0.0
PALO_00060	allantoate amidohydrolase	0.0	0.0	0.0	0.0	0.0	0.0
PALO_00065	urocanate hydratase (4.2.1.49)	0.0	0.0	0.0	0.0	1e-61	5e-58
PALO_00070	Putative fructose transport system kinase	6e-106	2e-101	1	1	1	1
PALO_00075	FKBP-type peptidyl-prolyl cis-trans isomerase	2e-62	3e-62	2e-61	2e-61	1e-57	1e-57
PALO_00080	RpmF:50S ribosomal protein L32	5e-28	5e-28	2e-27	2e-27	2e-17	2e-17
PALO_00085	RpsN:30S ribosomal protein S14	1e-53	3e-54	2e-51	2e-51	6e-49	2e-49
PALO_00090	50S ribosomal protein L28	2e-42	2e-42	8e-40	3e-39	1	1
PALO_00095	RpmE2:50S ribosomal protein L31 type B	1e-44	9e-45	7e-41	7e-41	5e-36	2e-36
PALO_00100	hypothetical protein	1e-145	3e-148	1	1	2e-111	5e-112
PALO_00105	oligopeptide transport ATP-binding protein AppF	0.0	0.0	0.0	0.0	6e-170	8e-165
PALO_00110	oligopeptide transport ATP-binding protein OppD	0.0	0.0	0.0	0.0	3e-170	9e-171
PALO_00115	ABC transporter permease	0.0	0.0	9e-167	9e-167	5e-141	4e-141
PALO_00120	ABC transporter permease	4e-175	1e-175	9e-162	2e-161	3e-148	4e-146
PALO_00125	family 5 extracellular solute-binding protein	0.0	0.0	0.0	0.0	1	0.0
PALO_00130	general stress protein 18	4e-100	2e-100	3e-91	6e-92	3e-93	1e-93
PALO_00135	hypothetical protein	1	2e-38	1	1	1	1
PALO_00140	phosphoesterase	0.0	0.0	4e-148	8e-145	2e-109	1e-110
PALO_00145	penicillin-binding protein (transglycosylase/transpeptidase)	0.0	0.0	0.0	0.0	0.0	0.0
PALO_00150	aspartate kinase (2.7.2.4)	0.0	0.0	0.0	0.0	0.0	0.0
PALO_00155	membrane protein, MviN-like protein	0.0	0.0	0.0	0.0	0.0	0.0
PALO_00160	protein YjeA	0.0	0.0	0.0	0.0	5e-120	4e-121
PALO_00165	hypothetical protein	8e-172	1e-170	3e-151	3e-151	1	1
PALO_00170	hypothetical protein	4e-169	3e-167	3e-140	3e-140	1	1
PALO_00175	hypothetical protein	0.0	0.0	0.0	0.0	1	1
PALO_00180	putative lysophospholipase	0.0	0.0	0.0	3e-124	1e-123	1e-123
PALO_00185	hypothetical protein	4e-100	6e-78	2e-55	4e-55	1	1
PALO_00190	arsenite-activated ATPase ArsA	0.0	0.0	1	1	0.0	0.0
PALO_00195	Arsenical resistance operon trans-acting repressor ArsD	4e-74	2e-76	1	1	6e-39	5e-28
PALO_00200	Toxin-antitoxin system, antitoxin component, ArsR family protein	2e-74	2e-74	1	1	5e-31	2e-36
PALO_00205	ABC transporter ATP-binding protein	1	1	1e-41	1e-49	1	1
PALO_00210	ABC transporter ATP-binding protein	4e-30	1	1	1	1	1
PALO_00215	integrase catalytic subunit	6e-155	1	1	1	1	1
PALO_00220	hypothetical protein	1e-41	1	1	1	1	1
PALO_00225	hypothetical protein	3e-58	1	1	1	1	1
PALO_00230	transposase	2e-169	1	1	1	1	1
PALO_00235	transposase	1	1	1	1	1	1
PALO_00240	hypothetical protein	1	1	1	1	1	1
PALO_00245	hypothetical protein	1e-86	1	1	1	1	1
PALO_00250	transposase family protein	3e-19	2e-07	1	1	1	1
PALO_00255	hypothetical protein	1e-71	1	1	1	1	1
PALO_00260	hypothetical protein	9e-58	1	1	1	1	1
PALO_00265	Zn peptidase	5e-94	1	1	1	1e-05	1e-05
PALO_00270	prophage ps3 protein 01	1e-103	1	1	1	2e-17	2e-38
PALO_00275	toxin-antitoxin system	4e-45	4e-07	1	1	1	1
PALO_00280	hypothetical protein	3e-114	7e-39	1	1	1	1
PALO_00285	hypothetical protein	7e-48	1	1	1	1	1
PALO_00290	hypothetical protein	2e-11	1	1	1	1	1
PALO_00295	hypothetical protein	0.0	1	1	1	1	1
PALO_00300	hypothetical protein	2e-45	1	1	1	1	1
PALO_00305	DNA protecting protein DprA	1e-76	1	1	1	1	1
PALO_00310	Carbohydrate kinase, FGGY-like protein	0.0	1	1	1	1	1
PALO_00315	alpha-L-arabinofuranosidase	0.0	1	1	1	1	1
PALO_00320	ABC-type sugar transport system, periplasmic component	0.0	1	1	1	1	1
PALO_00325	Permease component of ABC-type sugar transporter	0.0	1	1	1	1	1
PALO_00330	ABC-type sugar transport system, permease component	2e-168	1	1	1	1	1
PALO_00335	Transcriptional regulator, LacI family protein	0.0	1	1	1	1	1
PALO_00340	Transcriptional regulator, LacI family protein	9e-34	1	1	1	1	1
PALO_00345	Major facilitator family protein	0.0	1	1	1	1	1
PALO_00350	L-ribulose-5-phosphate 4-epimerase (5.1.3.4)	4e-141	1	1	1	1	1
PALO_00355	L-arabinose isomerase (5.3.1.4)	0.0	1	1	1	1	1
PALO_00360	LacI family transcription regulator	0.0	1	2e-61	6e-60	1	1
PALO_00365	hypothetical protein	2e-61	1	1	1	1	1
PALO_00370	hypothetical protein	3e-91	1	1	1	1	1
PALO_00375	transposase	2e-178	2e-133	1	1	1	1
PALO_00380	transposase	8e-63	4e-39	1	1	1	1
PALO_00385	hypothetical protein	1e-123	1e-123	4e-98	4e-98	1	1
PALO_00390	putative serine esterase cutinase	0.0	0.0	5e-171	0.0	3e-102	6e-103
PALO_00395	Raf-like protein	6e-86	5e-86	8e-81	1e-79	8e-61	8e-61
PALO_00400	anaerobic ribonucleoside triphosphate reductase (1.17.4.2)	0.0	0.0	0.0	0.0	0.0	0.0
PALO_00405	anaerobic ribonucleoside-triphosphate reductase activating protein	4e-91	1e-95	3e-73	3e-73	6e-61	3e-58
PALO_00410	ski2-type helicase	0.0	0.0	0.0	0.0	0.0	0.0
PALO_00415	starvation-inducible DNA-binding protein or fine tangled pili major subunit	3e-99	7e-100	2e-93	6e-94	1	1
PALO_00420	putative aldolase	3e-121	3e-122	8e-106	7e-105	3e-60	5e-28
PALO_00425	hypothetical protein	1e-179	0.0	2e-98	9e-101	1	1
PALO_00430	Pgi:glucose-6-phosphate isomerase (5.3.1.9)	0.0	0.0	0.0	0.0	0.0	0.0
PALO_00435	von Willebrand factor type A	1	0.0	1	1	1	1
PALO_00440	OmpA family membrane associated protein	5e-103	6e-120	4e-93	3e-94	2e-67	8e-32
PALO_00445	2,5-diketo-D-gluconic acid reductase A	2e-158	2e-157	1e-147	2e-148	2e-121	7e-122
PALO_00450	arginine--tRNA ligase	0.0	0.0	0.0	0.0	0.0	0.0
PALO_00455	ornithine carbamoyltransferase	1	1	1	1	1	1
PALO_00460	carbamate kinase (2.7.2.2)	1e-173	1	1	1	1	1
PALO_00465	hypothetical protein	0.0	0.0	2e-36	1e-36	1e-132	3e-133
PALO_00470	RpmJ:50S ribosomal protein L36	1	3e-09	1	2e-15	1	1
PALO_00485	polyphosphate glucokinase/transcriptional regulator	4e-147	6e-138	4e-145	6e-142	2e-130	1e-129
PALO_00490	Bacterial membrane flanked domain-containing protein	0.0	0.0	1	1	8e-102	2e-101
PALO_00495	Membrane-flanked domain-containing protein	2e-84	3e-87	1	1	6e-57	1e-56
PALO_00500	NrdF:ribonucleotide-diphosphate reductase subunit beta (1.17.4.1)	0.0	0.0	0.0	0.0	1	1
PALO_00505	ribonucleotide-diphosphate reductase subunit alpha (1.17.4.1)	0.0	0.0	0.0	0.0	1	1
PALO_00510	NADPH dehydrogenase	0.0	0.0	0.0	0.0	1	1
PALO_00515	hypothetical protein	3e-45	1e-45	6e-45	1e-44	2e-30	2e-30
PALO_00520	CvpA family protein	0.0	0.0	2e-153	1e-153	1	1
PALO_00525	putative isopentenyl-diphosphate delta-isomerase	6e-100	8e-82	2e-99	1e-72	1	1
PALO_00530	putative asparaginase	0.0	0.0	9e-141	5e-64	1	1
PALO_00535	hypothetical protein	1	1	1	1	1	1
PALO_00540	peptidase M23	1e-142	1e-143	1	1	4e-37	2e-37
PALO_00545	signal transduction histidine-protein kinase/phosphatase MprB	0.0	0.0	0.0	0.0	4e-159	8e-63
PALO_00550	response regulator MprA	3e-132	3e-132	1e-125	2e-128	2e-111	2e-111
PALO_00555	hypothetical protein	0.0	0.0	6e-174	7e-178	1e-82	1e-82
PALO_00560	low molecular weight phosphotyrosine protein phosphatase	5e-92	6e-53	6e-89	3e-90	3e-50	2e-42
PALO_00565	hypothetical protein	1e-52	3e-53	3e-43	3e-43	1	1
PALO_00570	CAMP factor (Cfa)	4e-155	2e-155	8e-134	3e-133	4e-31	1e-31
PALO_00575	hypothetical protein	1e-35	3e-35	5e-21	7e-17	1	1
PALO_00580	cellulase (glycosyl hydrolase family 5)	0.0	0.0	0.0	0.0	1	1
PALO_00585	triacylglycerol lipase	0.0	5e-168	0.0	0.0	1	1
PALO_00590	5'-nucleotidase	0.0	0.0	0.0	3e-152	0.0	0.0
PALO_00595	molybdenum cofactor biosynthesis enzyme/coproporphyrinogen III oxidase	0.0	0.0	0.0	0.0	0.0	0.0
PALO_00600	protoporphyrinogen oxidase	0.0	0.0	0.0	0.0	3e-96	8e-96
PALO_00605	pyruvate dehydrogenase E1 component subunit alpha	0.0	0.0	0.0	0.0	2e-137	2e-136
PALO_00610	pyruvate dehydrogenase E1 component subunit beta	0.0	0.0	1e-176	5e-176	2e-151	2e-145
PALO_00615	biotin-requiring enzyme	0.0	0.0	0.0	0.0	2e-128	2e-170
PALO_00620	ABC transporter ATP-binding protein	2e-139	1e-139	4e-124	2e-66	6e-36	5e-36
PALO_00625	hypothetical protein	0.0	0.0	2e-175	0.0	1	1
PALO_00630	hypothetical protein	1e-112	3e-130	2e-99	4e-128	1	1
PALO_00635	hypothetical protein	0.0	0.0	1	0.0	1	1
PALO_00640	hypothetical protein	7e-128	5e-129	2e-125	2e-128	7e-62	8e-63
PALO_00645	ABC transporter associated permease (putative cobalt transport system)	3e-150	1e-149	6e-99	1	4e-135	1
PALO_00650	ABC transporter ATP-binding protein (putative cobalt transport system)	0.0	0.0	0.0	1	0.0	1
PALO_00655	putative permease	5e-109	5e-109	1e-80	1	4e-100	1
PALO_00660	ABC transporter ATP-binding protein	0.0	0.0	0.0	0.0	0.0	1
PALO_00665	ABC transporter ATP-binding protein	0.0	0.0	2e-112	0.0	0.0	1
PALO_00670	TetR family transcriptional regulator	6e-122	6e-122	4e-82	4e-121	2e-106	1
PALO_00675	cupin domain-containing protein	5e-92	5e-92	1	1e-91	1e-91	1e-67
PALO_00680	hypothetical protein	1	3e-27	1	2e-24	2e-23	1
PALO_00685	hypothetical protein	2e-78	2e-79	6e-44	1e-65	3e-66	1
PALO_00690	hypothetical protein	1	3e-15	1	1e-09	1	1
PALO_00695	inosine-uridine preferring nucleoside hydrolase	0.0	0.0	8e-164	0.0	0.0	1
PALO_00700	hypothetical protein	7e-63	7e-63	2e-16	2e-16	1e-60	1
PALO_00705	hypothetical protein	2e-128	2e-128	1	1	1e-108	1
PALO_00710	hypothetical protein	7e-78	9e-104	1	1	1	1
PALO_00715	Calcineurin-like phosphoesterase	0.0	0.0	1	1	1	1
PALO_00720	succinate CoA transferase	0.0	0.0	0.0	0.0	0.0	1e-167
PALO_00725	hypothetical protein	1e-154	1e-154	5e-131	2e-130	3e-41	1
PALO_00730	putative phosphoserine phosphatase	7e-161	2e-163	2e-140	2e-138	4e-121	1e-119
PALO_00735	hypothetical protein	0.0	0.0	1e-157	7e-158	3e-142	8e-127
PALO_00740	PEP synthetase regulatory protein	1e-170	5e-171	1e-155	6e-154	2e-153	8e-155
PALO_00745	pyruvate phosphate dikinase (2.7.9.1)	0.0	0.0	0.0	0.0	0.0	0.0
PALO_00750	hypothetical protein	0.0	0.0	3e-102	1e-101	2e-52	3e-52
PALO_00755	phosphoglycerate dehydrogenase-like oxidoreductase	1e-68	2e-70	1	1	1	1
PALO_00760	hypothetical protein	6e-142	6e-142	6e-131	6e-131	1	1
PALO_00765	deoxyribose-phosphate aldolase	4e-126	3e-126	9e-109	9e-109	2e-83	1e-83
PALO_00770	Sensor protein	0.0	0.0	1	1	1	1
PALO_00775	Two component system response regulator	2e-139	4e-140	2e-119	8e-120	1	1
PALO_00780	putative low-affinity inorganic phosphate transporter	0.0	4e-155	0.0	0.0	0.0	0.0
PALO_00785	hypothetical protein	3e-37	3e-37	7e-27	6e-27	2e-32	2e-32
PALO_00790	DnaK:molecular chaperone DnaK	0.0	0.0	0.0	0.0	0.0	0.0
PALO_00795	co-chaperone GrpE	2e-123	1e-123	2e-101	2e-101	4e-69	4e-69
PALO_00800	chaperone protein DnaJ	0.0	0.0	0.0	0.0	1e-158	1e-159
PALO_00805	merR family transcriptional regulator	4e-84	2e-85	4e-79	4e-79	2e-59	2e-59
PALO_00810	lipase/acylhydrolase with GDSL-like motif	5e-166	2e-166	2e-95	1e-96	1	1
PALO_00815	Alpha-acetolactate decarboxylase	6e-42	2e-41	1	1	1	1
PALO_00835	AspT/YidE/YbjL antiporter duplication domain protein	0.0	0.0	0.0	0.0	0.0	0.0
PALO_00840	amino acid permease YtnA	0.0	0.0	0.0	0.0	5e-179	1e-109
PALO_00845	NUDIX family hydrolase	2e-82	2e-83	2e-67	8e-60	1e-39	1e-39
PALO_00850	ABC transporter associated permease	0.0	0.0	0.0	0.0	1	1
PALO_00855	ABC transporter ATP-binding protein	4e-138	4e-140	3e-115	3e-115	1	1
PALO_00860	two-component response regulator	9e-124	3e-126	3e-119	3e-119	6e-88	5e-56
PALO_00865	two component sensor kinase	0.0	0.0	8e-174	2e-172	1e-62	7e-78
PALO_00870	metal ion transporter, metal ion (Mn2+/Fe2+) transporter (Nramp) family protein	0.0	0.0	0.0	0.0	1	1
PALO_00875	flavin reductase-like protein	3e-72	1e-72	3e-54	2e-54	2e-42	2e-42
PALO_00880	fructose-1,6-bisphosphate aldolase (4.1.2.13)	2e-177	1e-177	2e-159	2e-159	6e-138	6e-138
PALO_00885	HAD hydrolase, family IIB	4e-141	1e-145	1e-112	8e-125	6e-104	6e-104
PALO_00890	hypothetical protein	1	4e-69	1	1	1	1
PALO_00895	sn-glycerol-3-phosphate ABC transporter permease	1e-156	1e-158	1	1	1	1
PALO_00900	Binding-protein-dependent transport systems inner membrane component	2e-169	2e-172	1	1	1	1
PALO_00905	Extracellular solute-binding protein	0.0	0.0	1	1	1	1
PALO_00910	ATP-dependent protease (Clp chaperone)	0.0	0.0	0.0	0.0	0.0	0.0
PALO_00915	metallophosphoesterase	1	0.0	1	1	0.0	0.0
PALO_00920	hypothetical protein	6e-142	1e-151	2e-129	2e-129	1	1
PALO_00925	hypothetical protein	2e-102	5e-104	6e-77	5e-70	2e-21	2e-21
PALO_00930	DedA family membrane protein	2e-137	4e-139	2e-127	4e-127	3e-107	3e-107
PALO_00935	RNA methyltransferase, TrmH family protein	2e-129	1e-139	2e-97	1e-96	2e-88	3e-89
PALO_00940	hypothetical protein	2e-88	8e-103	4e-68	1e-52	2e-26	2e-19
PALO_00945	fructose-bisphosphate aldolase (4.1.2.13)	0.0	0.0	0.0	0.0	0.0	0.0
PALO_00950	thiosulfate sulfurtransferase	1	1e-90	1	1	1	1
PALO_00955	3-mercaptopyruvate sulfurtransferase	7e-48	3e-58	1	1	1	1
PALO_00960	oxaloacetate decarboxylase (4.1.1.3)	0.0	1e-161	0.0	0.0	0.0	0.0
PALO_00965	methylmalonyl-CoA carboxyltransferase 12S subunit	0.0	0.0	0.0	0.0	0.0	0.0
PALO_00970	hypothetical protein	7e-43	7e-43	1e-41	1e-41	3e-28	6e-29
PALO_00975	Biotin carboxyl carrier protein of methylmalonyl-CoA:Pyruvate transcarboxylase	5e-61	5e-61	8e-41	8e-41	2e-38	9e-37
PALO_00980	hypothetical protein	0.0	0.0	1e-73	1e-73	1e-55	3e-53
PALO_00985	GTP-binding protein TypA	0.0	0.0	0.0	0.0	0.0	0.0
PALO_00990	hypothetical protein	1e-99	1e-99	2e-77	2e-77	2e-20	1e-19
PALO_00995	sialic acid transporter	0.0	0.0	0.0	0.0	1	1
PALO_01000	hypothetical protein	7e-174	3e-113	9e-138	1e-138	1	1
PALO_01005	dihydrodipicolinate synthase	0.0	0.0	4e-167	8e-171	1	1
PALO_01010	N-acetylmannosamine-6-phosphate 2-epimerase (5.1.3.9)	4e-130	3e-129	6e-112	2e-111	1	1
PALO_01015	GntR family transcriptional regulator	4e-141	1e-141	8e-116	8e-116	1	1
PALO_01020	hypothetical protein	3e-167	3e-166	7e-154	1e-153	9e-85	9e-85
PALO_01025	adenylosuccinate synthetase (6.3.4.4)	0.0	0.0	0.0	0.0	0.0	0.0
PALO_01030	phosphoribosylamine--glycine ligase (6.3.4.13)	0.0	0.0	0.0	0.0	6e-156	5e-170
PALO_01035	adenylosuccinate lyase (4.3.2.2)	0.0	0.0	0.0	0.0	0.0	0.0
PALO_01040	LysR family transcriptional regulator	6e-177	1e-179	1e-144	6e-145	5e-67	8e-68
PALO_01045	alkyl hydroperoxide reductase subunit F	0.0	0.0	0.0	0.0	0.0	0.0
PALO_01050	alkyl hydroperoxide reductase C22 protein	1e-109	6e-110	9e-107	1e-106	1e-89	9e-89
PALO_01055	phosphoribosylaminoimidazole-succinocarboxamide synthase	0.0	0.0	0.0	0.0	5e-159	3e-158
PALO_01060	phosphoribosylformylglycinamidine synthase 1	2e-127	1e-126	2e-120	5e-121	4e-96	5e-96
PALO_01065	BadF/BadG/BcrA/BcrD ATPase family protein	7e-154	2e-154	3e-138	2e-138	4e-104	3e-102
PALO_01070	hypothetical protein	1	1	1	1	1	1
PALO_01075	cell wall-associated hydrolase, invasion-associated protein	1	3e-104	1	1	1	1
PALO_01080	hypothetical protein	1	2e-135	1	1	1	1
PALO_01085	acid phosphatase	1	1	0.0	0.0	1	1
PALO_01100	hypothetical protein	1	1	1	1	3e-40	1
PALO_01115	hypothetical protein	2e-106	1	1	1	5e-131	1
PALO_01120	hypothetical protein	5e-60	2e-24	4e-71	4e-71	2e-79	3e-25
PALO_01125	membrane alanyl aminopeptidase	0.0	0.0	0.0	0.0	0.0	0.0
PALO_01130	putative permease of the major facilitator superfamily protein	0.0	9e-152	0.0	0.0	1	1
PALO_01135	phosphoribosylformylglycinamidine synthase II (6.3.5.3)	0.0	0.0	0.0	0.0	0.0	0.0
PALO_01140	aminodeoxychorismate synthase, component I	0.0	0.0	0.0	0.0	1	1
PALO_01155	Stomatin/prohibitin-like protein	7e-70	3e-37	1e-39	1e-37	1	1
PALO_01160	hypothetical protein	0.0	0.0	0.0	0.0	4e-178	2e-121
PALO_01165	hypothetical protein	0.0	2e-132	2e-172	2e-172	4e-113	4e-113
PALO_01170	amidophosphoribosyltransferase (2.4.2.14)	0.0	0.0	0.0	0.0	0.0	0.0
PALO_01175	phosphoribosylformylglycinamidine cyclo-ligase	0.0	0.0	9e-180	9e-180	3e-147	4e-147
PALO_01180	hypothetical protein	1e-44	2e-44	2e-42	2e-42	6e-29	2e-28
PALO_01185	hydrolase, alpha/beta domain protein	0.0	1e-180	2e-170	2e-170	7e-103	2e-66
PALO_01190	extracellular solute-binding protein	0.0	0.0	0.0	0.0	0.0	0.0
PALO_01195	ABC transporter permease	5e-173	7e-171	4e-160	4e-160	2e-138	1e-137
PALO_01200	ABC transporter permease	2e-179	1e-153	3e-153	3e-153	6e-129	1e-133
PALO_01205	putative cell wall-associated hydrolase	3e-93	1e-97	8e-161	3e-161	1e-20	1
PALO_01210	HAD hydrolase	5e-152	5e-152	1e-148	6e-148	2e-138	2e-138
PALO_01215	phospholipase	0.0	0.0	0.0	0.0	6e-143	1e-98
PALO_01220	lactate/malate dehydrogenase, NAD binding domain-containing protein	0.0	0.0	5e-171	4e-171	1	1
PALO_01225	lactate/malate dehydrogenase, NAD binding domain-containing protein	0.0	0.0	1	1	3e-75	3e-75
PALO_01230	Co/Zn/Cd cation transporter	4e-178	1e-178	1e-155	1e-156	2e-106	7e-116
PALO_01235	cytidine and deoxycytidylate deaminase zinc-binding region	1e-85	1e-85	5e-80	1e-80	3e-72	2e-72
PALO_01240	PTS protein, putative dihydroxyacetone kinase phosphotransfer protein	5e-75	5e-75	4e-67	2e-66	9e-43	6e-43
PALO_01245	dihydroxyacetone kinase subunit DhaL	1e-110	9e-111	2e-102	9e-104	7e-72	3e-70
PALO_01250	hypothetical protein	0.0	0.0	2e-173	1e-171	3e-149	1e-150
PALO_01255	transporter, major facilitator family protein	0.0	2e-158	0.0	0.0	4e-180	3e-180
PALO_01260	1,4-dihydroxy-2-naphthoate octaprenyltransferase	1e-149	3e-143	1e-137	3e-137	5e-111	2e-103
PALO_01265	hypothetical protein	1e-17	1	1	1	1	1
PALO_01270	lipoprotein-releasing system ATP-binding protein LolD	2e-74	1	1	3e-73	1	1
PALO_01275	hypothetical protein	0.0	1	8e-130	0.0	1	1
PALO_01280	ABC transporter ATP-binding protein	0.0	0.0	1	0.0	1	1
PALO_01285	nuclease, RecB family protein	0.0	0.0	0.0	0.0	3e-178	0.0
PALO_01290	UbiE:ubiquinone/menaquinone biosynthesis methyltransferase (2.1.1.-)	1e-152	2e-154	9e-132	1e-137	5e-110	8e-110
PALO_01295	heme ABC transporter ATP-binding protein CcmA	4e-118	4e-119	6e-116	5e-116	6e-101	6e-101
PALO_01300	hypothetical protein	0.0	0.0	0.0	0.0	0.0	0.0
PALO_01305	menaquinone-specific isochorismate synthase	0.0	0.0	0.0	0.0	4e-120	7e-113
PALO_01310	putative electron transfer oxidoreductase	0.0	0.0	0.0	0.0	0.0	0.0
PALO_01315	NADH dehydrogenase subunit A (1.6.99.5)	2e-65	3e-65	1e-64	1e-64	2e-45	1e-44
PALO_01320	NADH dehydrogenase subunit B (1.6.99.5)	1e-108	4e-108	2e-106	1e-106	4e-103	1e-59
PALO_01325	NADH dehydrogenase subunit C (1.6.99.5)	3e-163	1e-161	1e-148	1e-148	2e-96	3e-96
PALO_01330	NADH dehydrogenase subunit D (1.6.99.5)	0.0	0.0	0.0	0.0	0.0	0.0
PALO_01335	NADH dehydrogenase subunit E (1.6.99.5)	1e-155	1e-155	9e-151	8e-151	9e-120	9e-120
PALO_01340	NADH dehydrogenase I subunit F	0.0	0.0	0.0	0.0	0.0	0.0
PALO_01345	NADH dehydrogenase subunit G (1.6.99.5)	0.0	0.0	0.0	0.0	0.0	4e-178
PALO_01350	NADH:ubiquinone oxidoreductase subunit H (1.6.99.5)	0.0	0.0	0.0	0.0	2e-178	1e-178
PALO_01355	NADH dehydrogenase subunit I (1.6.99.5)	6e-114	7e-110	3e-105	3e-105	2e-90	2e-90
PALO_01360	NADH:ubiquinone oxidoreductase subunit J (1.6.99.5)	2e-164	2e-164	8e-153	1e-152	2e-108	3e-59
PALO_01365	NADH:ubiquinone oxidoreductase subunit K (1.6.99.5)	1e-51	1e-51	9e-51	9e-51	3e-44	3e-44
PALO_01370	NADH:ubiquinone oxidoreductase subunit L	0.0	0.0	0.0	0.0	0.0	0.0
PALO_01375	NADH:ubiquinone oxidoreductase subunit M	0.0	0.0	0.0	0.0	0.0	0.0
PALO_01380	NADH:ubiquinone oxidoreductase subunit N (1.6.99.5)	0.0	0.0	0.0	0.0	0.0	0.0
PALO_01385	polyprenyl synthetase	0.0	0.0	1e-172	1e-172	9e-140	2e-140
PALO_01390	precorrin 6A synthase	1e-148	8e-108	1e-137	3e-137	5e-115	9e-115
PALO_01395	HpcH/HpaI aldolase/citrate lyase family protein	1e-167	3e-158	8e-142	7e-142	8e-101	9e-102
PALO_01400	hypothetical protein	6e-88	2e-87	6e-38	6e-38	1	1
PALO_01405	hypothetical protein	9e-54	2e-52	3e-38	3e-38	1	1
PALO_01410	ABC transporter permease	0.0	0.0	0.0	0.0	1	1
PALO_01415	transporter	7e-126	5e-126	4e-106	3e-106	1	1
PALO_01420	hypothetical protein	3e-42	3e-42	9e-38	9e-38	1	1
PALO_01425	Transposase	1	1	1	1	1	1
PALO_01430	hypothetical protein	6e-79	3e-81	1	1	1	1
PALO_01435	hypothetical protein	0.0	0.0	6e-169	6e-169	1	1
PALO_01440	M13 family metallopeptidase	0.0	0.0	0.0	0.0	0.0	0.0
PALO_01445	putative adhesion protein-like protein	7e-108	1	2e-37	1	1e-35	6e-80
PALO_01450	putative adhesion protein-like protein	5e-111	1	1e-44	1	1e-31	5e-40
PALO_01455	hypothetical protein	8e-108	8e-108	1e-65	2e-66	7e-23	2e-96
PALO_01460	hypothetical protein	0.0	0.0	0.0	8e-180	0.0	1e-120
PALO_01465	2-oxoglutarate ferredoxin oxidoreductase subunit beta	0.0	0.0	0.0	0.0	3e-167	6e-169
PALO_01470	pyruvate:ferredoxin oxidoreductase (alpha subunit)	0.0	0.0	0.0	0.0	0.0	0.0
PALO_01475	hypothetical protein	1	2e-36	1	1	1	1
PALO_01480	NADH ubiquinone oxidoreductase, 20 Kd subunit	3e-70	1e-70	3e-52	3e-52	7e-27	8e-16
PALO_01485	respiratory-chain NADH dehydrogenase, 30 Kd subunit	8e-102	1e-114	4e-81	4e-81	7e-17	8e-26
PALO_01490	4Fe-4S binding protein	1e-55	1e-55	1e-47	1e-47	2e-26	3e-26
PALO_01495	putative transporter	0.0	0.0	0.0	0.0	3e-162	3e-163
PALO_01500	Mn-dependent transcriptional regulator	1e-127	4e-128	1	1	1	1
PALO_01505	metal ion ABC transporter membrane protein	1e-175	5e-176	1	1	1	1
PALO_01510	Mn/Zn ABC type transporter ATPase	6e-140	6e-140	1	1	1	1
PALO_01515	iron ABC transporter	0.0	0.0	1	1	1	1
PALO_01520	enoyl-CoA hydratase/isomerase family protein	0.0	0.0	1e-147	8e-150	4e-112	4e-112
PALO_01525	exodeoxyribonuclease III	4e-177	3e-177	8e-159	9e-158	1e-118	6e-118
PALO_01530	acetyltransferase, ribosomal protein N-acetylase	1e-56	3e-57	1	1	1	1
PALO_01535	50S ribosomal protein L33	2e-28	2e-28	1e-27	1e-27	2e-27	2e-27
PALO_01540	hypothetical protein	8e-81	8e-81	2e-71	2e-71	6e-51	8e-52
PALO_01545	MaoC family protein	4e-76	4e-76	8e-64	1e-36	7e-47	2e-46
PALO_01550	MurB:UDP-N-acetylenolpyruvoylglucosamine reductase (1.3.1.98)	0.0	0.0	0.0	0.0	3e-160	3e-160
PALO_01555	class I/II aminotransferase	0.0	0.0	0.0	0.0	3e-176	6e-177
PALO_01560	Putative LytR family regulatory protein	0.0	0.0	1	1	3e-119	3e-119
PALO_01565	preprotein translocase subunit SecE	4e-123	2e-122	3e-93	3e-93	1e-46	1e-46
PALO_01570	transcription antitermination protein NusG	3e-175	9e-174	3e-153	4e-153	2e-115	7e-116
PALO_01575	50S ribosomal protein L11	8e-80	8e-80	3e-69	3e-69	5e-71	5e-71
PALO_01580	50S ribosomal protein L1	1e-132	1e-132	2e-124	5e-125	6e-115	6e-115
PALO_01585	RplJ:50S ribosomal protein L10	6e-112	3e-112	1e-110	3e-110	6e-96	2e-95
PALO_01590	RplL:50S ribosomal protein L7/L12	2e-65	2e-65	5e-49	5e-49	7e-48	2e-48
PALO_01595	RpoB:DNA-directed RNA polymerase subunit beta (2.7.7.6)	0.0	0.0	0.0	0.0	0.0	0.0
PALO_01600	DNA-directed RNA polymerase subunit beta' (2.7.7.6)	0.0	0.0	0.0	0.0	0.0	0.0
PALO_01605	hypothetical protein	1e-21	1	1	1	1	1
PALO_01610	hypothetical protein	4e-100	7e-50	3e-59	2e-53	1	1
PALO_01615	putative surface-anchored protein	1e-25	6e-26	1	1	1	1
PALO_01620	hypothetical protein	3e-57	6e-61	6e-37	7e-37	1	1
PALO_01625	RpsL:30S ribosomal protein S12	3e-67	3e-67	2e-65	2e-66	2e-66	7e-62
PALO_01630	30S ribosomal protein S7	6e-90	6e-90	1e-88	1e-88	2e-87	8e-87
PALO_01635	translation elongation factor G	0.0	0.0	0.0	0.0	0.0	0.0
PALO_01640	translation elongation factor Tu	0.0	0.0	0.0	0.0	0.0	0.0
PALO_01645	membrane-spanning protein	0.0	0.0	0.0	0.0	0.0	8e-170
PALO_01650	2',3'-cyclic-nucleotide 2'-phosphodiesterase	0.0	0.0	0.0	0.0	0.0	0.0
PALO_01655	glutaminyl-tRNA ligase (6.1.1.18)	0.0	0.0	0.0	0.0	0.0	0.0
PALO_01660	GltX:glutamyl-tRNA ligase	0.0	0.0	0.0	0.0	0.0	0.0
PALO_01675	8-amino-7-oxononanoate synthase	0.0	0.0	0.0	0.0	4e-83	6e-84
PALO_01680	RpsJ:30S ribosomal protein S10	2e-56	3e-55	2e-56	2e-56	4e-56	4e-56
PALO_01685	50S ribosomal protein L3	2e-128	3e-128	1e-125	1e-125	1e-117	9e-67
PALO_01690	50S ribosomal protein L4	7e-177	4e-176	2e-164	6e-165	7e-126	5e-126
PALO_01695	RplW:50S ribosomal protein L23	2e-55	2e-55	3e-52	3e-52	2e-51	1e-51
PALO_01700	RplB:50S ribosomal protein L2	6e-160	2e-160	3e-157	3e-157	2e-144	2e-144
PALO_01705	RpsS:30S ribosomal protein S19	8e-51	7e-51	3e-50	3e-50	1e-48	9e-49
PALO_01710	RplV:50S ribosomal protein L22	5e-84	1e-83	4e-78	4e-78	8e-73	3e-73
PALO_01715	RpsC:30S ribosomal protein S3	5e-155	8e-127	1e-127	1e-127	1e-119	1e-119
PALO_01720	50S ribosomal protein L16	3e-79	2e-48	3e-79	3e-79	2e-75	2e-75
PALO_01725	50S ribosomal protein L29	1e-42	1e-42	4e-37	4e-37	5e-32	5e-32
PALO_01730	RpsQ:30S ribosomal protein S17	2e-47	2e-47	1e-45	1e-45	2e-40	2e-40
PALO_01735	hypothetical protein	1	7e-143	1	1	1	1
PALO_01740	50S ribosomal protein L14	2e-67	2e-67	1e-66	1e-66	2e-59	2e-59
PALO_01745	RplX:50S ribosomal protein L24	3e-66	3e-66	2e-63	1e-62	2e-59	2e-59
PALO_01750	RplE:50S ribosomal protein L5	8e-124	2e-122	2e-107	3e-108	4e-107	6e-110
PALO_01755	30S ribosomal protein S14	2e-31	2e-31	2e-31	2e-31	3e-31	3e-31
PALO_01760	RpsH:30S ribosomal protein S8	7e-76	6e-76	5e-74	5e-74	3e-65	3e-65
PALO_01765	50S ribosomal protein L6	2e-100	7e-100	1e-98	1e-98	4e-91	4e-91
PALO_01770	RplR:50S ribosomal protein L18	3e-68	5e-67	7e-67	6e-67	2e-48	2e-48
PALO_01775	RpsE:30S ribosomal protein S5	4e-119	3e-119	2e-96	2e-96	3e-81	2e-81
PALO_01780	RpmD:50S ribosomal protein L30	6e-30	6e-30	4e-29	4e-29	2e-21	2e-21
PALO_01785	50S ribosomal protein L15	7e-81	7e-81	3e-81	3e-81	4e-69	3e-69
PALO_01790	binding-protein-dependent transport system inner membrane protein	0.0	0.0	1	1	8e-165	1
PALO_01795	binding-protein-dependent transport system inner membrane protein	0.0	0.0	1	1	1e-136	4e-136
PALO_01800	Oligopeptide/dipeptide ABC superfamily ATP binding cassette transporter	0.0	0.0	8e-162	1	0.0	0.0
PALO_01805	family 5 extracellular solute-binding protein	0.0	0.0	1	1	0.0	0.0
PALO_01810	family 5 extracellular solute-binding protein	0.0	0.0	0.0	0.0	1	1
PALO_01815	hypothetical protein	7e-122	1e-114	1	1	6e-33	6e-33
PALO_01820	hypothetical protein	7e-122	9e-113	8e-91	2e-91	2e-43	4e-45
PALO_01825	SecY:preprotein translocase subunit SecY	0.0	0.0	0.0	0.0	0.0	0.0
PALO_01830	adenylate kinase	7e-109	9e-107	4e-105	2e-104	7e-89	9e-73
PALO_01835	methionine aminopeptidase	3e-160	3e-161	4e-152	1e-152	9e-123	2e-63
PALO_01840	hypothetical protein	2e-130	6e-131	1	1	1	1
PALO_01845	prolyl oligopeptidase	0.0	0.0	1	1	1	1
PALO_01850	translation initiation factor IF-1	2e-38	2e-38	2e-38	2e-38	2e-37	2e-37
PALO_01855	RpmJ:50S ribosomal protein L36	5e-16	5e-16	5e-16	5e-16	3e-15	3e-15
PALO_01860	RpsM:30S ribosomal protein S13	2e-66	2e-66	6e-58	6e-58	9e-55	9e-55
PALO_01865	30S ribosomal protein S11	2e-74	2e-74	4e-73	4e-73	6e-63	5e-63
PALO_01870	RpsD:30S ribosomal protein S4	2e-116	1e-116	2e-114	2e-114	1e-108	2e-108
PALO_01875	DNA-directed RNA polymerase subunit alpha (2.7.7.6)	0.0	0.0	0.0	0.0	6e-175	5e-174
PALO_01880	ribosomal protein L17	2e-108	2e-108	1e-66	5e-77	6e-56	1e-56
PALO_01885	group 1 glycosyl transferase	0.0	0.0	0.0	0.0	4e-161	1e-161
PALO_01890	hypothetical protein	2e-121	2e-120	7e-106	1e-100	1e-59	9e-57
PALO_01895	transporter, major facilitator family protein	0.0	0.0	0.0	0.0	3e-122	3e-122
PALO_01900	hypothetical protein	2e-30	1	1	1	1	1
PALO_01905	superoxide dismutase	1e-120	1e-120	7e-110	3e-110	5e-101	5e-101
PALO_01910	hypothetical protein	3e-39	1	1	1	1	1
PALO_01915	ABC transporter ATP-binding protein	4e-162	2e-158	2e-131	2e-131	1	1
PALO_01920	ABC transporter associated permease	0.0	0.0	0.0	0.0	1	1
PALO_01925	ABC transporter-associated permease	7e-157	3e-156	9e-134	4e-137	4e-96	2e-97
PALO_01930	ABC transporter ATP-binding protein	0.0	0.0	0.0	0.0	0.0	0.0
PALO_01935	ABC transporter-associated permease	0.0	0.0	0.0	6e-151	5e-119	5e-119
PALO_01940	methyltransferase small domain-containing protein	8e-120	5e-99	8e-105	2e-105	2e-64	2e-64
PALO_01945	tRNA pseudouridine synthase A	6e-160	1e-124	2e-146	9e-138	2e-76	2e-76
PALO_01950	methyltransferase	5e-158	5e-153	3e-123	2e-121	7e-96	7e-96
PALO_01955	hypothetical protein	1	1	1	1	1	1
PALO_01960	hypothetical protein	4e-174	5e-161	6e-131	2e-130	1	1
PALO_01965	hypothetical protein	2e-152	4e-150	1	1	1	1
PALO_01970	RplM:50S ribosomal protein L13	2e-84	2e-83	5e-83	9e-83	1e-72	1e-72
PALO_01975	RpsI:30S ribosomal protein S9	6e-98	2e-96	2e-87	3e-87	9e-81	1e-53
PALO_01980	phosphoglucomutase/phosphomannomutase	0.0	0.0	0.0	0.0	0.0	0.0
PALO_01985	hypothetical protein	1e-139	2e-139	1e-75	6e-75	1	1
PALO_01990	pantothenate kinase (2.7.1.33)	0.0	0.0	0.0	0.0	2e-156	2e-156
PALO_01995	triacylglycerol lipase	0.0	0.0	5e-174	9e-178	1	1
PALO_02000	glucosamine--fructose-6-phosphate aminotransferase (2.6.1.16)	0.0	0.0	0.0	0.0	0.0	0.0
PALO_02005	ABC transporter	2e-148	2e-147	1	1	1	1
PALO_02010	amino acid permease	2e-123	1e-114	1	1	1	1
PALO_02015	amino acid ABC transporter permease	6e-123	1e-111	1	1	1	1
PALO_02020	ABC transporter, extracellular substrate binding protein, probably General L-amino acid porter	0.0	2e-175	1	1	1	1
PALO_02025	AcpS:4'-phosphopantetheinyl transferase (2.7.8.7)	1e-61	2e-53	1e-49	4e-49	4e-31	6e-32
PALO_02030	hypothetical protein	0.0	0.0	0.0	0.0	4e-87	1e-121
PALO_02035	glycosyltransferase, group 1 family protein	0.0	0.0	0.0	0.0	0.0	2e-110
PALO_02040	DEAD/DEAH box helicase	0.0	1	1	1	0.0	0.0
PALO_02045	hypothetical protein	1e-136	4e-136	5e-115	1e-120	1	1
PALO_02050	ATP-binding protein	9e-165	5e-146	6e-121	8e-122	1e-66	1e-67
PALO_02055	peptidase, family M22	7e-125	9e-120	7e-109	2e-110	1e-86	5e-119
PALO_02060	ribosomal-protein-alanine acetyltransferase	4e-85	1e-79	6e-70	4e-69	2e-29	2e-29
PALO_02065	putative glycoprotease GCP	0.0	0.0	0.0	0.0	1e-108	8e-121
PALO_02070	Peptidase C1-like family protein	0.0	0.0	1	1	7e-159	5e-86
PALO_02075	NUDIX family hydrolase	1e-91	1e-89	6e-88	5e-88	2e-73	5e-87
PALO_02080	hypothetical protein	3e-86	7e-100	4e-87	8e-88	1	1e-59
PALO_02085	hypothetical protein	0.0	0.0	4e-155	2e-155	1e-54	4e-137
PALO_02090	hypothetical protein	2e-159	3e-136	6e-64	1e-64	1	1
PALO_02095	hypothetical protein	0.0	7e-162	1e-84	2e-89	1e-47	1e-50
PALO_02100	chaperonin GroS	3e-52	2e-51	7e-51	7e-51	6e-51	6e-51
PALO_02105	chaperonin GroL	0.0	0.0	0.0	0.0	0.0	0.0
PALO_02110	sodium:alanine symporter family protein	0.0	0.0	0.0	0.0	1	1
PALO_02115	putative transporter	0.0	0.0	0.0	0.0	6e-48	7e-63
PALO_02120	inosine-5'-monophosphate dehydrogenase	0.0	0.0	0.0	0.0	0.0	0.0
PALO_02125	inosine 5-monophosphate dehydrogenase (1.1.1.205)	0.0	3e-117	0.0	0.0	0.0	0.0
PALO_02130	chorismate mutase	2e-59	1e-57	7e-48	7e-45	1	1
PALO_02135	serine acetyltransferase	9e-109	1e-107	4e-101	1e-100	4e-83	2e-84
PALO_02140	GuaA:GMP synthase (6.3.5.2)	0.0	0.0	0.0	0.0	0.0	0.0
PALO_02145	hypothetical protein	3e-60	3e-60	2e-29	2e-29	1e-14	1e-14
PALO_02150	hypothetical protein	1e-40	4e-41	2e-35	4e-35	3e-27	3e-27
PALO_02155	cardiolipin synthetase	0.0	0.0	0.0	4e-174	1	1
PALO_02160	transporter	5e-120	5e-119	1e-95	4e-96	1e-79	2e-54
PALO_02165	methionine import ATP-binding protein MetN	0.0	0.0	0.0	0.0	2e-140	2e-140
PALO_02170	outer membrane lipoprotein	0.0	0.0	2e-143	3e-142	1e-89	1e-89
PALO_02175	hypothetical protein	1	3e-13	1	1	1	1
PALO_02180	ATP-dependent DNA helicase PcrA	0.0	0.0	0.0	0.0	0.0	0.0
PALO_02185	SucC:succinyl-CoA synthetase subunit beta (6.2.1.5)	0.0	0.0	0.0	0.0	0.0	0.0
PALO_02190	succinyl-CoA synthetase subunit alpha (6.2.1.5)	3e-170	1e-159	2e-152	8e-158	2e-148	2e-148
PALO_02195	hypothetical protein	0.0	0.0	0.0	0.0	2e-59	1e-56
PALO_02200	riboflavin biosynthesis protein RibD	0.0	0.0	1e-154	2e-153	2e-92	5e-94
PALO_02205	riboflavin synthase subunit alpha (2.5.1.9)	1e-111	1e-111	8e-96	7e-96	2e-45	1e-44
PALO_02210	3,4-dihydroxy-2-butanone-4-phosphate synthase	0.0	0.0	0.0	0.0	1e-150	1e-150
PALO_02215	RibH:6,7-dimethyl-8-ribityllumazine synthase	2e-94	2e-94	2e-77	1e-77	4e-59	4e-59
PALO_02220	PurN:phosphoribosylglycinamide formyltransferase (2.1.2.2)	1e-114	4e-118	2e-101	2e-101	8e-76	5e-76
PALO_02225	PurH:bifunctional phosphoribosylaminoimidazolecarboxamide formyltransferase/IMP cyclohydrolase (3.5.4.10)	0.0	0.0	0.0	0.0	0.0	0.0
PALO_02230	hypothetical protein	4e-116	4e-116	5e-77	3e-75	5e-42	1e-42
PALO_02235	phosphoesterase	0.0	0.0	0.0	0.0	0.0	0.0
PALO_02240	hypothetical protein	0.0	0.0	4e-108	2e-86	9e-31	2e-30
PALO_02245	methylenetetrahydrofolate dehydrogenase (NADP+)/methenyltetrahydrofolate cyclohydrolase	2e-163	1e-162	2e-155	2e-155	2e-141	3e-70
PALO_02250	hypothetical protein	8e-42	8e-42	3e-42	4e-26	4e-17	2e-17
PALO_02255	aldehyde dehydrogenase EutE	0.0	1e-144	0.0	0.0	0.0	0.0
PALO_02260	malate dehydrogenase (1.1.1.37)	0.0	0.0	0.0	0.0	5e-170	3e-170
PALO_02265	Formyltetrahydrofolate deformylase	2e-168	5e-168	5e-154	4e-154	7e-126	3e-126
PALO_02270	isocitrate dehydrogenase (1.1.1.42)	0.0	0.0	0.0	0.0	0.0	0.0
PALO_02275	hypothetical protein	0.0	0.0	1e-160	1e-160	1	1
PALO_02280	hypothetical protein	0.0	0.0	0.0	0.0	0.0	0.0
PALO_02285	hypothetical protein	0.0	0.0	0.0	0.0	1	1
PALO_02290	basic membrane lipoprotein	0.0	0.0	5e-179	8e-170	3e-160	2e-160
PALO_02295	ABC transporter ATP-binding protein	0.0	0.0	0.0	0.0	0.0	0.0
PALO_02300	ABC transporter associated permease	0.0	0.0	0.0	0.0	2e-168	3e-173
PALO_02305	ABC transporter associated permease	0.0	0.0	0.0	0.0	2e-164	4e-165
PALO_02310	cytidine deaminase	3e-78	3e-78	3e-72	1e-72	2e-49	1e-43
PALO_02315	ribonuclease H	9e-177	1e-177	7e-99	1e-99	1e-84	1e-84
PALO_02320	putative hydrolase	0.0	0.0	1	1	1	1
PALO_02325	methionyl-tRNA ligase (6.1.1.10)	0.0	0.0	0.0	0.0	0.0	0.0
PALO_02330	DNA polymerase	0.0	4e-136	8e-83	2e-64	4e-66	2e-67
PALO_02335	major facilitator superfamily permease	0.0	0.0	0.0	0.0	1	1
PALO_02340	uridine kinase	1e-96	3e-96	4e-82	2e-83	2e-55	6e-56
PALO_02345	hypothetical protein	0.0	2e-167	1	1	1	1
PALO_02350	putative phosphomannomutase	0.0	0.0	0.0	0.0	0.0	0.0
PALO_02355	putative purine nucleotide phosphorylase	4e-151	4e-151	1e-138	4e-140	3e-111	1e-111
PALO_02360	flavoprotein disulfide reductase	0.0	0.0	0.0	0.0	1	1
PALO_02365	hypothetical protein	1e-146	2e-142	2e-119	1e-124	2e-72	6e-73
PALO_02370	acetyl/propionyl-CoA carboxylase subunit alpha	0.0	0.0	0.0	0.0	0.0	0.0
PALO_02375	hydrolase, NUDIX family protein	3e-105	3e-108	6e-57	4e-55	6e-31	6e-31
PALO_02380	putative magnesium transport protein	0.0	0.0	2e-176	3e-176	1	1
PALO_02385	bifunctional hydroxy-methylpyrimidine kinase/ hydroxy-phosphomethylpyrimidine kinase (2.7.4.7)	8e-154	2e-151	3e-147	1e-147	1e-127	1e-127
PALO_02390	short chain dehydrogenase	1e-136	1e-130	2e-121	2e-111	1	1
PALO_02395	arginine deiminase (3.5.3.6)	0.0	0.0	1	1	8e-164	6e-164
PALO_02400	hypothetical protein	7e-63	9e-63	3e-43	1e-47	7e-07	3e-10
PALO_02405	Maf-like protein	3e-113	1e-76	1e-111	5e-111	4e-57	3e-57
PALO_02410	hypothetical protein	3e-38	3e-38	4e-33	5e-34	1e-18	5e-19
PALO_02415	propionyl-CoA carboxylase subunit beta	0.0	0.0	0.0	0.0	0.0	1
PALO_02420	putative BirA bifunctional protein	1e-158	5e-159	2e-135	2e-133	1e-49	2e-50
PALO_02425	peptidase family S51	1e-136	1e-136	1e-117	3e-125	4e-100	1e-99
PALO_02430	hypothetical protein	5e-100	1e-98	7e-65	6e-55	1	1
PALO_02435	phosphoribosylaminoimidazole carboxylase ATPase subunit	0.0	0.0	0.0	0.0	1e-179	5e-170
PALO_02440	phosphoribosylaminoimidazole carboxylase catalytic subunit	7e-112	3e-109	5e-99	3e-100	2e-71	1e-71
PALO_02445	beta-galactosidase	0.0	0.0	0.0	0.0	1	1
PALO_02450	putative transcriptional regulator	8e-179	2e-167	1e-157	6e-159	2e-117	6e-117
PALO_02455	succinoglycan biosynthesis protein ExoA	0.0	0.0	4e-167	6e-165	8e-121	1e-121
PALO_02460	hypothetical protein	3e-133	3e-85	2e-102	4e-87	3e-27	1e-26
PALO_02465	mannose-1-phosphate guanylyltransferase	0.0	0.0	1e-180	0.0	1e-153	1e-153
PALO_02470	hypothetical protein	7e-139	3e-108	1e-56	1e-60	2e-27	2e-27
PALO_02475	transcription factor WhiB	1e-45	2e-45	8e-45	2e-44	7e-31	7e-31
PALO_02480	putative glycosyl transferase	0.0	0.0	0.0	0.0	1	1
PALO_02485	hypothetical protein	0.0	0.0	0.0	0.0	1	1
PALO_02490	hypothetical protein	5e-77	1e-73	9e-68	1e-65	1e-35	6e-35
PALO_02495	hypothetical protein	2e-54	1e-64	4e-57	8e-57	2e-31	7e-31
PALO_02500	hypothetical protein	2e-47	9e-46	3e-41	7e-41	4e-27	2e-26
PALO_02505	hypothetical protein	0.0	0.0	1e-164	9e-159	2e-86	5e-53
PALO_02510	cation transport protein	0.0	0.0	8e-157	7e-147	1	1
PALO_02515	3-dehydroquinate dehydratase (4.2.1.10)	7e-81	2e-79	2e-75	1e-74	2e-55	7e-56
PALO_02520	hypothetical protein	5e-40	2e-41	2e-38	1e-38	5e-36	2e-35
PALO_02525	RDD family protein	3e-150	1e-148	4e-117	7e-121	3e-64	3e-64
PALO_02530	4-alpha-glucanotransferase	0.0	0.0	0.0	0.0	0.0	0.0
PALO_02535	DNA-binding protein HU	1e-47	1e-47	6e-46	6e-46	7e-42	8e-42
PALO_02540	nicotinate phosphoribosyltransferase (2.4.2.11)	0.0	0.0	0.0	0.0	0.0	0.0
PALO_02545	ATP-dependent Clp protease adaptor protein ClpS	9e-54	1e-54	2e-31	5e-44	3e-26	2e-26
PALO_02550	hypothetical protein	7e-104	3e-105	1	1e-80	2e-14	2e-14
PALO_02555	hypothetical protein	1e-94	1e-94	2e-76	4e-75	8e-35	1e-35
PALO_02560	ferrous iron transport protein B	0.0	0.0	0.0	0.0	0.0	0.0
PALO_02565	ferrous iron transport protein A	9e-57	8e-57	5e-39	1e-38	7e-23	9e-23
PALO_02570	glutamate racemase (5.1.1.3)	5e-159	1e-162	3e-145	2e-143	6e-124	5e-124
PALO_02575	Rph:ribonuclease PH (2.7.7.56)	7e-133	1e-144	3e-131	1e-133	8e-128	7e-128
PALO_02580	dITP/XTP pyrophosphatase	2e-110	1e-114	3e-103	2e-103	4e-104	2e-99
PALO_02585	thymidylate synthase	1e-159	6e-161	3e-145	2e-147	1e-145	6e-146
PALO_02590	dihydrofolate reductase	1e-83	1e-89	7e-74	3e-74	1e-79	6e-52
PALO_02595	DNA polymerase IV	0.0	0.0	0.0	0.0	0.0	0.0
PALO_02600	hypothetical protein	1	1e-154	1	1	3e-92	3e-52
PALO_02605	hypothetical protein	9e-17	2e-28	1	1	2e-20	4e-20
PALO_02610	hypothetical protein	4e-137	0.0	1	1	1e-118	4e-91
PALO_02615	hypothetical protein	1e-70	5e-102	1	1	1e-76	7e-67
PALO_02620	hypothetical protein	5e-151	0.0	1	1	3e-139	1e-123
PALO_02625	hypothetical protein	2e-153	0.0	1	1	2e-150	4e-158
PALO_02630	spermidine/putrescine transport ATP-binding protein	0.0	0.0	1	1	9e-167	0.0
PALO_02635	hypothetical protein	1e-150	3e-61	1	1	1e-153	3e-163
PALO_02640	ATPase family protein	0.0	4e-111	1	1	0.0	0.0
PALO_02645	Putative lipoprotein	9e-156	2e-157	1	1	2e-114	7e-146
PALO_02650	hypothetical protein	8e-88	6e-86	1	1	5e-85	3e-85
PALO_02655	von Willebrand factor type A domain-containing protein	0.0	0.0	1	1	1e-164	4e-162
PALO_02660	von Willebrand factor A	0.0	0.0	1	1	3e-163	1e-138
PALO_02665	hypothetical protein	9e-134	6e-160	1	1	1e-112	2e-114
PALO_02670	hypothetical protein	4e-92	3e-78	1	1	1	1
PALO_02675	hypothetical protein	0.0	0.0	1	7e-09	0.0	0.0
PALO_02680	RpiR family transcriptional regulator	5e-170	1e-169	3e-147	1e-147	4e-137	5e-136
PALO_02685	adenylosuccinate lyase	0.0	6e-165	2e-29	1e-28	0.0	0.0
PALO_02695	peroxiredoxin	2e-91	6e-93	2e-82	9e-83	1e-74	3e-75
PALO_02700	hypothetical protein	6e-102	3e-77	2e-70	5e-74	5e-33	4e-33
PALO_02705	ABC transporter permease YurM	6e-170	6e-170	3e-145	5e-162	4e-141	3e-143
PALO_02710	binding-protein-dependent transport system inner membrane protein	0.0	0.0	1e-177	2e-176	7e-149	7e-101
PALO_02715	extracellular solute-binding protein	0.0	0.0	1	0.0	1e-165	3e-165
PALO_02720	cobyric acid synthase	5e-139	6e-140	2e-127	1e-127	5e-106	5e-106
PALO_02725	UDP-N-acetylmuramyl tripeptide synthase	0.0	0.0	0.0	0.0	5e-145	1e-133
PALO_02730	hypothetical protein	6e-109	9e-103	2e-101	4e-101	3e-45	1
PALO_02735	hypothetical protein	0.0	0.0	0.0	0.0	1	1
PALO_02740	DnaE2:error-prone DNA polymerase (2.7.7.7)	0.0	0.0	0.0	0.0	1	1
PALO_02745	hypothetical protein	0.0	0.0	0.0	5e-162	1	1
PALO_02750	beta-hexosaminidase	0.0	0.0	4e-170	1e-169	1	1
PALO_02755	serine/threonine protein kinase	0.0	4e-150	0.0	0.0	8e-32	8e-32
PALO_02760	D-serine/D-alanine/glycine transporter	0.0	0.0	0.0	0.0	1e-142	5e-143
PALO_02765	huti	0.0	0.0	1	1	1	1
PALO_02770	hypothetical protein	1	1	1	1	1	1
PALO_02775	hypothetical protein	1	1	1	1	1	1
PALO_02780	integrase catalytic subunit	1	1	1	1	1	1
PALO_02785	Integrase catalytic region	1	1	1	1	1	1
PALO_02790	hypothetical protein	1	1	1	1	1	1
PALO_02795	hypothetical protein	1	1	1	1	1	1
PALO_02800	arabinose efflux permease family protein	1	1	1	1	1	1
PALO_02815	hypothetical protein	1	1	1	1	1	1
PALO_02820	phosphopantetheinyl transferase	1	1	1	1	1	1
PALO_02825	ornithine cyclodeaminase	1	1	1	1	1	1
PALO_02830	type III restriction system endonuclease, putative	1	1	1	1	1	1
PALO_02835	hypothetical protein	1	1	1	1	1	1
PALO_02840	excisionase family DNA-binding protein	1	1	1	1	1	1
PALO_02845	AraC family transcriptional regulator	1	1	1	1	1	1
PALO_02850	hypothetical protein	1	1	1	1	1	1
PALO_02855	DNA primase/polymerase-like protein	1	1	1	1	1	1
PALO_02870	hypothetical protein	1	1	1	1	1	1
PALO_02875	hypothetical protein	1	1	1	1	1	1
PALO_02880	ParB-like nuclease	1	1	1	1	1	1
PALO_02885	hypothetical protein	1	1	1	1	1	1
PALO_02890	metalloendopeptidase-like membrane protein	1	1	1	1	1	1
PALO_02895	hypothetical protein	1	1	1	1	1	1
PALO_02900	hypothetical protein	1	1	1	1	1	1
PALO_02905	hypothetical protein	1	1	1	1	1	1
PALO_02910	hypothetical protein	1	1	1	1	1	1
PALO_02915	hypothetical protein	1	1	1	1	1	1
PALO_02920	hypothetical protein	1	1	1	1	1	1
PALO_02925	hypothetical protein	1	1	7e-06	1	1	1
PALO_02930	hypothetical protein	1	1	1	1	1	1
PALO_02935	hypothetical protein	1	1	1	1	1	1
PALO_02940	hypothetical protein	1	1	1	1	1	1
PALO_02945	single-stranded DNA-binding protein	1	1	1	1	1	1
PALO_02950	hypothetical protein	1	1	1	1	1	1
PALO_02955	hypothetical protein	1	1	1	1	1	1
PALO_02960	recombinase	1	1	1	1	1	1
PALO_02965	oligoribonuclease (3.1.-.-)	7e-60	3e-116	9e-113	9e-113	3e-100	5e-101
PALO_02970	transporter, major facilitator family protein	0.0	0.0	0.0	0.0	1	1
PALO_02975	hypothetical protein	0.0	0.0	0.0	0.0	1e-136	1e-136
PALO_02980	putative ABC transporter	0.0	0.0	0.0	0.0	0.0	0.0
PALO_02985	putative ABC transporter	0.0	0.0	0.0	0.0	2e-141	3e-142
PALO_02990	ssDNA-binding protein	8e-88	6e-88	3e-67	2e-67	4e-35	4e-35
PALO_02995	ABC transporter ATP-binding protein	0.0	0.0	0.0	0.0	0.0	0.0
PALO_03000	protein YdiJ	0.0	0.0	0.0	0.0	0.0	0.0
PALO_03005	MarR family transcriptional regulator	1e-88	3e-86	1e-71	1e-68	5e-34	8e-34
PALO_03010	putative long-chain fatty-acid CoA ligase (AMP-binding enzyme)	0.0	0.0	0.0	0.0	0.0	5e-148
PALO_03015	acyl-CoA thioester hydrolase, YbgC/YbaW family protein	4e-164	4e-161	2e-149	2e-149	2e-96	3e-95
PALO_03020	alpha-glucosidase/amylase family protein	0.0	0.0	0.0	6e-165	0.0	0.0
PALO_03025	6-phosphogluconate dehydrogenase	0.0	0.0	0.0	0.0	9e-30	1e-10
PALO_03030	hypothetical protein	8e-153	3e-151	1	1	1	1
PALO_03035	hypothetical protein	1e-30	1e-30	3e-24	3e-24	1	1
PALO_03040	aminopeptidase N	0.0	0.0	0.0	0.0	0.0	0.0
PALO_03045	DSBA-like thioredoxin	3e-102	3e-101	1	1	1	1
PALO_03050	conserved secreted protein, putative acid phosphatase	0.0	0.0	1	1	1e-162	9e-174
PALO_03055	DNA ligase	0.0	0.0	0.0	0.0	0.0	0.0
PALO_03060	hypothetical protein	0.0	0.0	0.0	0.0	6e-126	5e-126
PALO_03065	ribose 5-phosphate isomerase	1e-90	1e-90	2e-84	2e-85	1e-66	1e-66
PALO_03070	hypothetical protein	7e-42	1e-38	1	3e-24	1	6e-08
PALO_03075	formamidopyrimidine-DNA glycosylase	6e-160	1e-155	4e-146	3e-147	4e-109	3e-107
PALO_03080	hypothetical protein	0.0	0.0	0.0	0.0	2e-46	7e-44
PALO_03085	LysS:lysyl-tRNA ligase (6.1.1.6)	0.0	0.0	0.0	0.0	0.0	0.0
PALO_03090	putative poly(3-hydroxyalkanoate) depolymerase	0.0	6e-176	2e-149	2e-149	1	1
PALO_03095	hypothetical protein	2e-80	4e-81	4e-31	1e-23	1	1
PALO_03100	peptidase T (3.4.11.4)	0.0	0.0	1	1	1	1
PALO_03105	Tig:trigger factor (5.2.1.8)	0.0	0.0	0.0	0.0	0.0	0.0
PALO_03110	hypothetical protein	0.0	0.0	0.0	0.0	2e-141	3e-142
PALO_03115	ATP-dependent Clp protease proteolytic subunit 1	3e-125	3e-125	3e-124	1e-116	3e-99	3e-98
PALO_03120	ATP-dependent Clp protease proteolytic subunit	8e-134	7e-134	8e-124	2e-123	7e-100	6e-100
PALO_03125	ClpX:ATP-dependent protease ATP-binding subunit ClpX	0.0	0.0	0.0	0.0	0.0	0.0
PALO_03130	hypothetical protein	8e-69	8e-69	1	1	2e-13	8e-14
PALO_03135	tricorn protease	0.0	0.0	0.0	0.0	0.0	0.0
PALO_03140	ValS:valyl-tRNA ligase (6.1.1.9)	0.0	0.0	0.0	0.0	0.0	0.0
PALO_03145	hypothetical protein	3e-154	2e-156	9e-120	8e-119	9e-54	2e-49
PALO_03150	hypothetical protein	2e-92	8e-91	3e-79	2e-78	7e-50	1e-49
PALO_03155	hypothetical protein	5e-129	9e-158	1	1	1	1
PALO_03160	6-phosphogluconolactonase	3e-145	1e-144	2e-128	9e-125	1e-66	6e-65
PALO_03165	OpcA protein	7e-175	5e-176	2e-151	4e-154	1	1
PALO_03170	glucose-6-phosphate 1-dehydrogenase (1.1.1.49)	0.0	0.0	0.0	0.0	1	1
PALO_03175	protoheme IX farnesyltransferase (2.5.1.-)	6e-172	7e-107	8e-155	6e-153	1	1
PALO_03180	cytochrome P450	0.0	1	1	1	1	1
PALO_03185	cytochrome oxidase assembly protein	2e-169	2e-164	1e-152	2e-154	1	1
PALO_03190	putative ABC transporter-associated permease	2e-121	5e-140	3e-117	3e-116	1	1
PALO_03195	ABC transporter, ATP-binding protein	8e-141	9e-142	1e-126	4e-121	1	1
PALO_03200	HppA:membrane-bound proton-translocating pyrophosphatase (3.6.1.1)	0.0	0.0	0.0	0.0	0.0	0.0
PALO_03205	LacI family transcriptional regulator	0.0	0.0	3e-167	2e-167	1	1
PALO_03210	type IV conjugative transfer system protein TraL	7e-172	6e-172	2e-161	1e-76	1	1
PALO_03215	maltose transport system permease MalF	0.0	0.0	0.0	0.0	1	1
PALO_03220	putative periplasmic maltose-binding protein	0.0	0.0	0.0	0.0	1	1
PALO_03225	arsR family transcriptional regulator	2e-144	5e-149	1e-135	9e-136	1e-97	3e-97
PALO_03230	hypothetical protein	0.0	0.0	0.0	0.0	0.0	0.0
PALO_03235	hypothetical protein	0.0	0.0	0.0	0.0	4e-162	2e-160
PALO_03240	dioxygenase ferredoxin subunit	4e-58	5e-59	1e-47	4e-48	2e-33	9e-23
PALO_03245	FeS assembly ATPase SufC	2e-149	2e-149	3e-138	2e-138	2e-132	2e-132
PALO_03250	cysteine desulfurase	0.0	0.0	0.0	0.0	0.0	3e-136
PALO_03255	nifU-like protein	3e-93	6e-94	1e-78	4e-81	2e-70	2e-70
PALO_03260	Fe-S cluster assembly PaaD-like protein	5e-64	4e-64	9e-61	9e-61	2e-50	1e-50
PALO_03265	NADH oxidase	0.0	0.0	1	0.0	1	1
PALO_03270	Membrane glycine rich protein	2e-171	3e-163	1	1	1	1
PALO_03275	hypothetical protein	2e-61	3e-61	7e-54	7e-54	2e-19	3e-19
PALO_03280	acetyltransferase family protein	2e-72	3e-75	7e-59	2e-51	1	1
PALO_03285	ABC transporter ATP-binding protein	0.0	0.0	0.0	0.0	0.0	2e-168
PALO_03290	hypothetical protein	2e-88	3e-89	2e-64	3e-57	1e-24	1e-24
PALO_03295	methyltransferase domain protein	9e-157	9e-158	1e-115	3e-102	8e-70	6e-70
PALO_03300	hypothetical protein	9e-154	6e-154	1e-114	2e-120	1	1
PALO_03305	hypothetical protein	2e-44	2e-44	2e-39	2e-39	1	1
PALO_03310	3-oxoacyl-ACP reductase	8e-134	8e-135	2e-116	1e-116	7e-101	5e-99
PALO_03315	enoyl-(acyl carrier protein) reductase (1.3.1.9)	2e-148	7e-140	9e-142	8e-142	3e-118	8e-117
PALO_03320	hypothetical protein	3e-133	8e-53	9e-104	4e-103	1e-59	1
PALO_03325	ABC transporter ATP-binding protein	8e-144	9e-119	9e-130	9e-130	3e-101	5e-101
PALO_03330	hypothetical protein	4e-84	3e-48	3e-54	3e-54	1e-25	6e-10
PALO_03335	Putative stomatin/prohibitin-family membrane protease subunit YbbK	0.0	0.0	3e-160	0.0	3e-174	4e-174
PALO_03340	transcriptional regulator	3e-57	2e-59	1	1	2e-12	2e-12
PALO_03345	MFS transporter	7e-115	1e-60	1	1	1	1
PALO_03350	sodium Bile acid symporter family protein	0.0	0.0	3e-165	8e-167	3e-136	6e-137
PALO_03355	TrmH family RNA methyltransferase	2e-153	3e-160	7e-141	3e-140	4e-116	3e-116
PALO_03360	peptide deformylase	6e-115	9e-117	8e-110	8e-110	2e-98	2e-98
PALO_03365	hypothetical protein	0.0	0.0	8e-164	2e-164	4e-71	4e-71
PALO_03370	membrane spanning protein	2e-88	2e-106	1e-57	1	1	1
PALO_03375	tyrosine recombinase XerC	1e-175	3e-125	4e-145	5e-146	2e-113	2e-113
PALO_03380	30S ribosomal protein S2	1e-167	1e-168	2e-154	2e-154	1e-144	1e-144
PALO_03385	Tsf:elongation factor Ts	8e-153	4e-155	1e-134	1e-134	4e-118	4e-118
PALO_03390	PyrH:uridylate kinase (2.7.4.22)	2e-138	2e-138	4e-124	3e-124	5e-104	5e-104
PALO_03395	ribosome recycling factor	3e-105	3e-105	9e-103	9e-103	2e-85	2e-85
PALO_03400	phosphatidate cytidylyltransferase	1e-162	1e-162	3e-147	2e-147	9e-109	9e-109
PALO_03405	hypothetical protein	3e-25	3e-25	7e-22	5e-24	1	1
PALO_03410	hypothetical protein	3e-109	1e-109	2e-104	2e-104	1	1
PALO_03415	ribosomal RNA large subunit methyltransferase N	0.0	1e-151	0.0	0.0	0.0	0.0
PALO_03420	glutamate dehydrogenase (1.4.1.4)	0.0	0.0	0.0	0.0	0.0	0.0
PALO_03425	6-aminohexanoate-dimer hydrolase	0.0	6e-146	0.0	0.0	5e-112	1e-110
PALO_03430	1-deoxy-D-xylulose 5-phosphate reductoisomerase	0.0	0.0	0.0	0.0	4e-169	4e-169
PALO_03435	RIP metalloprotease RseP	0.0	0.0	0.0	0.0	5e-159	7e-160
PALO_03440	putative extracellular nuclease	0.0	0.0	8e-35	7e-35	0.0	0.0
PALO_03445	IspG:4-hydroxy-3-methylbut-2-en-1-yl diphosphate synthase (1.17.7.1)	0.0	0.0	0.0	0.0	0.0	0.0
PALO_03450	Acetyltransferase, GNAT family protein	1e-165	1e-165	1e-88	1e-88	4e-80	4e-79
PALO_03455	ABC transporter ATP-binding protein	4e-156	9e-157	6e-138	1e-137	1e-141	1e-141
PALO_03460	anchored repeat-type ABC transporter, ATP-binding subunit	1e-148	1e-148	1e-115	2e-128	1e-132	1e-131
PALO_03465	actinobacterial surface-anchored protein domain protein	0.0	0.0	2e-133	1e-132	1e-115	1e-115
PALO_03470	anchored repeat ABC transporter, substrate-binding protein	0.0	0.0	0.0	0.0	0.0	0.0
PALO_03475	hypothetical protein	0.0	0.0	0.0	0.0	0.0	0.0
PALO_03480	prolyl-tRNA ligase (6.1.1.15)	0.0	6e-178	0.0	0.0	0.0	0.0
PALO_03485	hypothetical protein	0.0	0.0	0.0	0.0	0.0	0.0
PALO_03490	hypothetical protein	1e-141	1e-141	3e-130	3e-130	5e-96	4e-96
PALO_03495	hypothetical protein	4e-179	2e-180	2e-132	2e-132	1e-43	5e-38
PALO_03500	ribosome maturation protein RimP	2e-98	9e-101	1e-90	2e-83	8e-58	3e-57
PALO_03505	NusA:transcription elongation factor NusA	0.0	0.0	0.0	0.0	2e-161	2e-161
PALO_03510	hypothetical protein	2e-26	2e-26	1	1	1	1
PALO_03515	InfB:translation initiation factor IF-2	0.0	0.0	0.0	0.0	0.0	0.0
PALO_03520	ABC transporter ATP-binding protein	2e-67	9e-77	7e-77	6e-77	1	1
PALO_03525	type IV conjugative transfer system protein TraL	8e-161	0.0	0.0	0.0	1	1
PALO_03530	hypothetical protein	2e-93	3e-111	3e-111	3e-111	1	1
PALO_03535	hypothetical protein	2e-79	7e-80	7e-71	6e-71	8e-67	3e-67
PALO_03540	tRNA pseudouridine synthase B	2e-163	1e-169	2e-141	2e-141	2e-148	3e-149
PALO_03545	glycine betaine/L-proline ABC transporter ATP-binding protein	0.0	0.0	0.0	0.0	0.0	0.0
PALO_03550	ABC transporter permease	9e-164	6e-164	3e-152	3e-152	1e-154	3e-152
PALO_03555	transporter	0.0	0.0	1e-178	1e-178	3e-170	0.0
PALO_03560	riboflavin biosynthesis protein RibF	3e-172	4e-174	2e-155	3e-155	5e-163	8e-164
PALO_03565	RpsO:30S ribosomal protein S15	1e-45	2e-46	2e-46	2e-46	8e-43	8e-43
PALO_03570	polynucleotide phosphorylase/polyadenylase	0.0	0.0	0.0	0.0	0.0	0.0
PALO_03575	dihydrodipicolinate reductase (1.17.1.8)	6e-142	5e-142	3e-129	3e-129	1e-104	1e-104
PALO_03580	hypothetical protein	1e-152	6e-156	4e-123	2e-123	1e-30	7e-19
PALO_03585	pyruvate dehydrogenase	0.0	0.0	0.0	0.0	0.0	0.0
PALO_03590	group 1 glycosyl transferase	0.0	2e-122	1	1	5e-84	1e-82
PALO_03595	glycosyltransferase	4e-125	1e-125	1	1	3e-32	2e-32
PALO_03600	Zn-dependent hydrolase, RNA-metabolizing, CPSF 100 kDa-like protein	0.0	0.0	0.0	0.0	0.0	0.0
PALO_03605	hypothetical protein	1	1	1	1	1	1
PALO_03610	Transposase	1	1	1	1	1	1
PALO_03615	hypothetical protein	0.0	0.0	1	1	1	1
PALO_03620	helicase	0.0	0.0	1	1	1	1
PALO_03625	hypothetical protein	1	7e-36	1	1	1	1
PALO_03630	N-6 DNA methylase	1	1	1	1	1	1
PALO_03635	type I restriction modification DNA specificity domain protein	1	0.0	1	1	1	1
PALO_03640	HsdR family type I site-specific deoxyribonuclease	1	0.0	1	1	1	1
PALO_03645	hypothetical protein	1	3e-147	1	1	1	1
PALO_03650	hypothetical protein	1	0.0	1	1	1	1
PALO_03655	hypothetical protein	1	3e-134	1	1	1	1
PALO_03660	phage protein	4e-20	1e-43	1	1	1	1
PALO_03665	phage-associated protein	4e-55	6e-75	4e-46	1	1	1
PALO_03670	phage-associated protein	0.0	1e-113	0.0	1	1	1
PALO_03675	phage-associated protein	6e-102	8e-107	1e-96	1	1	1
PALO_03690	bacteriophage-type DNA polymerase	9e-26	4e-33	1	1	1	1
PALO_03695	hypothetical protein	1e-20	1	6e-176	1	1e-23	1
PALO_03700	Bro family antirepressor	5e-134	1	2e-132	1	1	1e-19
PALO_03705	hypothetical protein	8e-78	1	6e-74	1	1	1
PALO_03725	hypothetical protein	8e-47	3e-50	4e-46	1	1	1
PALO_03730	phage-associated protein	0.0	0.0	1	1	1	1
PALO_03735	phage-associated protein	9e-87	8e-77	6e-81	1	1	1
PALO_03740	phage associated protein	7e-67	6e-72	5e-67	1	1	1
PALO_03745	hypothetical protein	0.0	0.0	0.0	1	9e-89	1
PALO_03750	integrase catalytic subunit	1	0.0	4e-08	3e-07	1	1
PALO_03755	hypothetical protein	7e-108	2e-111	7e-103	1	1	1
PALO_03760	S-adenosylmethionine synthetase (2.5.1.6)	0.0	0.0	0.0	1	1	1
PALO_03765	helicase	1	1e-112	1	1	1	1
PALO_03770	helicase	3e-10	6e-25	1	1	1	1
PALO_03775	50S ribosomal protein L28	1e-31	1e-31	1	1e-31	1e-27	1e-27
PALO_03780	ATP-dependent DNA helicase RecG	0.0	0.0	0.0	0.0	8e-148	2e-173
PALO_03785	pyridoxamine 5'-phosphate oxidase family protein	2e-79	2e-79	3e-76	3e-76	3e-13	3e-13
PALO_03790	putative methylase	2e-97	2e-114	9e-89	9e-88	6e-54	6e-54
PALO_03795	phosphopantetheine adenylyltransferase	2e-88	2e-88	4e-83	6e-83	2e-68	2e-68
PALO_03800	hypothetical protein	0.0	0.0	0.0	0.0	1	1
PALO_03805	alpha-mannosidase	0.0	0.0	0.0	0.0	1	1
PALO_03810	glycoside hydrolase family protein	0.0	0.0	1e-31	2e-30	1	1
PALO_03815	LacI family transcriptional regulator	0.0	0.0	4e-163	8e-165	1	1
PALO_03820	binding-protein-dependent transport system inner membrane protein	2e-172	2e-172	1e-157	8e-159	1	1
PALO_03825	ABC transporter permease	0.0	0.0	1e-156	1e-156	1	1
PALO_03830	extracellular solute-binding protein	0.0	0.0	0.0	0.0	1	1
PALO_03835	hypothetical protein	3e-105	3e-105	2e-84	1e-85	3e-62	3e-62
PALO_03840	RpmF:50S ribosomal protein L32	6e-33	2e-33	1	1e-30	2e-24	2e-24
PALO_03845	Rnc:ribonuclease III (3.1.26.3)	1e-142	7e-143	5e-128	2e-127	6e-99	3e-99
PALO_03850	formamidopyrimidine/5-formyluracil/ 5-hydroxymethyluracil DNA glycosylase (3.2.2.23)	1e-144	3e-163	8e-111	2e-107	3e-77	3e-77
PALO_03855	pyrimidine dimer DNA glycosylase/DNA-(apurinic or apyrimidinic site) lyase	5e-24	5e-24	1	1	7e-07	7e-07
PALO_03860	GtrA-like protein	2e-118	3e-119	6e-102	2e-102	4e-73	4e-73
PALO_03865	hypothetical protein	8e-27	8e-27	1	1e-24	1	1
PALO_03870	signal recognition particle-docking protein FtsY	0.0	0.0	2e-168	2e-168	2e-151	2e-151
PALO_03875	hypothetical protein	0.0	0.0	0.0	0.0	5e-105	5e-105
PALO_03880	signal recognition particle protein	0.0	0.0	0.0	0.0	0.0	0.0
PALO_03885	amidohydrolase	0.0	0.0	0.0	0.0	5e-153	4e-153
PALO_03890	30S ribosomal protein S16	4e-82	3e-82	7e-67	7e-67	4e-31	5e-60
PALO_03895	hypothetical protein	9e-47	9e-47	3e-44	3e-44	1e-37	1e-37
PALO_03900	RimM:16S rRNA-processing protein RimM	1e-95	9e-96	8e-69	7e-69	2e-46	2e-46
PALO_03905	tRNA (guanine-N(1)-)-methyltransferase	1e-136	1e-136	3e-122	1e-123	5e-109	5e-109
PALO_03910	succinate dehydrogenase (or fumarate reductase) cytochrome b subunit, b558 family protein	3e-123	2e-123	1e-113	2e-108	1	1
PALO_03915	SdhA:succinate dehydrogenase flavoprotein subunit (1.3.5.1)	0.0	0.0	0.0	0.0	1	1
PALO_03920	succinate dehydrogenase/fumarate reductase iron-sulfur subunit (1.3.99.1)	1e-152	1e-152	6e-152	8e-152	1	1
PALO_03925	50S ribosomal protein L19	2e-63	1e-63	2e-60	1e-60	5e-55	4e-55
PALO_03930	signal peptidase I	2e-138	3e-138	3e-122	3e-122	2e-81	2e-81
PALO_03935	ribonuclease HII	2e-122	2e-122	1e-105	2e-88	1e-85	1e-85
PALO_03940	Protein often found in Actinomycetes clustered with signal peptidase and/or RNaseHII	2e-56	2e-56	6e-55	5e-55	2e-47	2e-47
PALO_03945	hypothetical protein	5e-78	5e-78	2e-67	1e-66	2e-24	1e-36
PALO_03950	Mg chelatase-like protein	0.0	0.0	0.0	0.0	0.0	1e-139
PALO_03955	DNA protecting protein DprA	0.0	0.0	8e-168	2e-168	7e-95	7e-96
PALO_03960	methylated-DNA--protein-cysteine methyltransferase	7e-99	4e-99	9e-46	1	1e-23	2e-25
PALO_03965	CsbD-like protein	9e-33	9e-33	9e-24	9e-24	8e-11	8e-11
PALO_03970	putative lysophospholipase	0.0	0.0	0.0	1e-107	1	1
PALO_03975	hypothetical protein	0.0	0.0	0.0	0.0	0.0	0.0
PALO_03980	citrate synthase	0.0	0.0	0.0	0.0	0.0	0.0
PALO_03985	oxidoreductase YrpG	0.0	0.0	8e-170	3e-170	2e-135	2e-135
PALO_03990	phosphoglycerate mutase	7e-124	7e-124	1	1	1	1
PALO_03995	hypothetical protein	9e-112	8e-112	6e-99	1e-99	2e-50	2e-50
PALO_04000	hypothetical protein	3e-130	1e-130	2e-104	2e-105	1	1
PALO_04005	transporter	2e-123	2e-123	2e-113	6e-114	1e-94	1e-94
PALO_04010	HisE:phosphoribosyl-ATP pyrophosphatase (3.6.1.31)	1e-47	1e-47	3e-43	1e-43	2e-37	2e-37
PALO_04015	HisG:ATP phosphoribosyltransferase (2.4.2.17)	3e-161	1e-161	2e-148	1e-147	8e-123	7e-123
PALO_04020	hypothetical protein	3e-108	3e-108	3e-69	1e-68	1e-38	1e-37
PALO_04025	translation initiation factor IF-3	5e-121	5e-121	5e-120	1e-120	7e-79	6e-79
PALO_04030	RpmI:50S ribosomal protein L35	4e-33	4e-33	3e-32	3e-32	5e-25	5e-25
PALO_04035	50S ribosomal protein L20	1e-67	1e-67	1e-65	6e-62	4e-55	2e-55
PALO_04040	tRNA/rRNA methyltransferase YsgA	3e-155	3e-155	4e-129	4e-129	3e-96	8e-97
PALO_04045	phenylalanyl-tRNA synthetase subunit alpha	0.0	0.0	0.0	0.0	2e-177	0.0
PALO_04050	phenylalanyl-tRNA synthetase subunit beta	0.0	0.0	0.0	0.0	0.0	0.0
PALO_04055	biotin synthase (2.8.1.6)	0.0	0.0	0.0	0.0	1e-160	2e-161
PALO_04060	TetR family transcriptional regulator	2e-104	2e-104	1e-81	1e-81	5e-44	4e-45
PALO_04065	arginine repressor domain-containing protein	2e-101	2e-101	1e-95	1e-95	8e-54	1
PALO_04070	tyrosine--tRNA ligase	0.0	0.0	0.0	0.0	0.0	0.0
PALO_04075	type 12 methyltransferase	1	4e-141	1	1	1	1
PALO_04080	tetratricopeptide repeat protein	6e-144	0.0	3e-128	1e-127	1e-77	5e-91
PALO_04085	HAD hydrolase, family IIA	0.0	0.0	8e-149	3e-149	8e-100	1e-100
PALO_04090	BioY family protein	4e-97	3e-97	2e-88	1e-88	1e-63	1e-62
PALO_04095	ABC transporter ATP-binding protein	9e-136	7e-137	4e-114	2e-115	8e-99	1e-98
PALO_04100	cobalt permease-related transporter	8e-119	8e-56	1e-98	1e-98	9e-69	5e-72
PALO_04105	putative cytotoxin/hemolysin	1e-135	1e-67	2e-108	5e-108	4e-70	2e-70
PALO_04110	inorganic polyphosphate/ATP-NAD kinase	0.0	0.0	5e-170	5e-170	2e-117	2e-117
PALO_04115	DNA repair protein RecN	0.0	0.0	0.0	0.0	2e-172	1e-172
PALO_04120	PyrG:CTP synthetase (6.3.4.2)	0.0	0.0	0.0	0.0	0.0	0.0
PALO_04125	NUDIX family hydrolase	3e-125	2e-104	5e-115	5e-115	8e-81	2e-40
PALO_04130	tyrosine recombinase XerD	1e-173	5e-175	1e-156	4e-156	1e-115	3e-116
PALO_04135	chromosome partitioning protein	3e-176	7e-179	1e-168	2e-169	2e-150	5e-155
PALO_04140	hypothetical protein	2e-65	2e-65	3e-49	1e-29	2e-24	1e-24
PALO_04145	ribosomal large subunit pseudouridine synthase B	4e-139	4e-139	4e-130	9e-131	5e-123	3e-111
PALO_04150	putative peptidyl-prolyl cis-trans isomerase	0.0	0.0	2e-151	8e-152	8e-87	4e-85
PALO_04155	glutamyl-tRNA synthetase	4e-159	2e-160	1e-124	7e-124	3e-80	3e-71
PALO_04160	DeoR family transcriptional regulator	2e-180	0.0	3e-170	2e-170	4e-59	3e-59
PALO_04165	regulatory protein	0.0	0.0	1e-166	3e-166	2e-58	2e-51
PALO_04170	hypothetical protein	6e-30	1e-32	2e-19	1e-19	1	1
PALO_04175	hypothetical protein	3e-37	3e-38	3e-34	3e-34	8e-11	8e-11
PALO_04180	twin arginine-targeting protein translocase TatC	7e-173	1e-176	6e-133	6e-133	3e-109	3e-109
PALO_04185	Diacylglycerol kinase catalytic region	4e-170	3e-172	1	1	1	1
PALO_04190	helicase	0.0	0.0	0.0	0.0	0.0	0.0
PALO_04195	Imidazole glycerol phosphate synthase cyclase subunit	3e-139	8e-141	2e-128	2e-128	3e-109	5e-109
PALO_04200	histidine triad domain-containing protein	5e-76	5e-76	1e-71	1e-71	1e-47	1e-47
PALO_04205	acetolactate synthase 1 catalytic subunit (2.2.1.6)	0.0	0.0	1	1	1	1
PALO_04210	IlvH:acetolactate synthase 3 regulatory subunit (2.2.1.6)	2e-92	5e-93	4e-31	3e-38	1	1
PALO_04215	ketol-acid reductoisomerase (1.1.1.86)	0.0	0.0	0.0	0.0	2e-93	2e-93
PALO_04220	transferase	4e-109	8e-110	2e-102	2e-102	1	1
PALO_04225	3-isopropylmalate dehydrogenase (1.1.1.85)	0.0	0.0	1	3e-59	1	1
PALO_04230	putative branched-chain-amino-acid aminotransferase	0.0	0.0	0.0	0.0	9e-137	9e-137
PALO_04235	pyrimidine-nucleoside phosphorylase	0.0	0.0	0.0	0.0	5e-147	7e-149
PALO_04240	FAH family protein	3e-155	2e-155	5e-144	4e-144	4e-95	4e-95
PALO_04245	CAAX amino terminal protease family protein	0.0	2e-159	1e-140	2e-140	1e-92	1e-92
PALO_04250	IclR family transcriptional regulator	3e-131	2e-131	1e-126	1e-126	5e-116	5e-116
PALO_04255	3-isopropylmalate dehydratase large subunit	0.0	0.0	3e-61	6e-61	1	1
PALO_04260	3-isopropylmalate dehydratase small subunit	1e-108	5e-114	2e-44	1e-44	1	1
PALO_04265	acyltransferase	2e-148	1e-150	8e-141	8e-141	1e-81	2e-82
PALO_04270	D-alanine--D-alanine ligase	0.0	0.0	0.0	0.0	1e-145	3e-146
PALO_04275	hypothetical protein	5e-69	7e-51	4e-62	4e-62	1	1
PALO_04280	thiamine monophosphate kinase	7e-179	2e-180	1e-152	1e-152	7e-106	1e-105
PALO_04285	hypothetical protein	4e-31	2e-32	1	7e-24	1	1
PALO_04290	DNA translocase FtsK	0.0	0.0	0.0	0.0	0.0	0.0
PALO_04295	Putative ABC transporter	5e-15	5e-71	8e-12	7e-12	9e-13	8e-13
PALO_04300	peptide chain release factor 2	0.0	0.0	0.0	0.0	0.0	0.0
PALO_04305	cell division ATP-binding protein FtsE	1e-131	2e-132	2e-126	1e-126	7e-91	3e-90
PALO_04310	efflux ABC transporter permease	1e-175	7e-177	2e-154	2e-154	9e-118	1e-117
PALO_04315	ssrA-binding protein	5e-91	4e-91	3e-89	2e-89	9e-77	9e-77
PALO_04320	N-acetyl-gamma-glutamyl-phosphate reductase	0.0	0.0	8e-168	2e-166	1	1
PALO_04325	glutamate N-acetyltransferase/amino-acid acetyltransferase	0.0	0.0	5e-92	1e-91	1	1
PALO_04330	acetylglutamate kinase	6e-177	0.0	1e-166	1e-166	1	1
PALO_04335	acetylornithine aminotransferase	0.0	0.0	0.0	0.0	1	1
PALO_04340	argininosuccinate lyase	0.0	0.0	0.0	0.0	5e-179	2e-174
PALO_04345	hypothetical protein	2e-94	3e-97	8e-64	1e-63	1	1
PALO_04350	hypothetical protein	1e-104	2e-84	2e-85	8e-86	6e-37	4e-37
PALO_04355	recombinase family protein	2e-29	0.0	1	1	1	1
PALO_04360	antirestriction ArdA family protein	1	1	1	1	1	1
PALO_04365	hypothetical protein	1	8e-46	1	1	1	1
PALO_04370	hypothetical protein	1	5e-83	1	1	1	1
PALO_04375	XRE family transcriptional regulator	1	2e-38	1	1	1	1
PALO_04380	protein-tyrosine phosphatase, low molecular weight	9e-85	9e-94	1	1	1	1
PALO_04385	hypothetical protein	1e-122	3e-125	1	1	1	1
PALO_04390	hypothetical protein	1e-107	2e-109	4e-99	3e-99	8e-63	8e-63
PALO_04395	transcriptional regulatory protein, C-terminal domain protein	1e-134	2e-136	4e-118	1e-116	6e-74	3e-74
PALO_04400	ATPase/histidine kinase/DNA gyrase B/HSP90 domain protein	0.0	0.0	0.0	0.0	1e-159	6e-158
PALO_04405	membrane spanning lipoprotein	0.0	0.0	0.0	0.0	9e-92	3e-92
PALO_04410	putative amidophosphoribosyltransferase	4e-117	2e-76	3e-92	1e-78	4e-60	6e-61
PALO_04415	putative ribosomal S30AE, sigma 54 modulation protein	5e-116	5e-116	1e-103	9e-104	6e-84	5e-84
PALO_04420	protein translocase subunit SecA	0.0	0.0	0.0	0.0	0.0	0.0
PALO_04425	hypothetical protein	2e-96	2e-98	1e-67	2e-55	3e-14	2e-14
PALO_04430	hypothetical protein	8e-92	4e-90	2e-81	4e-81	1e-47	1e-47
PALO_04435	hypothetical protein	5e-88	1e-89	5e-80	3e-79	2e-40	2e-42
PALO_04440	NAD-glutamate dehydrogenase	0.0	0.0	0.0	0.0	1	1
PALO_04445	metal-dependent phosphoesterase	3e-164	2e-77	5e-151	5e-151	6e-108	6e-108
PALO_04450	tryptophanyl-tRNA synthetase	0.0	0.0	0.0	0.0	1e-180	1e-179
PALO_04455	putative ATP-dependent RNA helicase	0.0	0.0	0.0	0.0	1e-179	0.0
PALO_04460	hypothetical protein	1e-127	9e-128	5e-87	3e-103	2e-33	9e-33
PALO_04465	ATP-binding protein	8e-39	8e-39	7e-35	6e-35	2e-18	2e-18
PALO_04470	hypothetical protein	9e-167	9e-167	2e-111	5e-129	5e-64	2e-66
PALO_04475	UvrD/REP helicase	0.0	0.0	0.0	0.0	0.0	7e-168
PALO_04480	UvrD/REP helicase	0.0	0.0	0.0	0.0	0.0	0.0
PALO_04485	NUDIX family hydrolase	1e-152	1e-152	4e-106	3e-136	2e-58	4e-57
PALO_04490	exonuclease V subunit alpha	0.0	0.0	0.0	0.0	1e-178	1e-178
PALO_04495	putative exodeoxyribonuclease V, beta subunit	0.0	0.0	0.0	0.0	0.0	0.0
PALO_04500	putative exodeoxyribonuclease V, gamma subunit	0.0	0.0	0.0	0.0	0.0	0.0
PALO_04505	UvrD/REP helicase	0.0	0.0	0.0	0.0	1e-117	0.0
PALO_04510	hypothetical protein	9e-42	1e-43	6e-21	1	1	1
PALO_04515	hypothetical protein	1	5e-56	1	1e-06	1	1
PALO_04520	metal-dependent hydrolase	2e-118	3e-68	2e-84	4e-70	6e-54	3e-54
PALO_04525	hypothetical protein	0.0	0.0	0.0	0.0	4e-164	2e-159
PALO_04530	protease	0.0	8e-176	0.0	0.0	8e-102	4e-107
PALO_04535	hypothetical protein	8e-106	1e-87	6e-82	5e-82	5e-53	4e-21
PALO_04540	universal stress protein UspA	4e-111	4e-111	2e-82	2e-73	1e-38	1e-38
PALO_04545	Co/Zn/Cd efflux system protein	2e-117	2e-117	1	1	1	1
PALO_04550	transposase IS3510b	1	0.0	1	1	1	1
PALO_04555	XRE family transcriptional regulator	1	1e-68	1	1	1	1
PALO_04560	ABC transporter substrate-binding protein	0.0	0.0	0.0	0.0	1e-171	3e-173
PALO_04565	ABC transporter, permease protein	1e-176	3e-175	7e-155	7e-155	1e-89	3e-89
PALO_04570	ABC transporter, permease protein	4e-150	3e-150	5e-134	4e-134	4e-97	4e-97
PALO_04575	ABC transporter ATP-binding protein	4e-154	3e-155	2e-136	1e-136	4e-112	9e-110
PALO_04580	ABC transporter, ATP-binding protein	2e-145	5e-147	5e-129	4e-129	4e-82	9e-82
PALO_04585	D-3-phosphoglycerate dehydrogenase	0.0	0.0	0.0	0.0	5e-176	5e-176
PALO_04590	putative inositol monophosphatase	3e-150	3e-150	5e-143	2e-142	5e-96	5e-96
PALO_04595	hypothetical protein	0.0	0.0	1e-138	5e-138	1	1
PALO_04600	putative GTPase	0.0	0.0	7e-165	8e-164	3e-122	2e-122
PALO_04605	3-phosphoshikimate 1-carboxyvinyltransferase (2.5.1.19)	0.0	0.0	0.0	1e-175	3e-130	2e-130
PALO_04610	hypothetical protein	5e-110	5e-111	4e-83	5e-82	2e-65	2e-65
PALO_04615	RNA polymerase sigma factor RpoE	6e-132	7e-132	4e-120	7e-120	7e-97	2e-95
PALO_04620	anti-sigma factor	3e-47	3e-47	3e-40	2e-40	7e-17	7e-17
PALO_04625	PHP domain-containing protein	0.0	1	1	1	0.0	0.0
PALO_04630	ATPase/histidine kinase/DNA gyrase B/HSP90 domain protein	0.0	0.0	0.0	0.0	0.0	0.0
PALO_04635	transcription factor WhiB	5e-44	2e-44	4e-44	2e-44	1e-34	4e-35
PALO_04640	hypothetical protein	2e-67	1e-59	2e-44	1e-33	1	1
PALO_04645	hypothetical protein	6e-28	7e-28	8e-26	8e-26	1e-22	1e-22
PALO_04650	Kgd:alpha-ketoglutarate decarboxylase (4.1.1.71)	0.0	0.0	0.0	0.0	0.0	0.0
PALO_04655	hypothetical protein	0.0	0.0	0.0	0.0	6e-118	9e-118
PALO_04660	diaminopimelate decarboxylase	0.0	0.0	0.0	0.0	0.0	0.0
PALO_04665	homoserine dehydrogenase (1.1.1.3)	0.0	0.0	0.0	0.0	4e-180	1e-179
PALO_04670	threonine synthase	0.0	0.0	0.0	0.0	5e-170	5e-170
PALO_04675	homoserine kinase	8e-168	7e-168	8e-144	1e-143	5e-97	5e-65
PALO_04680	transcription termination factor Rho	0.0	0.0	0.0	0.0	0.0	0.0
PALO_04685	50S ribosomal protein L31	3e-37	3e-37	1e-34	1e-34	4e-33	4e-33
PALO_04690	peptide chain release factor 1	0.0	0.0	0.0	0.0	3e-127	2e-127
PALO_04695	protein-(glutamine-N5) methyltransferase	7e-165	7e-165	7e-126	2e-110	6e-78	6e-78
PALO_04700	Sua5/YciO/YrdC/YwlC family protein	0.0	0.0	8e-122	2e-122	2e-84	2e-84
PALO_04705	glycosyltransferase, group 4 family protein	0.0	0.0	0.0	0.0	1e-154	1e-154
PALO_04710	putative cyanate permease	3e-64	2e-64	1e-43	2e-43	5e-06	4e-06
PALO_04715	hypothetical protein	5e-50	6e-29	8e-40	5e-25	2e-17	1e-14
PALO_04720	ATP synthase F0 subunit A	2e-147	2e-147	3e-135	2e-136	2e-108	5e-108
PALO_04725	ATP synthase subunit C	6e-36	6e-36	9e-34	9e-34	3e-28	3e-28
PALO_04730	F0F1 ATP synthase subunit B	5e-102	4e-102	5e-92	4e-92	1e-65	9e-66
PALO_04735	ATP synthase F1 subunit delta	1e-147	1e-147	5e-127	6e-127	1e-46	9e-47
PALO_04740	F0F1 ATP synthase subunit alpha (3.6.3.14)	0.0	0.0	0.0	0.0	0.0	0.0
PALO_04745	ATP synthase F1 subunit gamma	0.0	0.0	4e-161	3e-161	8e-126	1e-124
PALO_04750	F0F1 ATP synthase subunit beta (3.6.3.14)	0.0	0.0	0.0	0.0	0.0	0.0
PALO_04755	ATP synthase F1 subunit epsilon	1e-80	1e-80	1e-69	1e-69	3e-40	3e-40
PALO_04760	hypothetical protein	9e-96	9e-96	2e-76	5e-79	2e-36	3e-36
PALO_04765	ATP:cob(I)alamin adenosyltransferase	7e-125	7e-125	2e-107	2e-107	3e-85	9e-85
PALO_04770	uracil-DNA glycosylase	9e-164	1e-125	1e-129	5e-129	1	1
PALO_04775	hypothetical protein	5e-108	9e-117	1	1	1	1
PALO_04780	hypothetical protein	3e-103	2e-96	1	1	1	1
PALO_04785	hypothetical protein	1	1	1	1	1	1
PALO_04790	marR family transcriptional regulator	1e-53	2e-87	1	4e-47	1	1
PALO_04795	transporter, major facilitator family protein	0.0	0.0	0.0	0.0	1	1
PALO_04800	peptidyl-tRNA hydrolase domain-containing protein	9e-75	2e-75	5e-49	7e-49	1	1
PALO_04805	hypothetical protein	1e-122	1e-122	1	1	1	1
PALO_04810	type I restriction-modification system methyltransferase subunit	0.0	0.0	1	1	7e-09	1
PALO_04815	hypothetical protein	6e-106	6e-106	2e-56	1	1	1
PALO_04820	transporter subunit	8e-170	0.0	2e-92	4e-92	2e-88	2e-88
PALO_04825	sulfate/thiosulfate import ATP-binding protein	1e-158	1e-158	4e-57	4e-57	7e-59	3e-59
PALO_04830	iron(3+)-hydroxamate import system permease protein fhuG	0.0	0.0	9e-93	6e-94	8e-99	8e-99
PALO_04835	hypothetical protein	0.0	0.0	3e-127	2e-124	2e-157	4e-156
PALO_04840	hypothetical protein	1e-107	1e-108	5e-64	4e-64	4e-65	6e-68
PALO_04845	hypothetical protein	2e-123	4e-124	3e-49	3e-49	4e-73	3e-72
PALO_04850	dihydrolipoamide dehydrogenase (1.8.1.4)	0.0	0.0	0.0	0.0	0.0	0.0
PALO_04855	UDP-N-acetylglucosamine 1-carboxyvinyltransferase	0.0	0.0	0.0	0.0	0.0	0.0
PALO_04860	pyridoxamine kinase	4e-169	2e-169	2e-126	1	3e-33	2e-29
PALO_04865	glycerophosphodiester phosphodiesterase family protein	3e-155	7e-157	2e-125	2e-125	2e-64	2e-64
PALO_04870	hypothetical protein	3e-61	3e-61	1e-51	1e-51	1e-48	1e-48
PALO_04875	glycosyltransferase, group 2 family protein	1e-160	2e-160	1e-148	9e-149	9e-110	9e-112
PALO_04880	apolipoprotein N-acyltransferase	0.0	0.0	0.0	0.0	6e-127	3e-127
PALO_04885	AsnC family transcriptional regulator	7e-94	6e-94	2e-85	5e-86	2e-56	2e-56
PALO_04890	methionine biosynthesis protein MetW	8e-120	3e-120	6e-87	2e-87	1	1
PALO_04895	Homoserine O-acetyltransferase	0.0	0.0	1	1	1e-58	2e-58
PALO_04900	acetyl-CoA hydrolase	0.0	0.0	7e-168	2e-167	4e-127	4e-127
PALO_04905	HAD hydrolase, family IIB	2e-166	2e-166	6e-128	2e-129	5e-58	3e-58
PALO_04910	ribosome-associated GTPase EngA	0.0	0.0	0.0	0.0	0.0	3e-110
PALO_04915	Cmk:cytidylate kinase (2.7.4.14)	2e-121	7e-119	1e-105	1e-105	2e-71	5e-69
PALO_04920	prephenate dehydrogenase	0.0	0.0	6e-161	7e-160	1	1
PALO_04925	proteasome subunit alpha	6e-124	3e-124	1e-106	1e-106	7e-40	2e-39
PALO_04930	proteasome subunit beta	8e-161	2e-160	6e-124	6e-124	4e-51	2e-51
PALO_04935	TetR family transcriptional regulator	2e-119	1e-118	6e-88	3e-88	6e-34	6e-34
PALO_04940	hypothetical protein	2e-175	3e-176	6e-145	5e-145	7e-72	7e-72
PALO_04945	hypothetical protein	0.0	0.0	0.0	0.0	0.0	0.0
PALO_04950	hypothetical protein	1e-68	2e-49	3e-51	3e-51	1	1
PALO_04955	methyltransferase	0.0	0.0	0.0	0.0	0.0	0.0
PALO_04960	Methionine synthase (5-methyltetrahydrofolate:L-homocysteine S-methyltransferase)	0.0	0.0	1	1	1	1
PALO_04965	hypothetical protein	6e-153	6e-154	5e-128	5e-128	5e-69	5e-69
PALO_04970	ribulose-phosphate 3-epimerase (5.1.3.1)	1e-128	3e-54	2e-114	1e-115	1e-90	1e-90
PALO_04975	hypothetical protein	4e-161	1e-161	1e-119	2e-119	1	1
PALO_04980	tRNA/rRNA cytosine-C5-methylase	0.0	9e-122	0.0	0.0	4e-131	3e-132
PALO_04985	methionyl-tRNA formyltransferase	4e-180	0.0	8e-151	1e-149	4e-100	3e-109
PALO_04990	primosome assembly protein PriA	0.0	0.0	0.0	0.0	0.0	0.0
PALO_04995	S-adenosylmethionine synthetase (2.5.1.6)	0.0	0.0	0.0	0.0	0.0	0.0
PALO_05000	phosphopantothenoylcysteine decarboxylase/phosphopantothenate--cysteine ligase	0.0	0.0	0.0	0.0	1e-147	1e-147
PALO_05005	RpoZ:DNA-directed RNA polymerase subunit omega (2.7.7.6)	2e-62	2e-62	2e-62	2e-62	3e-40	3e-40
PALO_05010	guanylate kinase	8e-112	8e-112	2e-99	2e-99	8e-80	7e-80
PALO_05015	hypothetical protein	3e-55	3e-55	8e-40	3e-40	3e-36	3e-36
PALO_05020	transcription antitermination factor NusB	7e-129	3e-129	4e-92	4e-92	2e-58	8e-59
PALO_05025	elongation factor P	8e-109	2e-109	1e-107	5e-108	5e-100	5e-100
PALO_05030	polyphosphate kinase 2	0.0	0.0	3e-180	2e-180	4e-152	3e-152
PALO_05035	hypothetical protein	0.0	0.0	1	1	1	1
PALO_05040	ArsR family transcriptional regulator	4e-73	7e-74	1e-06	1e-06	1	1
PALO_05045	hypothetical protein	0.0	0.0	2e-148	3e-149	9e-108	9e-108
PALO_05050	3-dehydroquinate synthase	0.0	3e-179	6e-152	5e-151	3e-122	3e-122
PALO_05055	shikimate kinase	5e-94	5e-94	5e-78	4e-78	1e-43	1e-43
PALO_05060	chorismate synthase (4.2.3.5)	0.0	0.0	0.0	0.0	3e-157	7e-157
PALO_05065	shikimate 5-dehydrogenase	8e-153	7e-153	7e-122	3e-121	2e-69	2e-69
PALO_05070	hypothetical protein	0.0	0.0	0.0	0.0	6e-144	1e-117
PALO_05075	RNAse YqgF	3e-87	4e-87	1e-75	4e-76	2e-57	7e-57
PALO_05080	AlaS:alanyl-tRNA ligase (6.1.1.7)	0.0	0.0	0.0	0.0	0.0	0.0
PALO_05085	hypothetical protein	5e-83	2e-84	7e-56	2e-55	3e-16	7e-16
PALO_05090	recombination factor protein RarA	0.0	5e-139	0.0	0.0	0.0	3e-120
PALO_05095	AspS:aspartyl-tRNA ligase (6.1.1.12)	0.0	0.0	0.0	0.0	0.0	0.0
PALO_05100	hypothetical protein	0.0	0.0	0.0	0.0	3e-154	1e-107
PALO_05105	TetR family transcriptional regulator	7e-110	3e-123	3e-98	6e-92	3e-64	1e-64
PALO_05110	activator of (R)-2-hydroxyglutaryl-CoA dehydratase	0.0	0.0	0.0	0.0	0.0	0.0
PALO_05115	acetyltransferase	6e-97	2e-97	1e-54	2e-52	1	1
PALO_05120	hypothetical protein	9e-132	1e-132	1e-112	9e-113	1	1
PALO_05125	HisS:histidyl-tRNA ligase (6.1.1.21)	0.0	0.0	0.0	0.0	0.0	0.0
PALO_05130	metallo-beta-lactamase domain-containing protein	5e-130	1e-130	3e-115	2e-97	6e-79	6e-79
PALO_05135	putative DNA repair ATPase	0.0	0.0	0.0	0.0	1e-165	1e-148
PALO_05140	GTP pyrophosphokinase	0.0	0.0	0.0	0.0	0.0	0.0
PALO_05145	Ion channel	0.0	0.0	0.0	0.0	1	1
PALO_05150	adenine phosphoribosyltransferase	8e-97	4e-97	4e-90	4e-89	2e-67	1e-67
PALO_05155	SecF:preprotein translocase subunit SecF	0.0	0.0	0.0	0.0	7e-122	5e-122
PALO_05160	preprotein translocase subunit SecD	0.0	0.0	0.0	0.0	0.0	0.0
PALO_05165	translocase subunit	6e-80	6e-80	7e-55	5e-55	1e-18	1e-18
PALO_05170	RuvB:Holliday junction DNA helicase RuvB (3.6.1.-)	0.0	0.0	0.0	0.0	9e-165	4e-94
PALO_05175	RuvA:Holliday junction DNA helicase RuvA	8e-113	3e-114	6e-95	1e-95	7e-57	6e-57
PALO_05180	crossover junction endodeoxyribonuclease RuvC	1e-99	7e-109	6e-81	1e-74	4e-54	1e-61
PALO_05185	hypothetical protein	3e-152	5e-153	3e-148	4e-149	7e-129	7e-129
PALO_05190	phosphoribosyl isomerase A (5.3.1.24)	6e-142	2e-145	4e-133	6e-133	1e-100	1e-100
PALO_05195	imidazole glycerol phosphate synthase subunit HisH	1e-116	7e-118	3e-92	5e-91	2e-47	1e-47
PALO_05200	HisB:imidazoleglycerol-phosphate dehydratase (4.2.1.19)	4e-119	4e-119	8e-106	2e-106	9e-97	8e-97
PALO_05205	histidinol-phosphate aminotransferase (2.6.1.9)	0.0	0.0	0.0	0.0	8e-149	7e-149
PALO_05210	HisD:bifunctional histidinal dehydrogenase/ histidinol dehydrogenase (1.1.1.23)	0.0	0.0	0.0	0.0	5e-180	5e-180
PALO_05215	hypothetical protein	6e-101	8e-101	4e-84	4e-84	1	1
PALO_05220	DnaE:DNA polymerase III subunit alpha (2.7.7.7)	0.0	0.0	0.0	0.0	0.0	0.0
PALO_05225	hypothetical protein	1	4e-52	1	1	1	1
PALO_05230	Tat (twin-arginine translocation) pathway signal sequence	3e-92	3e-131	3e-128	9e-132	1	1
PALO_05235	N-acetylmuramic acid 6-phosphate etherase	3e-88	7e-142	4e-75	1e-75	1	1
PALO_05240	transcriptional regulator	6e-163	4e-162	6e-140	5e-140	1	1
PALO_05245	hypothetical protein	2e-118	2e-118	2e-53	2e-86	4e-34	4e-34
PALO_05250	hypothetical protein	4e-21	4e-21	1	1	1	1
PALO_05255	hypothetical protein	6e-54	1e-53	4e-43	1e-41	1	1
PALO_05260	glutamate synthase, small subunit	0.0	0.0	0.0	0.0	1	1
PALO_05265	NADH-dependent glutamate synthase large subunit	0.0	0.0	0.0	0.0	1	1
PALO_05270	prolipoprotein diacylglyceryl transferase	3e-161	5e-148	1e-142	2e-143	3e-101	4e-101
PALO_05275	TrpA:tryptophan synthase subunit alpha (4.2.1.20)	4e-159	1e-156	4e-60	3e-60	1	1
PALO_05280	tryptophan synthase subunit beta (4.2.1.20)	0.0	0.0	0.0	0.0	1e-99	2e-99
PALO_05285	indole-3-glycerol phosphate synthase	1e-147	1e-143	2e-126	2e-126	1	1
PALO_05290	hypothetical protein	3e-35	2e-34	2e-25	2e-25	1	1
PALO_05295	hypothetical protein	6e-116	1e-99	9e-79	9e-79	1	1
PALO_05300	anthranilate synthase component I (4.1.3.27)	0.0	0.0	1	1	1	1
PALO_05305	HisI:phosphoribosyl-AMP cyclohydrolase (3.5.4.19)	7e-70	1e-69	9e-60	1e-59	7e-41	2e-44
PALO_05310	hypothetical protein	6e-120	8e-119	1e-105	1e-105	6e-69	6e-69
PALO_05315	GatB:aspartyl/glutamyl-tRNA amidotransferase subunit B (6.3.5.-)	0.0	0.0	0.0	0.0	0.0	0.0
PALO_05320	GatA:aspartyl/glutamyl-tRNA amidotransferase subunit A (6.3.5.-)	0.0	0.0	0.0	0.0	0.0	0.0
PALO_05325	aspartyl/glutamyl-tRNA(Asn/Gln) amidotransferase subunit C	2e-50	8e-45	3e-46	3e-46	3e-36	3e-36
PALO_05330	hypothetical protein	1e-117	3e-117	2e-105	9e-106	8e-56	3e-52
PALO_05335	hypothetical protein	3e-96	2e-96	7e-91	7e-91	1e-62	1e-62
PALO_05340	hypothetical protein	6e-36	7e-29	7e-31	7e-31	1	1
PALO_05345	methionine synthase, vitamin-B12 independent	0.0	3e-111	6e-150	1e-149	5e-82	9e-82
PALO_05350	MnmA:tRNA-specific 2-thiouridylase MnmA (2.8.1.-)	0.0	0.0	0.0	0.0	5e-174	5e-174
PALO_05355	class V aminotransferase	0.0	0.0	9e-173	2e-172	1e-113	1e-113
PALO_05360	glycogen operon protein GlgX	0.0	0.0	0.0	0.0	0.0	0.0
PALO_05365	putative glucanase GlgE	0.0	0.0	0.0	0.0	0.0	0.0
PALO_05370	trehalose synthase	0.0	1	0.0	0.0	0.0	8e-149
PALO_05375	hypothetical protein	0.0	0.0	0.0	0.0	1e-108	9e-109
PALO_05380	1,4-alpha-glucan-branching protein	0.0	0.0	0.0	0.0	0.0	0.0
PALO_05385	NUDIX family hydrolase	5e-150	2e-141	4e-126	4e-126	1	1
PALO_05390	phosphoenolpyruvate sugar phosphotransferase	0.0	0.0	0.0	0.0	0.0	0.0
PALO_05395	trehalose phosphorylase	0.0	0.0	0.0	0.0	0.0	0.0
PALO_05400	haloacid dehalogenase-like hydrolase	6e-143	6e-138	4e-126	1e-124	3e-76	3e-76
PALO_05405	putative thioredoxin	6e-180	2e-135	6e-150	2e-148	2e-99	5e-100
PALO_05410	phosphoglucomutase (5.4.2.2)	0.0	0.0	0.0	0.0	0.0	0.0
PALO_05415	Membrane-flanked domain protein	2e-98	1e-99	7e-08	1	1e-63	1e-63
PALO_05420	hypothetical protein	7e-25	2e-24	1	1	4e-14	4e-14
PALO_05425	methylmalonyl-CoA epimerase	9e-88	3e-88	6e-83	2e-83	1e-82	1e-82
PALO_05430	hypothetical protein	0.0	0.0	0.0	0.0	3e-108	7e-108
PALO_05435	hypothetical protein	4e-138	3e-136	1e-128	2e-129	1e-109	1e-109
PALO_05440	hydrolase, alpha/beta domain protein	2e-164	2e-155	2e-136	2e-135	1e-80	9e-81
PALO_05445	peptidyl-prolyl cis-trans isomerase B	7e-148	7e-143	9e-110	3e-79	3e-37	2e-36
PALO_05450	hypothetical protein	0.0	0.0	5e-168	4e-168	1e-90	1e-90
PALO_05455	DnaK family protein	0.0	0.0	6e-81	1e-80	4e-149	2e-148
PALO_05460	hypothetical protein	0.0	0.0	0.0	0.0	2e-157	1e-157
PALO_05465	hypothetical protein	7e-123	2e-123	4e-86	4e-86	2e-47	2e-47
PALO_05470	hypothetical protein	9e-169	1e-170	8e-145	5e-144	3e-83	7e-63
PALO_05475	MTA/SAH nucleosidase	1e-127	6e-128	1e-109	1e-109	5e-70	5e-70
PALO_05480	Sua5/YciO/YrdC/YwlC family protein	6e-120	7e-121	7e-111	2e-111	1e-99	5e-100
PALO_05485	hypothetical protein	4e-77	2e-77	1e-45	3e-41	7e-19	7e-19
PALO_05490	pyrophosphate--fructose-6-phosphate 1-phosphotransferase (2.7.1.90)	0.0	0.0	0.0	0.0	0.0	0.0
PALO_05495	Transposase	1	1	1	1	1	1
PALO_05500	phage-associated protein	6e-117	1e-80	4e-115	1	1	1
PALO_05505	hypothetical protein	1	3e-50	1	1	1	1
PALO_05510	phage-associated protein	1	0.0	0.0	1	1	1
PALO_05515	phage-associated protein	1	2e-86	1	1	1	1
PALO_05520	phage associated protein	1	3e-63	1	1	1	1
PALO_05525	major facilitator superfamily protein	3e-89	0.0	1	1	2e-126	1
PALO_05530	hypothetical protein	6e-19	1	1	1	1	1
PALO_05535	hypothetical protein	1	5e-111	1	1	1	1
PALO_05540	S-adenosylmethionine synthetase (2.5.1.6)	1	0.0	1	1	1	1
PALO_05545	Transposase	1	1	1	1	1	1
PALO_05550	oxalate/formate-specific permease	0.0	0.0	2e-169	4e-169	1	1
PALO_05555	putative tRNA-processing ribonuclease	0.0	0.0	6e-179	2e-178	2e-101	1e-101
PALO_05560	hypothetical protein	3e-115	3e-115	9e-106	2e-108	2e-79	2e-79
PALO_05565	hypothetical protein	5e-87	4e-87	4e-79	2e-79	3e-38	6e-30
PALO_05570	merR family transcriptional regulator	2e-138	2e-138	3e-129	2e-129	2e-92	2e-92
PALO_05575	FHA domain-containing protein	4e-112	4e-112	3e-102	2e-102	5e-63	5e-63
PALO_05580	glycine cleavage system H protein	2e-68	2e-68	2e-58	1e-57	1	1
PALO_05585	hypothetical protein	1e-146	3e-147	5e-130	3e-129	4e-80	4e-80
PALO_05590	small basic protein	3e-56	3e-56	3e-56	3e-56	1e-47	1e-47
PALO_05595	membrane associated protein	1e-145	3e-146	1e-125	3e-126	6e-45	8e-45
PALO_05600	CDP-diacylglycerol--glycerol-3-phosphate 3-phosphatidyltransferase	1e-121	1e-122	2e-108	8e-107	3e-78	3e-78
PALO_05605	CDP-alcohol phosphatidyltransferase	7e-118	3e-121	1e-107	1e-107	9e-86	6e-42
PALO_05610	HIT family protein	9e-109	3e-109	2e-97	5e-95	6e-79	1
PALO_05615	threonine--tRNA ligase	0.0	0.0	0.0	0.0	0.0	1
PALO_05620	nitrate/nitrite response regulator protein NarP	3e-114	3e-46	1	9e-98	1	1
PALO_05625	histidine kinase	0.0	2e-138	6e-165	3e-164	1	1
PALO_05630	ABC-type antimicrobial peptide transport system, permease component	0.0	0.0	1	1	1	1
PALO_05635	ABC transporter	1e-148	5e-151	1	1	1	1
PALO_05640	oxidoreductase, zinc-binding dehydrogenase family protein	0.0	0.0	3e-180	1e-180	4e-152	1
PALO_05645	hypothetical protein	2e-22	5e-50	1	1	1	1
PALO_05650	hypothetical protein	9e-145	2e-145	3e-115	2e-115	7e-85	2e-67
PALO_05655	hypothetical protein	1e-168	1e-159	1	4e-139	7e-114	7e-114
PALO_05660	methionine-R-sulfoxide reductase	1e-85	1e-85	3e-72	2e-72	4e-57	4e-57
PALO_05665	hypothetical protein	6e-107	2e-107	2e-93	2e-93	2e-52	2e-52
PALO_05670	3'-5' exonuclease	0.0	0.0	0.0	0.0	6e-135	6e-135
PALO_05675	1-deoxy-D-xylulose-5-phosphate synthase	0.0	0.0	0.0	0.0	0.0	0.0
PALO_05680	esterase	1e-121	0.0	1	1	1	1
PALO_05685	aconitate hydratase	0.0	0.0	0.0	0.0	0.0	0.0
PALO_05690	hypothetical protein	3e-40	3e-40	1	2e-11	1	1
PALO_05695	hypothetical protein	1	0.0	1	1	1	1
PALO_05700	hypothetical protein	1	1e-164	1	1	1	1
PALO_05705	hypothetical protein	1	1e-36	1	1	1	1
PALO_05710	transposase IS204/IS1001/IS1096/IS1165 family protein	1	1	1	1	1	1
PALO_05715	hypothetical protein	1	5e-43	1	1	1	1
PALO_05720	putative 23S rRNA (uracil-5-)-methyltransferase RumA	0.0	0.0	0.0	0.0	5e-140	5e-140
PALO_05725	amino acid permease	0.0	0.0	0.0	0.0	1	1
PALO_05730	Trk system potassium uptake protein TrkA	5e-133	5e-133	9e-126	4e-123	1	1
PALO_05735	Trk system potassium uptake protein TrkA	1e-125	2e-126	2e-123	1e-123	1	1
PALO_05740	hypothetical protein	5e-69	4e-70	8e-61	1e-61	1	1
PALO_05745	hypothetical protein	8e-140	8e-140	1e-122	1e-122	6e-92	3e-92
PALO_05750	deoxyuridine 5'-triphosphate nucleotidohydrolase	9e-82	3e-83	6e-72	7e-72	3e-49	3e-49
PALO_05755	hypothetical protein	5e-101	2e-102	6e-61	5e-62	1	1
PALO_05760	hypothetical protein	1e-54	1e-54	6e-50	2e-50	2e-36	2e-36
PALO_05765	hypothetical protein	8e-54	6e-52	2e-53	2e-53	3e-50	3e-50
PALO_05770	hypothetical protein	0.0	0.0	2e-131	7e-132	5e-48	5e-48
PALO_05775	thymidine kinase (2.7.1.21)	1e-123	1e-123	5e-117	5e-117	2e-72	2e-72
PALO_05780	type I phosphodiesterase / nucleotide pyrophosphatase	0.0	0.0	0.0	0.0	4e-114	6e-114
PALO_05785	hypothetical protein	2e-128	1e-113	5e-103	5e-103	1	1
PALO_05790	hypothetical protein	0.0	0.0	0.0	0.0	5e-129	2e-128
PALO_05795	DNA gyrase/topoisomerase IV, A subunit	0.0	0.0	0.0	0.0	0.0	0.0
PALO_05800	Carbonate dehydratase	3e-89	3e-89	1	1	1	1
PALO_05805	transporter, major facilitator family protein	0.0	0.0	0.0	0.0	1	1
PALO_05810	transporter, anaerobic C4-dicarboxylate uptake (Dcu) family protein	0.0	0.0	0.0	0.0	2e-152	5e-149
PALO_05815	DNA topoisomerase IV subunit B	0.0	0.0	0.0	0.0	0.0	0.0
PALO_05820	hypothetical protein	1e-35	1e-35	1	4e-34	7e-27	7e-27
PALO_05825	S51 family peptidase	3e-144	3e-144	1	1	1	1
PALO_05830	Cryptic C4-dicarboxylate membrane transporter dcuD	0.0	0.0	1	1	1	1
PALO_05835	GNAT family acetyltransferase	3e-112	3e-112	9e-99	9e-99	2e-38	8e-39
PALO_05840	triacylglycerol lipase	0.0	0.0	0.0	0.0	3e-85	7e-86
PALO_05845	transcriptional regulator	1e-60	1e-32	4e-46	1	1	1
PALO_05850	hypothetical protein	1	5e-61	1	1	1	1
PALO_05855	beta-mannosidase B	0.0	0.0	0.0	0.0	1	1
PALO_05860	RNA polymerase sigma factor RpoD	0.0	0.0	0.0	0.0	0.0	0.0
PALO_05865	hypothetical protein	1	1	1	1	1	1
PALO_05870	RNA polymerase principal sigma factor HrdD	3e-178	3e-178	1e-172	1e-172	7e-152	7e-152
PALO_05885	hypothetical protein	1	7e-42	1	1	1	1
PALO_05890	hypothetical protein	1	2e-38	1	1	1	1
PALO_05895	putative acyl-CoA thioesterase II	0.0	0.0	4e-153	4e-153	3e-103	3e-103
PALO_05900	hypothetical protein	0.0	0.0	0.0	0.0	1	1
PALO_05905	ATP-dependent helicase HrpA	0.0	0.0	0.0	0.0	0.0	0.0
PALO_05910	hypothetical protein	7e-38	2e-39	1	1	1	1
PALO_05915	universal stress protein UspA	2e-160	1e-160	5e-143	2e-142	8e-87	3e-87
PALO_05920	hypothetical protein	0.0	0.0	3e-167	2e-166	3e-100	1e-99
PALO_05925	vitamin B12-dependent ribonucleotide reductase (1.17.4.1)	0.0	0.0	0.0	0.0	0.0	0.0
PALO_05930	transcriptional repressor NrdR	5e-75	5e-95	2e-89	1e-69	3e-44	5e-45
PALO_05935	hypothetical protein	9e-63	4e-63	2e-43	4e-44	1	1
PALO_05940	LexA DNA binding domain-containing protein	3e-128	1e-128	6e-98	5e-98	1e-18	7e-19
PALO_05945	ATP-dependent helicase	0.0	0.0	0.0	0.0	0.0	0.0
PALO_05950	GTP-binding protein HflX	0.0	0.0	0.0	0.0	0.0	0.0
PALO_05955	DapF:diaminopimelate epimerase (5.1.1.7)	3e-158	4e-159	1e-132	6e-133	3e-85	1e-82
PALO_05960	tRNA isopentenyltransferase	9e-157	0.0	3e-149	2e-149	8e-99	8e-99
PALO_05965	hypothetical protein	2e-29	4e-30	1e-27	3e-28	3e-18	3e-18
PALO_05970	tRNA-I(6)A37 thiotransferase enzyme MiaB	0.0	0.0	0.0	0.0	0.0	0.0
PALO_05975	putative C4-dicarboxylate anaerobic carrier DcuC	0.0	0.0	0.0	0.0	0.0	0.0
PALO_05980	aldose 1-epimerase	4e-177	4e-177	2e-141	2e-141	2e-89	7e-89
PALO_05985	hypothetical protein	0.0	0.0	0.0	0.0	1e-132	2e-132
PALO_05990	RecX:recombination regulator RecX	8e-94	8e-94	9e-84	1e-83	1e-42	9e-44
PALO_05995	protein RecA	0.0	0.0	0.0	0.0	0.0	0.0
PALO_06000	hypothetical protein	2e-32	2e-32	4e-27	3e-30	2e-19	2e-19
PALO_06005	DeoR family transcriptional regulator	2e-148	4e-148	2e-136	2e-136	1e-99	6e-100
PALO_06010	DNA-binding protein	1e-47	1e-47	7e-44	6e-44	1e-28	1e-28
PALO_06015	competence/damage-inducible protein CinA C-terminal domain-containing protein	2e-89	2e-89	4e-72	4e-72	7e-50	8e-50
PALO_06020	CDP-diacylglycerol--glycerol-3-phosphate 3-phosphatidyltransferase	1e-117	1e-117	6e-103	7e-103	5e-85	3e-84
PALO_06025	ribosomal protein S12 methylthiotransferase RimO	0.0	1	0.0	0.0	0.0	0.0
PALO_06030	fructosamine kinase	3e-155	5e-156	5e-132	4e-132	9e-92	2e-91
PALO_06035	orotate phosphoribosyltransferase	2e-125	1e-125	5e-107	2e-107	2e-89	2e-89
PALO_06040	orotidine 5'-phosphate decarboxylase (4.1.1.23)	1e-134	3e-134	3e-122	9e-122	7e-102	8e-103
PALO_06045	dihydroorotate dehydrogenase B, catalytic subunit	1e-175	8e-177	3e-151	8e-151	9e-144	3e-142
PALO_06050	dihydroorotate dehydrogenase electron transfer subunit	1e-147	1e-147	3e-121	7e-121	2e-83	2e-84
PALO_06055	CarB:carbamoyl phosphate synthase large subunit (6.3.5.5)	0.0	0.0	0.0	0.0	0.0	0.0
PALO_06060	carbamoyl phosphate synthase small subunit (6.3.5.5)	0.0	0.0	0.0	0.0	1e-175	7e-123
PALO_06065	dihydroorotase	0.0	0.0	0.0	0.0	9e-173	4e-175
PALO_06070	PyrB:aspartate carbamoyltransferase catalytic subunit (2.1.3.2)	0.0	0.0	4e-177	9e-177	2e-143	4e-143
PALO_06075	bifunctional pyrimidine regulatory protein PyrR uracil phosphoribosyltransferase (2.4.2.9)	2e-106	4e-106	6e-100	1e-99	3e-74	3e-74
PALO_06080	putative oxidoreductase protein	0.0	0.0	0.0	2e-155	3e-165	3e-166
PALO_06085	hypothetical protein	6e-55	5e-48	1	1	1	1
PALO_06090	Beta-glucosidase	0.0	0.0	2e-28	5e-50	1	1
PALO_06095	hypothetical protein	1e-68	1e-68	6e-65	3e-65	7e-52	5e-52
PALO_06100	AceE:pyruvate dehydrogenase subunit E1	0.0	0.0	0.0	0.0	1	1
PALO_06105	hypothetical protein	0.0	5e-176	0.0	0.0	4e-158	1e-157
PALO_06110	galactose-proton symporter	0.0	0.0	0.0	0.0	1	1
PALO_06115	hypothetical protein	1e-66	1e-66	1e-57	1e-56	5e-40	6e-43
PALO_06120	2-dehydropantoate 2-reductase	5e-176	3e-174	1e-141	5e-141	2e-90	2e-92
PALO_06125	malonyl CoA-acyl carrier protein transacylase	3e-178	5e-97	3e-148	5e-149	4e-130	3e-131
PALO_06130	3-oxoacyl-ACP synthase	0.0	0.0	6e-173	6e-173	2e-135	2e-135
PALO_06135	acyl carrier protein	2e-41	2e-41	2e-40	2e-39	4e-34	4e-34
PALO_06140	putative beta-ketoacyl-acyl-carrier-protein synthase II	0.0	0.0	0.0	0.0	0.0	0.0
PALO_06145	hypothetical protein	4e-92	6e-92	9e-79	8e-79	3e-51	7e-51
PALO_06150	pyridoxal phosphate enzyme, YggS family protein	5e-140	5e-140	3e-125	3e-125	6e-84	2e-84
PALO_06155	von Willebrand factor type A domain-containing protein	0.0	0.0	7e-171	5e-171	1e-111	9e-112
PALO_06160	von Willebrand factor type A domain-containing protein	0.0	0.0	3e-144	2e-144	1	6e-97
PALO_06165	hypothetical protein	0.0	0.0	0.0	0.0	1e-133	6e-128
PALO_06170	ATPase family associated with various cellular activities (AAA)	0.0	0.0	0.0	0.0	3e-178	6e-178
PALO_06175	hypothetical protein	6e-168	2e-168	6e-111	1	3e-49	3e-49
PALO_06180	putative hydrolase	3e-154	5e-154	1e-126	1e-127	1e-71	1e-71
PALO_06185	triacylglycerol lipase	6e-133	2e-132	1	1	3e-74	3e-74
PALO_06190	arsenical pump membrane protein	1	1	1	1	1	1
PALO_06195	Putative membrane efflux protein	5e-145	5e-145	2e-09	3e-09	1	1
PALO_06200	putative amino acid permease	0.0	0.0	0.0	0.0	1	1
PALO_06205	dethiobiotin synthase	1e-130	4e-130	3e-114	2e-114	6e-32	6e-32
PALO_06210	adenosylmethionine-8-amino-7-oxononanoate transaminase	0.0	0.0	0.0	0.0	1e-99	1e-99
PALO_06215	glutamine amidotransferase subunit PdxT	3e-127	1e-79	9e-90	8e-90	1e-44	3e-38
PALO_06220	pyridoxal biosynthesis lyase PdxS	1e-171	7e-172	5e-161	4e-161	9e-150	2e-150
PALO_06225	transcriptional regulator	0.0	0.0	0.0	0.0	5e-119	7e-120
PALO_06230	Cysteine synthase	6e-178	6e-178	4e-144	4e-144	1e-151	9e-152
PALO_06235	redox protein, regulator of disulfide bond formation	3e-40	3e-40	1	1	4e-36	4e-36
PALO_06240	hypothetical protein	0.0	0.0	1	1	5e-161	2e-160
PALO_06245	trehalose-phosphatase	2e-170	9e-171	1e-138	2e-136	1e-76	2e-75
PALO_06250	alpha,alpha-trehalose-phosphate synthase (UDP-forming)	0.0	0.0	0.0	0.0	0.0	0.0
PALO_06255	hypothetical protein	1e-92	3e-83	1e-71	1e-71	6e-28	4e-29
PALO_06260	sigma-70, region 4	4e-154	4e-154	5e-110	1e-107	4e-35	2e-35
PALO_06265	DNA primase	0.0	0.0	0.0	0.0	0.0	0.0
PALO_06270	hypothetical protein	4e-145	2e-144	8e-109	4e-108	2e-80	2e-80
PALO_06275	putative dGTPase	0.0	0.0	0.0	0.0	3e-159	3e-159
PALO_06280	NifR3 family TIM-barrel protein	0.0	0.0	0.0	0.0	1e-170	4e-167
PALO_06285	nicotinate-nucleotide--dimethylbenzimidazole phosphoribosyltransferase	0.0	0.0	0.0	0.0	1	1
PALO_06290	Hydrolase, NUDIX family protein	8e-123	2e-144	1	1	2e-71	3e-70
PALO_06295	quinolinate synthetase	0.0	0.0	1	1	3e-141	2e-87
PALO_06300	L-aspartate oxidase (LASPO) (Quinolinate synthetase B)	0.0	0.0	1	1	7e-134	5e-135
PALO_06305	nicotinate-nucleotide pyrophosphorylase	3e-160	1e-159	1	1	6e-87	4e-67
PALO_06310	succinate dehydrogenase/fumarate reductase iron-sulfur subunit (1.3.99.1)	5e-147	2e-146	5e-139	6e-140	3e-118	1e-118
PALO_06315	SdhA:succinate dehydrogenase flavoprotein subunit (1.3.5.1)	0.0	0.0	0.0	0.0	0.0	0.0
PALO_06320	succinate dehydrogenase (or fumarate reductase) cytochrome b subunit, b558 family protein	7e-146	7e-146	1e-129	5e-111	2e-88	2e-88
PALO_06325	glycyl-tRNA ligase (6.1.1.14)	0.0	0.0	0.0	0.0	0.0	0.0
PALO_06330	transcriptional regulator, Fur family protein	9e-78	9e-78	2e-70	1e-70	3e-48	3e-20
PALO_06335	LuxR family transcriptional regulator	3e-125	3e-125	2e-113	2e-113	1	1
PALO_06340	hypothetical protein	1e-27	3e-29	4e-25	4e-25	1	1
PALO_06345	histidine kinase	7e-148	1e-143	2e-109	3e-109	1	1
PALO_06350	RecO:DNA repair protein RecO	4e-143	4e-143	1e-136	1e-136	1e-107	9e-108
PALO_06355	hypothetical protein	2e-123	5e-124	6e-114	5e-114	1	1
PALO_06360	undecaprenyl pyrophosphate synthetase	5e-158	5e-158	2e-143	2e-143	6e-137	2e-134
PALO_06365	2-isopropylmalate synthase (2.3.3.13)	0.0	0.0	0.0	0.0	1	1
PALO_06370	amidohydrolase family protein	0.0	0.0	0.0	0.0	1	1
PALO_06375	Era:GTPase Era	0.0	0.0	0.0	0.0	9e-163	1e-162
PALO_06380	putative hemolysin	0.0	0.0	0.0	0.0	2e-169	2e-169
PALO_06385	metal-binding heat shock protein	1e-86	2e-87	9e-74	8e-73	4e-61	1e-62
PALO_06390	phosphate starvation-inducible protein PhoH	0.0	0.0	1e-178	8e-168	6e-143	1e-139
PALO_06395	hypothetical protein	0.0	0.0	1e-46	4e-98	9e-90	1e-90
PALO_06400	proline iminopeptidase	0.0	2e-99	8e-167	4e-180	3e-157	2e-157
PALO_06405	hypothetical protein	4e-115	5e-102	8e-113	6e-104	1e-90	9e-91
PALO_06410	hypothetical protein	1	1	2e-120	0.0	1	4e-86
PALO_06415	ABC transporter	1	1	2e-156	5e-153	1	2e-103
PALO_06420	putative two-component response regulator	1	1	7e-114	6e-73	1	1
PALO_06425	histidine kinase	1	1	0.0	0.0	1	1
PALO_06430	queuine tRNA-ribosyltransferase	0.0	0.0	0.0	0.0	0.0	0.0
PALO_06435	hypothetical protein	1	2e-29	1	1	1	1
PALO_06440	hypothetical protein	2e-78	5e-79	1	1	1	1
PALO_06445	hypothetical protein	6e-141	1e-143	3e-107	2e-107	3e-82	2e-83
PALO_06450	UDP-N-acetylglucosamine pyrophosphorylase	0.0	0.0	0.0	0.0	5e-145	1e-144
PALO_06455	ATP-dependent DNA helicase RecQ	0.0	0.0	0.0	0.0	1	1
PALO_06460	hypothetical protein	9e-62	5e-73	1e-53	3e-54	1e-31	6e-31
PALO_06465	hypothetical protein	1e-130	1e-135	1e-117	5e-117	9e-76	1e-75
PALO_06470	chaperone protein DnaJ2	0.0	0.0	0.0	0.0	9e-168	9e-168
PALO_06475	HrcA:heat-inducible transcription repressor	0.0	1e-177	0.0	0.0	4e-149	5e-149
PALO_06480	beta-lactamase	4e-124	4e-129	4e-107	2e-108	6e-61	4e-60
PALO_06485	inositol monophosphatase family protein	3e-145	2e-144	2e-126	6e-126	5e-73	4e-73
PALO_06490	hypothetical protein	1e-153	4e-154	2e-145	2e-144	2e-125	1e-126
PALO_06495	coproporphyrinogen III oxidase	0.0	0.0	0.0	0.0	3e-158	1e-159
PALO_06500	Extracellular solute-binding protein family 1	0.0	0.0	1	1	1e-178	2e-177
PALO_06505	ABC transporter, permease protein	4e-180	0.0	1	1	1	3e-125
PALO_06510	ABC transporter, permease protein	2e-157	3e-164	1	1	3e-119	8e-119
PALO_06515	Acetate--CoA ligase	6e-145	0.0	8e-103	6e-137	1	1
PALO_06520	Acetate--CoA ligase	1	3e-21	1	6e-06	1	1
PALO_06525	hypothetical protein	3e-94	3e-94	2e-85	2e-84	1e-63	8e-64
PALO_06530	naphthoate synthase	0.0	0.0	0.0	0.0	4e-168	6e-147
PALO_06535	2-succinylbenzoate--CoA ligase	0.0	0.0	5e-111	3e-111	1e-111	1e-112
PALO_06540	isochorismate synthetase, enterochelin biosynthesis	0.0	0.0	3e-140	2e-140	5e-121	2e-117
PALO_06545	putative lysophospholipase	1	0.0	1	1	1	1
PALO_06550	2-oxoglutarate synthase subunit, 2-oxoacid-ferredoxin oxidoreductase subunit B	0.0	0.0	0.0	0.0	2e-171	8e-172
PALO_06555	putative O-succinylbenzoic acid (OSB) synthetase	2e-166	0.0	1e-148	1e-148	2e-111	2e-111
PALO_06560	GTP-binding protein LepA	0.0	0.0	0.0	0.0	0.0	0.0
PALO_06565	alpha amylase	0.0	1	1	0.0	1	1
PALO_06570	30S ribosomal protein S20	5e-45	5e-45	1e-42	1e-42	2e-38	2e-38
PALO_06575	DNA polymerase III subunit delta	0.0	0.0	3e-159	1e-159	1e-106	1e-106
PALO_06580	type III restriction enzyme, res subunit	0.0	0.0	0.0	0.0	0.0	0.0
PALO_06585	putative ComE operon protein 3	0.0	0.0	0.0	0.0	0.0	0.0
PALO_06590	ComE operon protein 1	1e-135	6e-84	9e-100	8e-94	2e-51	9e-56
PALO_06595	LeuS:leucyl-tRNA ligase (6.1.1.4)	0.0	0.0	0.0	0.0	0.0	0.0
PALO_06600	integral membrane protein	3e-152	5e-159	6e-124	7e-117	1	1
PALO_06605	hypothetical protein	0.0	0.0	1e-145	8e-145	7e-26	2e-27
PALO_06610	glucoamylase S1/S2 precursor	5e-90	2e-103	6e-76	4e-38	1e-26	6e-27
PALO_06615	malate dehydrogenase (1.1.1.38)	0.0	0.0	0.0	0.0	0.0	0.0
PALO_06620	L-lactate dehydrogenase	0.0	0.0	2e-174	3e-175	9e-156	1e-155
PALO_06625	thiamin-phosphate pyrophosphorylase	7e-99	2e-104	4e-80	3e-81	8e-59	3e-59
PALO_06630	hydroxyethylthiazole kinase	1	7e-128	3e-126	1e-122	7e-45	6e-75
PALO_06635	putative S12 family peptidase	0.0	0.0	1	1	1	1
PALO_06640	transporter, major facilitator family protein	0.0	0.0	0.0	0.0	1	1
PALO_06645	2-keto-3-deoxygluconate kinase	0.0	0.0	1e-169	1e-169	1	1
PALO_06650	L-ribulose-5-phosphate 4-epimerase (5.1.3.4)	9e-131	9e-131	6e-119	2e-118	1	1
PALO_06655	L-xylulose 5-phosphate 3-epimerase	6e-173	2e-174	6e-153	1e-153	1	1
PALO_06660	UlaD:3-keto-L-gulonate-6-phosphate decarboxylase (4.1.1.85)	4e-123	9e-123	1e-110	1e-104	1	1
PALO_06665	phosphotriesterase	0.0	0.0	0.0	0.0	1	1
PALO_06670	hypothetical protein	0.0	0.0	5e-159	3e-159	1	1
PALO_06675	hypothetical protein	8e-105	9e-106	1	1	1	1
PALO_06680	N-acetylmuramyl-L-alanine amidase, negative regulator of AmpC, AmpD	0.0	0.0	1	1	0.0	0.0
PALO_06685	recombinase	1	1e-45	1	1	1	1
PALO_06690	transposase	1e-28	1e-28	1	1	1	1
PALO_06695	transporter, major facilitator family protein	1	0.0	1	1	1	1
PALO_06700	TetR family transcriptional regulator	0.0	0.0	1	1e-17	1	1
PALO_06705	Iojap-like protein	2e-120	1e-120	2e-46	2e-46	4e-60	3e-60
PALO_06710	hypothetical protein	3e-70	3e-70	8e-61	2e-61	3e-36	1e-36
PALO_06715	nicotinate-nucleotide adenylyltransferase	6e-129	1e-129	5e-121	1e-121	1e-96	1e-92
PALO_06720	hypothetical protein	1e-14	2e-14	1	1	1	1
PALO_06725	gamma-glutamyl phosphate reductase	0.0	0.0	0.0	0.0	7e-153	3e-82
PALO_06730	gamma-glutamyl kinase (2.7.2.11)	0.0	0.0	0.0	0.0	2e-137	2e-137
PALO_06735	ObgE:GTPase CgtA	0.0	0.0	0.0	0.0	0.0	0.0
PALO_06740	drug resistance MFS transporter, drug:H+ antiporter-2 (14 Spanner) (DHA2) family protein	0.0	0.0	0.0	0.0	1	1
PALO_06745	TetR family transcriptional regulator	4e-104	1e-104	2e-70	1e-70	1	1
PALO_06750	hypothetical protein	8e-67	8e-52	8e-36	7e-36	1	1
PALO_06755	RpmA:50S ribosomal protein L27	8e-47	8e-47	2e-38	2e-38	4e-34	3e-34
PALO_06760	RplU:50S ribosomal protein L21	6e-53	1e-53	6e-53	1e-53	2e-50	1e-41
PALO_06765	ribonuclease E	0.0	0.0	0.0	0.0	2e-06	2e-06
PALO_06770	hypothetical protein	1e-141	5e-142	6e-109	1e-107	3e-71	2e-71
PALO_06775	Fe-S oxidoreductase family protein 2	0.0	0.0	0.0	0.0	0.0	0.0
PALO_06780	Ndk:mulitfunctional nucleoside diphosphate kinase/apyrimidinic endonuclease/3'-phosphodiesterase (2.7.4.6)	1e-78	1e-78	6e-63	7e-63	3e-48	3e-48
PALO_06785	hypothetical protein	5e-66	3e-67	2e-54	4e-56	1	1
PALO_06790	folylpolyglutamate synthase	0.0	0.0	0.0	0.0	9e-176	9e-176
PALO_06795	hypothetical protein	1e-64	4e-66	5e-56	5e-56	3e-53	3e-53
PALO_06800	SecG:preprotein translocase subunit SecG	1e-35	2e-35	1e-34	1e-34	3e-22	2e-22
PALO_06805	TpiA:triosephosphate isomerase (5.3.1.1)	2e-151	2e-151	2e-145	4e-146	6e-130	2e-129
PALO_06810	phosphoglycerate kinase	0.0	0.0	0.0	0.0	0.0	0.0
PALO_06815	glyceraldehyde-3-phosphate dehydrogenase	0.0	0.0	0.0	0.0	3e-174	3e-174
PALO_06820	putative sporulation transcription regulator whiA	0.0	3e-136	5e-179	5e-179	3e-100	3e-100
PALO_06825	hypothetical protein	0.0	0.0	9e-177	7e-177	2e-139	3e-78
PALO_06830	glmZ(sRNA)-inactivating NTPase	3e-168	3e-168	6e-163	5e-163	1e-126	1e-126
PALO_06835	UvrC:excinuclease ABC subunit C	0.0	0.0	0.0	0.0	0.0	0.0
PALO_06840	phosphoglycerate mutase/fructose-2,6-bisphosphatase	5e-144	5e-144	2e-128	5e-129	7e-83	7e-83
PALO_06845	iron sulfur protein	1e-74	1e-74	9e-62	8e-62	1	1
PALO_06850	UvrA:excinuclease ABC subunit A	0.0	0.0	0.0	0.0	0.0	0.0
PALO_06855	hypothetical protein	5e-119	3e-139	2e-124	2e-107	7e-74	6e-74
PALO_06860	Zn-dependent hydrolase	1e-115	3e-124	9e-90	4e-90	1	1
PALO_06865	hypothetical protein	8e-56	2e-66	1	1	1	1
PALO_06870	TerC family integral membrane protein	0.0	0.0	3e-164	3e-164	2e-128	2e-128
PALO_06875	excinuclease ABC subunit B	0.0	0.0	0.0	0.0	0.0	0.0
PALO_06880	hypothetical protein	0.0	0.0	1	1	1	1
PALO_06885	dephospho-CoA kinase	2e-99	5e-119	2e-78	3e-79	1e-52	2e-53
PALO_06890	hypothetical protein	3e-60	7e-65	1	1	1	1
PALO_06895	ABC-type transport system, fused ATPase and permease	0.0	0.0	0.0	0.0	1	1
PALO_06900	ABC transporter ATP-binding protein	0.0	0.0	0.0	0.0	1	1
PALO_06905	Heme ABC transporter, ATPase component HmuV	2e-155	1e-155	4e-117	4e-117	1	1
PALO_06910	Heme ABC transporter, permease protein HmuU	0.0	0.0	2e-166	2e-166	1	5e-42
PALO_06915	hemin receptor	0.0	0.0	5e-160	3e-146	1	1
PALO_06920	putative Fe-transport protein	0.0	0.0	1e-173	1e-173	1	1
PALO_06925	RpsA:30S ribosomal protein S1	0.0	0.0	0.0	0.0	0.0	0.0
PALO_06930	hypothetical protein	3e-145	4e-146	5e-83	9e-83	2e-28	8e-29
PALO_06935	oxidoreductase, putative D-lactate dehydrogenase	0.0	0.0	0.0	0.0	0.0	0.0
PALO_06940	hypothetical protein	2e-59	1e-56	1	1	1	1
PALO_06945	DNA polymerase I	0.0	0.0	0.0	0.0	0.0	0.0
PALO_06950	hypothetical protein	2e-76	1e-76	7e-72	7e-72	3e-53	3e-53
PALO_06955	response regulator receiver domain-containing protein	1e-118	7e-119	3e-115	8e-115	5e-95	5e-95
PALO_06960	CrcB protein	3e-63	9e-64	6e-51	6e-51	4e-17	4e-17
PALO_06965	putative CrcB protein	1e-75	6e-77	3e-61	3e-61	1e-20	7e-21
PALO_06970	UspA domain-containing protein	2e-100	1e-102	1	1	1	1
PALO_06975	pyruvate kinase	0.0	0.0	0.0	0.0	0.0	0.0
PALO_06980	pseudouridylate synthase	2e-178	2e-178	2e-166	2e-167	3e-135	3e-135
PALO_06985	signal peptidase II	1e-108	1e-108	4e-80	4e-80	1e-56	1e-56
PALO_06990	putative DNA-binding protein	6e-80	4e-80	6e-74	1e-73	1e-58	9e-58
PALO_06995	immunogenic protein antigen 84	0.0	0.0	0.0	0.0	4e-91	3e-50
PALO_07000	hypothetical protein	7e-49	5e-49	7e-43	4e-42	1e-27	1e-27
PALO_07005	cell division protein SepF	3e-99	5e-99	9e-92	2e-92	2e-69	2e-69
PALO_07010	hypothetical protein	2e-148	7e-146	1e-123	4e-123	1	1
PALO_07015	cell division protein FtsZ	0.0	0.0	0.0	0.0	2e-148	2e-148
PALO_07020	cell division protein FtsQ	3e-133	1e-134	1e-100	1e-100	2e-40	2e-40
PALO_07025	UDP-N-acetylmuramate--L-alanine ligase	0.0	0.0	0.0	0.0	0.0	0.0
PALO_07030	UDP-N-acetylglucosamine--N-acetylmuramyl-(pentapeptide) pyrophosphoryl-undecaprenol N-acetylglucosamine transferase	0.0	0.0	3e-180	3e-180	3e-138	3e-138
PALO_07035	cell division protein FtsW	0.0	0.0	7e-176	6e-176	3e-121	3e-115
PALO_07040	MurD:UDP-N-acetylmuramoyl-L-alanyl-D-glutamate synthetase (6.3.2.9)	0.0	0.0	0.0	0.0	0.0	0.0
PALO_07045	MraY:phospho-N-acetylmuramoyl-pentapeptide-transferase (2.7.8.13)	0.0	0.0	0.0	0.0	1e-164	3e-86
PALO_07050	UDP-N-acetylmuramyl pentapeptide synthase	0.0	0.0	0.0	0.0	3e-144	1e-137
PALO_07055	UDP-N-acetylmuramoyl-L-alanyl-D-glutamate--2, 6-diaminopimelate ligase	0.0	0.0	0.0	0.0	2e-175	2e-175
PALO_07060	penicillin-binding protein, transpeptidase domain protein	0.0	0.0	0.0	0.0	0.0	0.0
PALO_07065	hypothetical protein	3e-84	3e-63	1e-75	1e-74	7e-28	7e-28
PALO_07070	16S rRNA m(4)C1402 methyltransferase	0.0	0.0	9e-162	7e-160	6e-115	3e-115
PALO_07075	hypothetical protein	2e-80	3e-81	5e-77	9e-78	2e-67	2e-67
PALO_07080	ATPase family associated with various cellular activities (AAA)	0.0	0.0	1e-173	1e-173	4e-119	4e-119
PALO_07085	hypothetical protein	0.0	0.0	1e-166	4e-123	4e-70	4e-55
PALO_07090	transglutaminase	0.0	0.0	0.0	0.0	6e-154	6e-154
PALO_07095	hypothetical protein	1e-77	2e-77	1	5e-43	2e-11	2e-11
PALO_07100	GcvT:glycine cleavage system aminomethyltransferase T (2.1.2.10)	0.0	0.0	0.0	0.0	5e-149	5e-149
PALO_07105	glycine cleavage system H protein	4e-67	3e-66	5e-61	3e-61	8e-45	1e-45
PALO_07110	glycine dehydrogenase (1.4.4.2)	0.0	0.0	0.0	0.0	0.0	0.0
PALO_07115	GntR family transcriptional regulator	2e-80	1	4e-110	3e-111	1	1
PALO_07120	GntR family transcriptional regulator	8e-126	3e-120	4e-97	1	5e-57	8e-59
PALO_07125	gluconokinase	1e-99	2e-89	3e-57	1	7e-55	3e-54
PALO_07130	gluconate permease	0.0	2e-176	0.0	5e-125	6e-172	5e-172
PALO_07135	18 kDa antigen 2	4e-85	1e-84	4e-77	1e-77	1e-54	2e-54
PALO_07140	putative hydrolase	2e-138	5e-140	2e-67	2e-118	1	1
PALO_07145	putative carotenoid dehydrogenase	0.0	1e-99	4e-153	2e-151	1	1
PALO_07150	putative helicase protein	0.0	0.0	0.0	0.0	0.0	5e-168
PALO_07155	5,10-methylenetetrahydrofolate reductase	0.0	0.0	1	2e-36	1	1
PALO_07160	geranylgeranyl pyrophosphate synthase	0.0	0.0	0.0	0.0	9e-132	8e-132
PALO_07165	hypothetical protein	7e-68	1e-65	5e-53	2e-51	1	1
PALO_07170	guanyl-specific ribonuclease Sa	6e-62	8e-73	1e-57	9e-52	1	1
PALO_07175	kinase domain-containing protein	0.0	0.0	0.0	0.0	9e-116	9e-116
PALO_07180	hypothetical protein	6e-155	1e-163	4e-157	4e-147	6e-102	7e-102
PALO_07185	Zn-dependent hydrolase	5e-119	4e-119	7e-112	4e-112	2e-94	2e-94
PALO_07190	phospho-2-dehydro-3-deoxyheptonate aldolase	0.0	0.0	0.0	0.0	6e-150	5e-150
PALO_07195	hypothetical protein	3e-134	9e-134	3e-57	3e-81	1e-13	7e-14
PALO_07200	putative acyltransferase	4e-143	5e-144	1e-139	2e-138	1e-87	2e-88
PALO_07205	hypothetical protein	1e-71	1e-71	5e-51	2e-50	1	1
PALO_07210	glucokinase	0.0	0.0	0.0	0.0	1e-147	1e-147
PALO_07215	NlpC/P60 family protein	0.0	0.0	5e-157	2e-158	1	1
PALO_07220	hypothetical protein	0.0	0.0	0.0	0.0	0.0	7e-149
PALO_07225	hypothetical protein	3e-91	2e-90	2e-79	1	1	1
PALO_07230	peptidyl-prolyl cis-trans isomerase A	3e-98	2e-80	2e-87	4e-88	3e-83	1e-82
PALO_07235	putative regulatory protein	0.0	0.0	6e-165	2e-163	2e-64	2e-37
PALO_07240	hypothetical protein	1e-87	8e-84	2e-64	6e-65	9e-20	1e-19
PALO_07245	hypothetical protein	1e-110	1	5e-93	2e-91	2e-43	2e-43
PALO_07250	Anthranilate phosphoribosyltransferase	0.0	1e-177	1	5e-10	1	1
PALO_07255	putative response regulator	7e-80	4e-80	3e-67	3e-67	3e-48	1e-38
PALO_07260	putative cytochrome c oxidase subunit 3	1e-109	4e-110	8e-96	4e-99	1	1
PALO_07265	putative menaquinol-cytochrome c reductase cytochrome c subunit	6e-157	2e-136	3e-141	1e-94	1	1
PALO_07270	Tat (twin-arginine translocation) pathway signal sequence	0.0	0.0	0.0	0.0	1	1
PALO_07275	cytochrome b subunit	0.0	0.0	0.0	0.0	1	1
PALO_07280	6-O-methylguanine DNA methyltransferase	5e-57	6e-57	3e-42	3e-40	1	1
PALO_07285	inosine 5-monophosphate dehydrogenase (1.1.1.205)	0.0	0.0	0.0	0.0	0.0	7e-137
PALO_07290	hypothetical protein	7e-126	7e-119	1e-90	2e-92	7e-40	5e-41
PALO_07295	hypothetical protein	2e-72	1e-70	4e-71	1e-69	1	1
PALO_07300	cytochrome c oxidase subunit I	0.0	0.0	0.0	0.0	1	1
PALO_07305	cytochrome c oxidase subunit II	6e-160	7e-158	5e-148	3e-148	1	1
PALO_07310	iron binding protein from the HesB_IscA_SufA family protein	9e-66	9e-66	7e-62	6e-62	4e-56	1e-56
PALO_07315	hypothetical protein	3e-50	2e-50	2e-47	2e-47	1e-29	1e-29
PALO_07320	PspA/IM30 family protein	1e-153	1e-152	4e-141	4e-141	1e-94	1e-94
PALO_07325	hypothetical protein	2e-146	8e-147	6e-96	6e-96	8e-61	3e-62
PALO_07330	hypothetical protein	3e-37	3e-37	9e-34	8e-34	1e-18	1e-18
PALO_07335	hypothetical protein	3e-57	6e-72	1e-43	1e-39	1	1
PALO_07340	cytosol aminopeptidase	0.0	0.0	0.0	0.0	0.0	2e-91
PALO_07345	dihydrolipoyllysine-residue succinyltransferase component of 2-oxoglutarate dehydrogenase complex	0.0	3e-140	0.0	0.0	9e-167	9e-88
PALO_07350	lipoyl(octanoyl) transferase	4e-179	7e-166	8e-143	7e-143	2e-124	3e-83
PALO_07355	cytochrome c oxidase Caa3 assembly factor	0.0	0.0	0.0	0.0	1	1
PALO_07360	copper-exporting ATPase	0.0	0.0	0.0	0.0	1	1
PALO_07365	lipoyl synthase (2.8.1.8)	0.0	0.0	0.0	0.0	2e-166	1e-166
PALO_07370	hypothetical protein	1e-148	1e-148	6e-135	6e-135	3e-99	4e-99
PALO_07375	ABC transporter ATP-binding protein	0.0	0.0	0.0	0.0	0.0	0.0
PALO_07380	hypothetical protein	0.0	0.0	4e-156	2e-156	1e-21	2e-21
PALO_07385	PTS system N-acetylglucosamine-specific transporter subunit IIA	1e-80	1e-80	8e-62	8e-62	3e-44	3e-44
PALO_07390	phosphotransferase system, EIIB	1e-37	1e-37	1e-36	1e-36	1e-26	1e-26
PALO_07395	phosphotransferase system, EIIB	5e-43	4e-43	3e-39	3e-39	3e-30	3e-30
PALO_07400	putative histidine utilization repressor	5e-136	5e-136	1e-122	1e-122	2e-98	2e-98
PALO_07405	phosphotransferase system, EIIC	0.0	0.0	0.0	0.0	0.0	0.0
PALO_07410	hypothetical protein	1e-112	4e-62	9e-94	9e-94	3e-67	1e-66
PALO_07415	glycosyltransferase, group 1 family protein	0.0	0.0	6e-167	5e-167	1e-71	1e-71
PALO_07420	hypothetical protein	1e-69	5e-73	5e-67	2e-67	1	1
PALO_07425	glutamine synthetase	0.0	0.0	0.0	0.0	0.0	0.0
PALO_07430	hypothetical protein	1e-76	9e-76	6e-52	1e-51	1	1
PALO_07435	hypothetical protein	1	8e-32	1	1	1	1
PALO_07440	hypothetical protein	4e-77	3e-77	1	1	1	1
PALO_07445	dinuclear metal center protein, YbgI family	0.0	0.0	0.0	0.0	1e-50	1e-45
PALO_07450	hypothetical protein	0.0	0.0	0.0	1	8e-159	6e-160
PALO_07455	bifunctional glutamine-synthetase adenylyltransferase/deadenyltransferase (2.7.7.42)	0.0	0.0	0.0	0.0	0.0	0.0
PALO_07460	hypothetical protein	2e-148	1e-147	2e-116	4e-117	3e-62	3e-62
PALO_07465	glutamate--ammonia ligase	0.0	0.0	0.0	0.0	0.0	1e-144
PALO_07470	hypothetical protein	5e-169	2e-168	3e-124	3e-124	1	1
PALO_07475	hypothetical protein	1e-33	1e-33	1	1	1	1
PALO_07480	ABC transporter inner membrane protein	0.0	0.0	1	1	7e-151	2e-151
PALO_07485	ABC transporter ATP-binding protein	4e-133	3e-129	1	1	9e-97	9e-97
PALO_07490	methionine aminopeptidase (3.4.11.18)	4e-169	2e-159	3e-152	3e-152	6e-137	4e-137
PALO_07495	ABC transporter ATPase	0.0	1	1	1	1	1
PALO_07510	ABC-type transporter, permease subunit	5e-99	1	1	1	1	1
PALO_07525	carbon starvation protein A	0.0	0.0	0.0	0.0	0.0	0.0
PALO_07530	hypothetical protein	2e-37	1e-36	1	5e-34	3e-37	1e-37
PALO_07535	NADH:ubiquinone oxidoreductase	2e-120	2e-104	1e-87	1e-87	6e-104	1e-75
PALO_07540	ABC transporter ATP-binding protein	4e-142	1e-139	3e-121	1e-121	1e-140	2e-129
PALO_07545	iron chelate uptake ABC transporter permease	0.0	0.0	8e-170	8e-170	0.0	1e-167
PALO_07550	iron transport system substrate-binding protein	0.0	0.0	2e-168	9e-169	3e-151	1e-132
PALO_07555	hypothetical protein	1e-32	1e-32	1	1	7e-13	3e-12
PALO_07560	hypothetical protein	4e-137	2e-135	8e-120	7e-119	9e-81	2e-77
PALO_07565	peptidase, M24 family protein	0.0	0.0	0.0	0.0	0.0	0.0
PALO_07570	putative cytochrome oxidase assembly protein	9e-162	1e-96	2e-146	2e-146	1	1
PALO_07575	hypothetical protein	2e-94	1e-87	4e-76	1e-75	3e-67	2e-67
PALO_07580	putative magnesium (Mg2+) transporter	0.0	0.0	0.0	0.0	1	1
PALO_07585	hypothetical protein	1e-98	1e-98	6e-91	6e-91	1	1
PALO_07590	mrp family protein	0.0	0.0	0.0	0.0	9e-171	5e-91
PALO_07595	sec-independent translocase	1e-76	5e-65	8e-67	7e-67	3e-44	2e-43
PALO_07600	dihydrodipicolinate synthase	2e-168	2e-168	3e-147	2e-147	3e-122	3e-122
PALO_07605	O-methyltransferase	9e-123	9e-123	3e-114	2e-114	8e-64	3e-64
PALO_07610	GlgC:glucose-1-phosphate adenylyltransferase (2.7.7.27)	0.0	0.0	0.0	0.0	0.0	0.0
PALO_07615	glycosyl transferase	0.0	0.0	0.0	0.0	0.0	0.0
PALO_07620	hypothetical protein	6e-26	2e-25	5e-24	5e-24	5e-22	5e-22
PALO_07625	hypothetical protein	1e-54	1e-49	3e-33	3e-33	1e-27	4e-27
PALO_07630	succinyl-diaminopimelate desuccinylase (3.5.1.18)	0.0	0.0	1e-143	1e-143	7e-140	3e-140
PALO_07635	2,3,4,5-tetrahydropyridine-2,6-dicarboxylate N-succinyltransferase	0.0	0.0	3e-157	2e-147	6e-131	4e-81
PALO_07640	putative lipoprotein	7e-154	3e-164	7e-128	7e-128	4e-79	1e-77
PALO_07645	N-succinyldiaminopimelate aminotransferase (2.6.1.17)	0.0	0.0	0.0	0.0	1e-134	4e-136
PALO_07650	ferredoxin family protein	3e-57	1e-57	4e-57	4e-57	4e-51	4e-51
PALO_07655	NAD(P) transhydrogenase subunit beta	0.0	0.0	0.0	0.0	0.0	0.0
PALO_07660	PntA:NAD(P) transhydrogenase subunit alpha (1.6.1.2)	0.0	0.0	0.0	0.0	0.0	0.0
PALO_07665	N-acetyltransferase	2e-94	2e-94	1e-57	3e-58	1	1
PALO_07670	phosphoribosyl transferase domain-containing protein	3e-94	3e-94	5e-87	2e-86	1e-77	1e-77
PALO_07675	dihydroxyacetone kinase	0.0	0.0	0.0	0.0	1	1
PALO_07680	oxidoreductase, zinc-binding dehydrogenase family protein	0.0	0.0	0.0	0.0	1	1
PALO_07685	periplasmic solute binding family protein	5e-166	4e-180	1e-142	1e-142	5e-90	5e-90
PALO_07690	ABC transporter, ATP-binding protein	6e-158	2e-106	2e-136	3e-140	2e-108	2e-108
PALO_07695	ABC 3 transport family protein	3e-152	4e-156	5e-150	5e-150	6e-121	6e-121
PALO_07700	hypothetical protein	9e-180	0.0	2e-14	9e-15	1	1
PALO_07705	amino acid-binding protein	1e-162	2e-178	4e-07	4e-07	5e-118	5e-118
PALO_07710	ABC transporter permease	1e-100	4e-100	2e-92	3e-92	2e-76	2e-76
PALO_07715	putative histidine transport ATP-binding protein hisp	1e-151	1e-154	5e-137	1e-137	1e-113	1e-113
PALO_07720	RNA-binding S4 domain-containing protein	2e-37	3e-38	4e-36	2e-36	4e-23	4e-23
PALO_07725	peptidase families S8 and S53	0.0	0.0	0.0	0.0	1	1
PALO_07730	LAO/AO transport system ATPase	0.0	0.0	0.0	0.0	5e-160	5e-160
PALO_07735	methylmalonyl-CoA mutase	0.0	0.0	0.0	0.0	0.0	0.0
PALO_07740	methylmalonyl-CoA mutase, small subunit	0.0	0.0	0.0	0.0	0.0	0.0
PALO_07745	hypothetical protein	1	3e-16	1	2e-12	1	1
PALO_07750	Hydrolase, alpha/beta fold family protein	0.0	9e-153	2e-30	1e-18	4e-103	6e-47
PALO_07755	undecaprenyl-phosphate galactose phosphotransferase	2e-75	2e-88	1	1	1	1
PALO_07760	putative transposase	2e-53	1e-52	1	1	1	1
PALO_07765	transposase IS4 family protein	1	9e-104	1	1	1	1
PALO_07770	capsular exopolysaccharide biosynthesis protein	6e-73	1e-117	1	1	5e-154	1e-151
PALO_07775	UDP-glucose 6-dehydrogenase	0.0	0.0	0.0	0.0	0.0	0.0
PALO_07780	neopullulanase	0.0	0.0	0.0	0.0	1	1
PALO_07785	putative lysine-specific permease	0.0	0.0	0.0	0.0	0.0	3e-133
PALO_07790	thiol peroxidase	1e-94	1e-94	4e-86	3e-84	5e-62	2e-61
PALO_07795	oxidoreductase, putative aldo/keto reductase	0.0	0.0	7e-166	1e-165	1	1
PALO_07800	hypothetical protein	6e-94	5e-94	4e-79	8e-77	3e-52	3e-52
PALO_07805	hypothetical protein	9e-126	3e-116	3e-108	2e-108	6e-67	1e-67
PALO_07810	HAD-superfamily hydrolase, subfamily IA, variant 1	3e-102	1e-70	1	1	1e-38	1e-29
PALO_07815	arginine repressor	1	5e-109	2e-77	1	1	2e-58
PALO_07820	carbamate kinase (2.7.2.2)	1	3e-173	3e-149	2e-149	2e-94	4e-98
PALO_07825	ornithine carbamoyltransferase	0.0	8e-132	0.0	0.0	3e-140	5e-142
PALO_07830	arginine deiminase	1	0.0	0.0	0.0	1	1
PALO_07835	Arginine/ornithine antiporter ArcD	1	0.0	0.0	0.0	1	1
PALO_07840	HAD-superfamily hydrolase, subfamily IA, variant 1	1	2e-20	1	1	1	1
PALO_07845	ThiJ/PfpI domain-containing protein	2e-118	3e-119	1	1	1e-24	2e-23
PALO_07850	short chain dehydrogenase	9e-64	3e-112	1	7e-06	1	1
PALO_07855	Transposase	1	1	1	1	1	1
PALO_07860	hypothetical protein	5e-12	1	1	1	1	1
PALO_07865	hypothetical protein	5e-34	1	1	1	1	1
PALO_07870	membrane protein	9e-76	9e-76	1	1	2e-56	3e-55
PALO_07875	hypothetical protein	0.0	0.0	1	1	0.0	0.0
PALO_07880	hypothetical protein	2e-47	1	1	1	1	1
PALO_07885	cold-shock DNA-binding protein family	2e-36	2e-36	1	1	1	1
PALO_07890	hypothetical protein	3e-33	4e-34	1	1	1	1
PALO_07895	hypothetical protein	0.0	0.0	8e-21	5e-21	1	9e-159
PALO_07900	GTP-binding protein YchF	0.0	0.0	0.0	0.0	0.0	0.0
PALO_07905	aminopeptidase 2	0.0	8e-148	0.0	0.0	0.0	0.0
PALO_07910	flagellar protein FliS	0.0	1e-150	0.0	0.0	6e-132	7e-132
PALO_07915	IspH:4-hydroxy-3-methylbut-2-enyl diphosphate reductase (1.17.1.2)	0.0	0.0	1e-174	1e-174	3e-145	1e-75
PALO_07920	putative lipoprotein	0.0	0.0	0.0	0.0	1e-70	2e-70
PALO_07925	exodeoxyribonuclease VII large subunit	0.0	0.0	0.0	0.0	2e-139	2e-139
PALO_07930	exodeoxyribonuclease VII small subunit	1e-42	1e-42	8e-30	8e-30	7e-17	7e-17
PALO_07935	hypothetical protein	1e-97	2e-104	1e-75	2e-87	1	1
PALO_07940	PhoH family protein	0.0	0.0	0.0	0.0	0.0	0.0
PALO_07945	hemolysin	3e-125	3e-125	3e-114	3e-114	2e-84	2e-84
PALO_07950	di-trans,poly-cis-decaprenylcistransferase	8e-158	1e-72	6e-151	6e-151	5e-132	5e-132
PALO_07955	hypothetical protein	0.0	0.0	0.0	0.0	1	1
PALO_07960	hypothetical protein	3e-32	1e-32	1	1	1	1
PALO_07965	hypothetical protein	5e-81	4e-82	1e-63	1e-63	1	1
PALO_07970	transcription elongation factor GreA	3e-97	2e-58	4e-92	3e-92	4e-77	4e-77
PALO_07975	hypothetical protein	0.0	0.0	4e-144	6e-97	9e-63	7e-63
PALO_07980	hypothetical protein	0.0	0.0	6e-174	5e-174	1	1
PALO_07985	uracil-DNA glycosylase	4e-131	6e-107	2e-125	1e-125	8e-105	1e-104
PALO_07990	hypothetical protein	1	1e-14	1	1	1	1
PALO_07995	sodium-and chloride-dependent transporter	0.0	0.0	0.0	0.0	1	1
PALO_08000	peptide methionine sulfoxide reductase	8e-125	9e-125	3e-111	1e-110	3e-90	2e-89
PALO_08005	aldo/keto reductase family oxidoreductase	3e-169	6e-169	4e-152	4e-152	1	1
PALO_08010	RarD protein, DMT superfamily transporter	3e-149	1e-116	1	1	1	1
PALO_08015	oligopeptide transporter, Opt family protein	0.0	0.0	0.0	0.0	0.0	0.0
PALO_08020	GtrA family membrane protein	4e-75	4e-75	1e-63	1e-63	1	1
PALO_08025	hypothetical protein	7e-86	2e-86	2e-54	1e-53	5e-30	1e-29
PALO_08030	hypothetical protein	2e-150	2e-150	1e-115	2e-114	5e-54	1e-53
PALO_08035	NUDIX family hydrolase	2e-132	6e-133	9e-127	9e-127	5e-92	5e-92
PALO_08040	hypothetical protein	3e-160	3e-160	7e-134	1e-134	1e-74	4e-75
PALO_08045	Ppx/GppA phosphatase family protein	2e-177	1e-177	4e-145	4e-145	6e-111	6e-111
PALO_08050	hypothetical protein	4e-100	2e-76	4e-90	4e-90	4e-73	4e-73
PALO_08055	septum formation initiator	4e-81	4e-82	2e-71	1e-70	3e-32	3e-32
PALO_08060	enolase	3e-14	4e-13	1	1	1	1
PALO_08065	hypothetical protein	0.0	0.0	1	1	3e-74	6e-119
PALO_08070	Eno:enolase (4.2.1.11)	0.0	0.0	0.0	0.0	0.0	0.0
PALO_08075	hypothetical protein	2e-104	2e-104	3e-60	2e-60	1	1
PALO_08080	nucleoside triphosphate pyrophosphohydrolase	7e-116	6e-116	2e-91	2e-91	2e-73	2e-73
PALO_08085	hypothetical protein	7e-102	3e-102	2e-66	2e-66	6e-23	4e-23
PALO_08090	hypothetical protein	3e-93	1e-104	2e-14	5e-13	1	7e-17
PALO_08095	hypothetical protein	0.0	0.0	1e-37	9e-38	1	3e-36
PALO_08100	ABC transporter, ATP-binding protein	5e-69	7e-70	4e-39	1	1	1e-36
PALO_08105	transcription-repair coupling factor	0.0	0.0	0.0	0.0	0.0	0.0
PALO_08110	hypothetical protein	0.0	0.0	0.0	0.0	1	1
PALO_08115	aminoacyl-tRNA hydrolase	2e-113	2e-113	2e-99	3e-58	4e-78	3e-78
PALO_08120	50S ribosomal protein L25/general stress protein Ctc	1e-112	9e-113	3e-101	5e-101	3e-65	3e-65
PALO_08125	ribose-phosphate pyrophosphokinase	0.0	0.0	0.0	0.0	7e-172	7e-172
PALO_08130	UDP-N-acetylglucosamine diphosphorylase/glucosamine-1-phosphate N-acetyltransferase	0.0	0.0	0.0	0.0	3e-161	3e-161
PALO_08135	TetR family transcriptional regulator	8e-121	4e-78	5e-107	4e-107	7e-76	7e-76
PALO_08140	marR family transcriptional regulator	7e-96	7e-96	1e-76	1e-76	4e-60	5e-60
PALO_08145	4-diphosphocytidyl-2-C-methyl-D-erythritol kinase (2.7.1.148)	0.0	0.0	3e-151	5e-86	6e-82	6e-82
PALO_08150	KsgA:16S ribosomal RNA methyltransferase KsgA/Dim1 family protein (2.1.1.-)	1e-167	1e-167	1e-141	9e-142	1e-107	2e-56
PALO_08155	TatD family hydrolase	3e-177	3e-177	1e-149	1e-149	3e-92	8e-100
PALO_08160	S-adenosylmethionine-dependent methyltransferase, YraL family protein	1e-151	9e-149	1e-122	1e-122	3e-103	3e-103
PALO_08165	dolichyl-phosphate-mannose-protein mannosyltransferase	0.0	0.0	0.0	0.0	0.0	4e-178
PALO_08170	uracil-xanthine permease	0.0	0.0	0.0	0.0	0.0	0.0
PALO_08175	Mg2+/Co2+ transporter	0.0	0.0	6e-42	6e-42	8e-129	8e-129
PALO_08180	MerR family transcriptional regulator	1	1	1	1	1	1
PALO_08195	transposase IS204/IS1001/IS1096/IS1165 family protein	1	0.0	1e-40	1	1	1
PALO_08210	transcriptional regulator deoR family protein	1	1	1	1	1e-57	1e-57
PALO_08215	ribokinase	1	1	5e-109	2e-108	1e-106	3e-106
PALO_08220	hypothetical protein	1	1	4e-116	4e-116	6e-111	6e-112
PALO_08225	L-fucose transporter	1	1	1e-155	4e-155	2e-180	1e-180
PALO_08230	deoxyribose-phosphate aldolase	1	1	5e-55	3e-55	2e-67	7e-57
PALO_08235	transcriptional regulator	1	1	3e-07	7e-09	1	1
PALO_08240	putative transposase	1	1e-13	1	1	1	1
PALO_08245	integrase catalytic subunit	1	1	1	1	1	1
PALO_08250	drug resistance ATP-binding protein	1	1	1	1	1	1
PALO_08255	hypothetical protein	0.0	0.0	1	1	1	1
PALO_08260	hypothetical protein	3e-150	7e-152	2e-129	2e-129	1e-50	4e-51
PALO_08265	putative ribosomal-protein-alanine acetyltransferase	6e-136	5e-137	2e-113	2e-117	4e-71	4e-71
PALO_08270	MoeA N-terminal region (domain I and II)	0.0	0.0	0.0	0.0	7e-77	8e-77
PALO_08275	5-formyltetrahydrofolate cyclo-ligase	1e-112	2e-116	5e-94	4e-94	7e-48	7e-48
PALO_08280	hypothetical protein	6e-43	2e-53	5e-36	1	5e-27	5e-27
PALO_08285	hypothetical protein	6e-118	9e-46	5e-95	1e-76	5e-18	5e-18
PALO_08290	large conductance mechanosensitive channel	9e-67	9e-67	9e-62	8e-62	6e-45	6e-45
PALO_08295	hypothetical protein	7e-60	2e-60	1e-50	1e-50	2e-31	2e-31
PALO_08300	UTP--glucose-1-phosphate uridylyltransferase	0.0	0.0	0.0	0.0	0.0	4e-120
PALO_08315	MFS transporter, sugar porter (SP) family protein	0.0	0.0	0.0	0.0	0.0	0.0
PALO_08320	thioredoxin	1e-67	5e-69	7e-65	6e-65	4e-56	3e-56
PALO_08325	hypothetical protein	0.0	0.0	0.0	0.0	3e-138	3e-138
PALO_08330	iron dependent repressor, DNA binding domain-containing protein	3e-132	9e-133	5e-122	5e-122	6e-68	6e-68
PALO_08335	N-acetylglucosamine-6-phosphate deacetylase	0.0	0.0	0.0	0.0	3e-122	2e-122
PALO_08340	phosphoserine aminotransferase (2.6.1.52)	0.0	0.0	0.0	0.0	8e-134	5e-133
PALO_08345	hypothetical protein	0.0	0.0	3e-152	6e-152	4e-58	7e-60
PALO_08350	hypothetical protein	5e-136	1e-136	1e-85	8e-99	1e-42	4e-41
PALO_08355	hypothetical protein	0.0	0.0	0.0	0.0	1	1
PALO_08360	hypothetical protein	4e-42	4e-42	2e-35	2e-35	3e-23	6e-23
PALO_08365	hypothetical protein	2e-154	1e-154	2e-144	1e-143	4e-106	3e-106
PALO_08370	cold-shock protein	1e-71	1e-71	1e-69	1e-69	8e-62	1e-61
PALO_08375	NagB:glucosamine-6-phosphate deaminase (3.5.99.6)	2e-151	3e-152	1e-137	1e-137	3e-96	3e-96
PALO_08380	hypothetical protein	7e-61	4e-59	3e-109	2e-109	4e-15	2e-15
PALO_08385	hypothetical protein	0.0	0.0	0.0	0.0	3e-179	2e-82
PALO_08390	DEAD/DEAH box helicase	0.0	0.0	0.0	0.0	0.0	0.0
PALO_08395	hypothetical protein	0.0	0.0	2e-146	2e-146	3e-48	3e-48
PALO_08400	CutC family protein	4e-127	1e-128	1e-110	2e-111	1	1
PALO_08405	CAAX amino terminal protease family protein	2e-123	1e-145	2e-128	1e-115	1e-72	1e-72
PALO_08410	chaperonin GroL	0.0	0.0	0.0	0.0	0.0	0.0
PALO_08415	hypothetical protein	6e-50	6e-50	3e-30	3e-30	1	1
PALO_08420	mannose-6-phosphate isomerase	0.0	0.0	0.0	0.0	5e-123	2e-122
PALO_08425	S-ribosylhomocysteinase (4.4.1.21)	4e-90	1e-90	1e-81	2e-83	2e-82	2e-82
PALO_08430	hypothetical protein	3e-133	2e-146	1e-113	9e-114	1e-79	1e-79
PALO_08435	putative cobalamin-5-phosphate synthase, CobS	2e-137	4e-152	1e-125	4e-119	9e-85	9e-85
PALO_08440	nicotinate-nucleotide--dimethylbenzimidazole phosphoribosyltransferase	0.0	0.0	0.0	0.0	2e-137	2e-136
PALO_08445	cobalt-precorrin-6x reductase	2e-140	1e-144	7e-128	4e-127	2e-75	2e-75
PALO_08450	uroporphyrinogen-III C-methyltransferase	8e-145	5e-146	3e-125	2e-125	8e-121	2e-93
PALO_08455	cobyrinic acid a,c-diamide synthase	0.0	0.0	0.0	0.0	9e-147	1e-146
PALO_08460	cob(I)alamin adenolsyltransferase/cobinamide ATP-dependent adenolsyltransferase (2.5.1.17)	4e-93	1e-116	5e-107	5e-107	3e-64	2e-93
PALO_08465	precorrin-6Y C5,15-methyltransferase subunit CbiT	4e-111	4e-112	3e-95	3e-95	3e-55	4e-79
PALO_08470	hypothetical protein	9e-128	6e-129	6e-102	4e-102	1	1
PALO_08475	membrane associated cobalt transport protein CbiO	2e-158	2e-158	1e-132	9e-133	6e-109	9e-109
PALO_08480	cobalt transport protein CbiQ	7e-159	5e-159	1e-128	1e-128	4e-89	4e-89
PALO_08485	cobalt transport protein CbiN	4e-79	3e-79	6e-57	6e-57	1e-38	1e-38
PALO_08490	cobalt transport protein CbiM	1e-128	1e-128	1e-118	1e-118	2e-100	2e-100
PALO_08495	Cobalt-precorrin-8x methylmutase	1e-123	7e-124	3e-101	2e-101	3e-92	3e-92
PALO_08500	hypothetical protein	1e-170	1e-170	1e-142	4e-142	3e-103	6e-105
PALO_08505	sirohydrochlorin cobaltochelatase	0.0	0.0	0.0	0.0	0.0	0.0
PALO_08510	tetrapyrrole methylase, CbiE/G/H fusion protein	0.0	0.0	0.0	0.0	0.0	0.0
PALO_08515	tetrapyrrole methylase, putative precorrin-3 methylase, CbiF	0.0	0.0	1e-177	1e-177	8e-162	8e-162
PALO_08520	precorrin-2 C(20)-methyltransferase	2e-145	9e-146	9e-127	2e-127	7e-89	6e-90
PALO_08525	cobyric acid synthase	0.0	0.0	0.0	0.0	0.0	0.0
PALO_08530	Cobalamin biosynthesis protein CobD	0.0	0.0	6e-109	8e-110	3e-26	4e-98
PALO_08535	Response regulator receiver domain-containing protein	3e-113	3e-113	6e-74	1e-74	8e-72	2e-72
PALO_08540	Histidine kinase	0.0	0.0	9e-64	3e-64	1e-59	9e-60
PALO_08545	ABC-2 type transporter	8e-143	1e-138	7e-62	5e-71	2e-66	2e-66
PALO_08550	ABC transporter ATP-binding protein	1e-180	2e-180	5e-91	2e-91	2e-78	7e-78
PALO_08555	phosphoglycerate mutase family protein	2e-111	2e-111	8e-53	2e-41	1e-40	4e-51
PALO_08560	oxidoreductase, zinc-binding dehydrogenase family protein	0.0	0.0	8e-179	8e-179	1	1
PALO_08565	RNase III inhibitor	1e-96	6e-97	2e-87	3e-87	3e-55	3e-55
PALO_08570	hypothetical protein	5e-62	2e-62	1e-53	1e-53	3e-29	3e-29
PALO_08575	hypothetical protein	3e-147	3e-148	1e-127	4e-127	4e-88	2e-88
PALO_08580	ABC transporter ATP-binding protein	3e-154	3e-136	1e-139	1e-139	1	1
PALO_08585	ABC transporter-associated permease	7e-119	9e-64	3e-100	1e-100	1	1
PALO_08590	ABC transporter permease	2e-100	1e-122	4e-102	4e-102	1	1
PALO_08605	2-amino-3-ketobutyrate coenzyme A ligase (2.3.1.29)	0.0	0.0	0.0	0.0	1	1
PALO_08610	Tdh:L-threonine 3-dehydrogenase (1.1.1.103)	0.0	0.0	0.0	0.0	1	1
PALO_08615	ABC transporter permease	9e-172	9e-172	3e-137	2e-105	1	1
PALO_08620	sugar ABC transporter	3e-180	9e-166	1e-150	1e-149	1	1
PALO_08625	Tat (twin-arginine translocation) pathway signal sequence	0.0	0.0	0.0	0.0	1	1
PALO_08630	oxidoreductase	0.0	0.0	0.0	0.0	1	1
PALO_08635	L-serine dehydratase	0.0	0.0	0.0	0.0	0.0	0.0
PALO_08640	ABC transporter ATP-binding protein	0.0	0.0	0.0	0.0	0.0	2e-98
PALO_08645	hypothetical protein	5e-57	2e-61	5e-43	5e-43	1	1
PALO_08650	hypothetical protein	2e-97	2e-98	7e-78	3e-77	1	1
PALO_08655	sigma-70 region 2	8e-107	3e-108	3e-89	2e-89	1	1
PALO_08660	hypothetical protein	8e-136	1e-137	3e-113	5e-114	1	1
PALO_08665	hypothetical protein	5e-101	8e-103	8e-81	8e-81	1	1
PALO_08670	hypothetical protein	2e-74	4e-75	6e-68	6e-68	1	1
PALO_08675	hypothetical protein	4e-28	4e-28	5e-28	5e-28	1	1
PALO_08680	hypothetical protein	4e-97	4e-97	3e-81	3e-81	1	1
PALO_08685	cystathionine gamma-synthase (2.5.1.48)	0.0	0.0	1	1	3e-44	2e-44
PALO_08690	hypothetical protein	0.0	0.0	0.0	0.0	0.0	0.0
PALO_08695	hypothetical protein	7e-41	6e-41	2e-24	8e-15	1	1
PALO_08700	CysS:cysteinyl-tRNA ligase (6.1.1.16)	0.0	0.0	0.0	0.0	0.0	0.0
PALO_08705	putative tRNA/rRNA methyltransferase	0.0	1e-114	9e-162	1e-164	2e-141	2e-141
PALO_08710	KHG/KDPG aldolase	2e-134	3e-136	9e-76	4e-70	1	1
PALO_08715	carbohydrate kinase	0.0	0.0	0.0	0.0	1	1
PALO_08720	serine hydroxymethyltransferase (2.1.2.1)	0.0	0.0	0.0	0.0	0.0	0.0
PALO_08725	amino acid permease	0.0	0.0	0.0	0.0	2e-180	5e-180
PALO_08730	L-asparaginase	0.0	0.0	3e-178	2e-178	3e-106	3e-106
PALO_08735	PTS system lactose/cellobiose specific transporter subunit IIB	3e-55	8e-55	1e-46	1e-46	5e-35	2e-35
PALO_08740	phosphoenolpyruvate-dependent sugar phosphotransferase system, EIIA 2	6e-87	6e-87	1e-47	3e-47	1e-45	1e-45
PALO_08745	phosphoglycerate mutase	2e-146	2e-146	1e-132	1e-132	9e-126	6e-72
PALO_08750	N-acetylgalactosaminoglycan deacetylase	0.0	0.0	5e-153	5e-153	9e-83	1e-82
PALO_08755	phosphate transport system regulatory protein PhoU	8e-127	8e-127	3e-121	2e-121	4e-87	4e-87
PALO_08760	putative sensor kinase	0.0	0.0	0.0	0.0	5e-125	5e-125
PALO_08765	sensory transduction protein RegX	3e-129	3e-129	5e-121	3e-121	1e-105	1e-105
PALO_08770	hypothetical protein	2e-91	5e-92	9e-73	2e-73	1	1
PALO_08775	CarD-like protein	1e-88	1e-88	7e-87	6e-87	2e-80	2e-80
PALO_08780	putative phosphotransferase enzyme	1e-53	8e-54	3e-49	7e-49	1	1
PALO_08785	putative PTS family protein	2e-73	2e-73	3e-65	3e-58	1	1
PALO_08790	IspF:2-C-methyl-D-erythritol 2,4-cyclodiphosphate synthase (4.6.1.12)	1e-87	1e-87	6e-71	1	6e-58	6e-58
PALO_08795	2-C-methyl-D-erythritol 4-phosphate cytidylyltransferase	3e-151	2e-151	3e-116	8e-111	4e-87	4e-87
PALO_08800	phosphocarrier, HPr family protein	3e-46	3e-46	1e-45	1e-45	7e-35	3e-31
PALO_08805	putative phosphoenolpyruvate-protein kinase	0.0	0.0	0.0	0.0	0.0	4e-179
PALO_08810	short chain dehydrogenase/reductase family oxidoreductase	2e-142	2e-142	4e-132	3e-132	1	1
PALO_08815	putative glycosyltransferase	0.0	0.0	0.0	0.0	0.0	0.0
PALO_08820	folate-binding protein YgfZ	2e-177	6e-180	2e-146	2e-146	8e-114	4e-67
PALO_08825	hypothetical protein	6e-97	1e-53	3e-92	3e-92	1e-71	1e-71
PALO_08830	D-tyrosyl-tRNA(Tyr) deacylase	2e-80	7e-81	2e-69	2e-69	4e-60	2e-46
PALO_08835	hypothetical protein	3e-172	4e-172	2e-127	2e-127	1e-53	1e-22
PALO_08840	transcriptional regulatory protein, C-terminal domain protein	3e-123	3e-123	1e-118	9e-119	2e-62	2e-62
PALO_08845	polyphosphate kinase (2.7.4.1)	0.0	0.0	0.0	0.0	0.0	0.0
PALO_08850	NUDIX family hydrolase	0.0	0.0	9e-153	9e-153	4e-93	2e-58
PALO_08855	phosphate ABC transporter substrate-binding protein	0.0	0.0	0.0	0.0	1e-156	3e-156
PALO_08860	phosphate ABC transporter permease PstC	6e-175	1e-175	9e-166	8e-166	1e-115	1e-115
PALO_08865	phosphate transport system permease protein PstA	3e-176	2e-177	4e-155	7e-156	1e-128	2e-105
PALO_08870	phosphate ABC transporter ATP-binding protein	1e-152	1e-152	4e-149	4e-149	4e-142	4e-142
PALO_08875	putative permease, FecCD transport family protein	7e-162	0.0	1e-161	1e-166	5e-118	2e-118
PALO_08880	ABC transporter ATP-binding protein	2e-136	1e-141	2e-116	2e-116	3e-93	2e-53
PALO_08885	ABC-type transporter, periplasmic component	1e-159	1e-169	2e-124	4e-124	2e-103	7e-103
PALO_08890	ribosomal RNA large subunit methyltransferase J-like protein	3e-147	4e-149	1	1	1	1
PALO_08895	mrr restriction system protein	1	0.0	1	1	1	1
PALO_08900	mycothione reductase (1.8.1.7)	0.0	0.0	0.0	0.0	0.0	8e-113
PALO_08905	hypothetical protein	6e-140	4e-140	7e-112	2e-111	1	1
PALO_08910	Dihydroxy-acid dehydratase	0.0	0.0	1	1	1	1
PALO_08915	threonine dehydratase (4.3.1.19)	0.0	0.0	1	1	1	1
PALO_08920	short chain dehydrogenase/reductase family oxidoreductase	2e-153	2e-153	2e-138	5e-138	1	1
PALO_08925	sigma subunit	0.0	1e-119	0.0	0.0	5e-79	3e-79
PALO_08930	cytochrome c-type biogenesis protein CcsB	5e-168	9e-169	6e-147	4e-151	1	1
PALO_08935	ResB-like protein	0.0	0.0	0.0	0.0	1	1
PALO_08940	cytochrome C biogenesis protein transmembrane region	5e-137	2e-137	2e-119	1e-118	1e-06	1e-06
PALO_08945	thioredoxin	2e-108	1e-108	2e-94	2e-94	1	1
PALO_08950	putative phosphoglycerate mutase	2e-129	2e-129	4e-120	8e-121	5e-95	8e-81
PALO_08955	uroporphyrinogen-III synthase	0.0	0.0	0.0	0.0	0.0	0.0
PALO_08960	hypothetical protein	2e-33	1e-62	4e-48	1	1	1
PALO_08965	hypothetical protein	1	5e-11	5e-11	1	4e-11	4e-11
PALO_08970	pyrroline-5-carboxylate reductase	7e-146	5e-146	2e-110	9e-110	4e-80	3e-40
PALO_08975	aspartate-semialdehyde dehydrogenase	0.0	0.0	0.0	0.0	7e-166	7e-166
PALO_08980	protease	8e-143	6e-143	7e-125	9e-116	1	1
PALO_08985	proline dehydrogenase	0.0	1e-132	3e-153	2e-153	1e-86	1e-86
PALO_08990	AP endonuclease, family 2	2e-175	2e-175	2e-147	2e-147	1e-93	8e-43
PALO_08995	hypothetical protein	4e-122	3e-122	1e-115	1e-115	7e-92	7e-92
PALO_09000	malate dehydrogenase (1.1.1.38)	0.0	0.0	0.0	0.0	1	1
PALO_09005	DNA repair protein RadA	0.0	0.0	0.0	0.0	0.0	0.0
PALO_09010	DNA integrity scanning protein DisA	0.0	0.0	4e-166	3e-174	2e-118	2e-118
PALO_09015	hypothetical protein	7e-134	7e-134	4e-69	5e-79	1e-42	1e-42
PALO_09020	ferrochelatase	0.0	0.0	0.0	0.0	9e-133	8e-133
PALO_09025	glutamyl-tRNA reductase	0.0	7e-141	0.0	0.0	7e-136	2e-129
PALO_09030	uroporphyrinogen decarboxylase, HemE	0.0	0.0	6e-179	4e-178	1e-150	4e-152
PALO_09035	putative protoporphyrinogen oxidase, HemY	0.0	0.0	0.0	0.0	5e-168	5e-168
PALO_09040	HemC:porphobilinogen deaminase (2.5.1.61)	0.0	9e-121	7e-163	1e-162	5e-113	6e-113
PALO_09045	uroporphyrinogen-III synthase	6e-135	1e-134	6e-109	3e-108	7e-63	7e-63
PALO_09050	delta-aminolevulinic acid dehydratase (4.2.1.24)	0.0	0.0	0.0	0.0	1e-156	1e-156
PALO_09055	glutamate-1-semialdehyde aminotransferase (5.4.3.8)	0.0	0.0	0.0	0.0	0.0	0.0
PALO_09060	A/G-specific adenine glycosylase	2e-168	2e-168	5e-147	2e-148	4e-119	8e-123
PALO_09065	hypothetical protein	5e-102	1e-102	6e-48	5e-48	6e-42	5e-42
PALO_09070	N-acetylmannosamine-6-phosphate 2-epimerase	1e-134	5e-135	1	1	1	1
PALO_09075	PTS system glucose-specific transporter subunits IICB	0.0	0.0	0.0	0.0	1	1
PALO_09080	PTS system, glucose/sucrose specific IIA subunit	4e-84	1	6e-64	2e-63	1	1
PALO_09085	PRD domain-containing protein	2e-82	1e-81	1e-132	1e-132	1	1
PALO_09090	peptidase, S54 (rhomboid) family protein	3e-118	9e-119	2e-97	2e-97	4e-66	1e-65
PALO_09095	NAD dependent epimerase/dehydratase family protein	2e-173	2e-175	7e-158	1e-158	2e-126	3e-111
PALO_09100	sugar transporter	0.0	0.0	0.0	0.0	3e-154	1e-154
PALO_09105	allophanate hydrolase subunit 2	8e-154	4e-154	2e-140	4e-140	1	1
PALO_09110	hypothetical protein	2e-115	9e-116	3e-98	8e-93	1	1
PALO_09115	LamB/YcsF family protein, putative	3e-145	2e-145	9e-133	2e-133	1	1
PALO_09120	membrane spanning protein	6e-146	1e-145	1e-140	1e-140	1	1
PALO_09125	hypothetical protein	0.0	0.0	4e-155	3e-155	1	1
PALO_09130	hypothetical protein	0.0	0.0	7e-157	6e-157	3e-143	2e-143
PALO_09135	negative regulator of genetic competence ClpC/MecB	0.0	0.0	0.0	0.0	0.0	0.0
PALO_09140	Lsr2-like protein	8e-57	8e-57	1e-30	1e-30	2e-41	2e-41
PALO_09145	NADH dehydrogenase	0.0	0.0	0.0	0.0	7e-96	1e-90
PALO_09150	hypothetical protein	2e-127	2e-127	1e-112	1e-111	1e-60	6e-60
PALO_09155	hypothetical protein	6e-101	5e-101	7e-88	8e-88	4e-46	4e-42
PALO_09160	2-amino-4-hydroxy-6-hydroxymethyldihydropteridine diphosphokinase	5e-92	5e-92	2e-85	2e-85	3e-33	3e-33
PALO_09165	dihydroneopterin aldolase	1e-56	1e-56	2e-51	2e-51	3e-25	3e-25
PALO_09170	dihydropteroate synthase	1e-135	1e-135	2e-126	2e-126	1e-103	7e-105
PALO_09175	hypothetical protein	1	1	2e-26	1e-26	1	1
PALO_09180	hypothetical protein	1	1	4e-36	2e-38	1	1
PALO_09185	peptidase A24A prepilin type IV	1	1	5e-08	4e-08	1	1
PALO_09190	hypothetical protein	1	1	3e-09	3e-09	2e-07	2e-07
PALO_09195	hypothetical protein	1	1	1	1	1	1
PALO_09200	OmpA family protein	1	1	1e-92	1e-92	1e-90	1e-90
PALO_09205	GTP cyclohydrolase 1	5e-90	2e-66	2e-90	1e-90	2e-89	2e-89
PALO_09210	hypothetical protein	3e-65	1e-37	1	1	1e-56	6e-57
PALO_09215	cell division protein FtsH	0.0	0.0	0.0	0.0	0.0	0.0
PALO_09220	hypoxanthine phosphoribosyltransferase	1e-106	1e-106	4e-102	4e-102	9e-84	9e-84
PALO_09225	tRNA(Ile)-lysidine synthetase	2e-177	2e-177	3e-134	3e-134	2e-81	9e-52
PALO_09230	putative carboxypeptidase	0.0	0.0	0.0	0.0	1e-95	2e-96
PALO_09235	inorganic pyrophosphatase	4e-109	4e-109	7e-101	2e-101	1e-91	1e-91
PALO_09240	hypothetical protein	0.0	0.0	8e-170	6e-170	4e-123	1e-123
PALO_09245	putative acetyl xylan esterase	0.0	0.0	1	2e-177	1	1
PALO_09250	hypothetical protein	6e-91	6e-91	2e-83	8e-88	5e-41	5e-41
PALO_09255	hypothetical protein	2e-171	1e-171	4e-114	5e-112	8e-13	7e-13
PALO_09260	ammonium transporter	1e-67	1e-67	1	1	1	1
PALO_09265	Ammonium transporter	1	1	1	1	1	1
PALO_09270	Nitrogen regulatory protein P-II	1e-31	1e-31	1	1	1	1
PALO_09275	putative flavin-containing amine oxidase	0.0	0.0	0.0	0.0	1e-147	1e-147
PALO_09280	hypothetical protein	2e-77	2e-77	1	1	1	1
PALO_09285	PilT domain-containing protein	1	2e-27	1	1	1	1
PALO_09290	Transposase	1	1	1	1	1	1
PALO_09295	resolvase	1	1	3e-07	1	1	1
PALO_09300	recombinase	5e-09	1	1	1	1	1
PALO_09305	hypothetical protein	1	1	1	1	1	1
PALO_09310	N-acetylmuramoyl-L-alanine amidase	1	1	1	1	1	1
PALO_09315	holin protein	1	1	1	1	1	1
PALO_09320	hypothetical protein	0.0	0.0	0.0	0.0	0.0	0.0
PALO_09325	hypothetical protein	2e-60	2e-60	5e-43	5e-44	5e-28	5e-28
PALO_09330	hydrolase, alpha/beta domain protein	0.0	0.0	0.0	0.0	3e-161	2e-160
PALO_09335	hypothetical protein	2e-142	6e-85	9e-89	9e-89	5e-62	2e-49
PALO_09340	hypothetical protein	2e-154	6e-155	2e-123	6e-124	6e-43	1e-44
PALO_09345	DNA polymerase III subunit delta'	0.0	0.0	0.0	0.0	1e-101	6e-148
PALO_09350	putative thymidylate kinase	8e-122	8e-122	9e-96	1e-95	9e-64	3e-63
PALO_09355	hypothetical protein	0.0	0.0	0.0	0.0	1	3e-60
PALO_09360	DNA topoisomerase I	0.0	0.0	0.0	0.0	0.0	0.0
PALO_09365	hypothetical protein	4e-52	4e-52	4e-47	4e-47	1	1
PALO_09370	transferase	0.0	0.0	0.0	0.0	2e-156	2e-142
PALO_09375	DEAD/DEAH box helicase	0.0	0.0	0.0	0.0	0.0	0.0
PALO_09380	TadE-like protein	2e-57	8e-28	4e-37	4e-37	2e-10	2e-10
PALO_09385	hypothetical protein	2e-51	6e-52	8e-46	4e-45	2e-31	1e-31
PALO_09390	hypothetical protein	4e-50	5e-50	7e-33	1e-33	5e-10	4e-10
PALO_09395	type II secretion system F domain protein	1e-120	1e-114	9e-101	1e-101	4e-53	2e-52
PALO_09400	hypothetical protein	4e-121	9e-94	8e-99	2e-98	5e-61	3e-60
PALO_09405	putative secretory protein	0.0	0.0	0.0	0.0	1e-140	4e-140
PALO_09410	hypothetical protein	5e-171	1e-85	2e-141	4e-125	4e-62	4e-62
PALO_09415	methyltransferase	2e-143	2e-143	8e-126	4e-125	3e-74	9e-74
PALO_09420	Na+/H+ antiporter NhaA	0.0	0.0	0.0	0.0	4e-166	7e-154
PALO_09425	hypothetical protein	8e-100	8e-100	5e-87	5e-87	4e-43	1e-42
PALO_09430	NUDIX family hydrolase	2e-120	2e-120	3e-109	2e-109	3e-40	2e-40
PALO_09435	hypothetical protein	1e-110	3e-111	5e-90	9e-69	1	1
PALO_09440	endonuclease III	7e-122	2e-64	5e-109	1e-108	5e-72	3e-72
PALO_09445	putative transcriptional regulator	8e-136	6e-136	1e-120	8e-121	5e-85	1e-85
PALO_09450	endoribonuclease L-PSP	1e-80	1e-80	3e-63	3e-63	2e-34	2e-33
PALO_09455	hypothetical protein	5e-30	5e-30	1	2e-28	1e-23	1e-23
PALO_09460	putative regulatory protein	7e-43	7e-55	5e-42	1	9e-36	8e-36
PALO_09465	trans-1,2-dihydrobenzene-1,2-diol dehydrogenase	0.0	0.0	4e-147	2e-165	1	1
PALO_09470	IleS:isoleucyl-tRNA ligase (6.1.1.5)	0.0	0.0	0.0	0.0	0.0	0.0
PALO_09475	hypothetical protein	2e-128	6e-128	4e-109	3e-109	1	1
PALO_09480	putative ABC transporter	6e-72	3e-72	2e-69	4e-69	1	1
PALO_09485	Transposase	0.0	1	1	1e-07	1	1
PALO_09490	cof family hydrolase	6e-165	6e-165	5e-140	5e-140	1e-86	1e-88
PALO_09495	HAD hydrolase, family IIB	6e-144	2e-116	3e-122	4e-122	1	1
PALO_09500	hypothetical protein	0.0	0.0	0.0	0.0	8e-165	1e-164
PALO_09505	efflux ABC transporter permease	0.0	0.0	0.0	0.0	2e-128	3e-81
PALO_09510	ABC transporter ATP-binding protein	2e-145	2e-145	2e-130	5e-131	6e-85	1e-84
PALO_09515	PadR family transcriptional regulator	5e-107	5e-107	5e-92	4e-92	1e-70	1e-70
PALO_09520	recombination protein RecR	7e-115	3e-114	6e-114	6e-114	1e-100	8e-101
PALO_09525	DNA-binding protein, YbaB/EbfC family	5e-54	6e-55	1e-48	1e-47	7e-21	6e-22
PALO_09530	DNA polymerase III, subunit gamma and tau	0.0	0.0	0.0	0.0	1e-141	0.0
PALO_09535	hypothetical protein	1e-64	9e-65	6e-61	6e-61	3e-34	2e-33
PALO_09540	heat shock protein	7e-65	6e-65	8e-60	7e-60	9e-50	2e-48
PALO_09545	phosphotransferase enzyme family protein	4e-165	0.0	3e-150	3e-150	1	1
PALO_09550	maltooligosyl trehalose synthase (5.4.99.15)	0.0	0.0	1	1	1	1
PALO_09555	Malto-oligosyltrehalose trehalohydrolase	0.0	0.0	1	1	1	1
PALO_09560	hypothetical protein	3e-113	9e-109	1	1	1	1
PALO_09565	Exopolysaccharide biosynthesis polyprenyl glycosylphosphotransferase	0.0	0.0	1	1	3e-88	4e-88
PALO_09570	VanZ domain-containing protein	4e-83	2e-90	1	1	1	1
PALO_09575	hypothetical protein	3e-17	4e-18	1	1	1	1
PALO_09580	CMP-N-acetylneuraminic acid synthetase	2e-132	2e-132	1	1	1	1
PALO_09585	N-acylneuraminate-9-phosphate synthase	0.0	0.0	1	1	1	1
PALO_09590	glycosyltransferase	4e-141	0.0	1	1	1	1
PALO_09595	glycosyltransferase	0.0	0.0	1	1	7e-11	7e-11
PALO_09600	hypothetical protein	3e-147	1e-148	1	1	1	1
PALO_09605	cell wall biogenesis glycosyltransferase	4e-179	0.0	1	1	1	1
PALO_09610	ABC transporter ABC/membrane protein	0.0	0.0	1	1	1	1
PALO_09615	glycosyl transferase family 2	2e-87	1e-174	1	1	1	1
PALO_09620	family 2 glycosyl transferase	0.0	0.0	1	1	1	1
PALO_09625	hypothetical protein	0.0	9e-168	1	1	1	1
PALO_09630	hypothetical protein	0.0	0.0	1	1	1	1
PALO_09635	Mn2+/Zn2+ ABC transporter permease	0.0	0.0	1	1	1	1
PALO_09640	protein-tyrosine kinase	0.0	0.0	1	1	1	1
PALO_09645	hypothetical protein	0.0	0.0	1	1	1	1
PALO_09650	Glucose-1-phosphate thymidylyltransferase	5e-170	6e-170	1	1	1	1
PALO_09655	hypothetical protein	0.0	2e-81	1	1	1	1
PALO_09660	dTDP-glucose 4,6-dehydratase	0.0	0.0	1	1	1e-127	1e-127
PALO_09665	dTDP-4-dehydrorhamnose reductase/dTDP-4-keto-6-deoxyglucose-3,5-epimerase	0.0	0.0	1	1	1	1
PALO_09670	hypothetical protein	8e-138	3e-138	1	1	1	1
PALO_09675	hypothetical protein	7e-44	7e-44	1	1	1	1
PALO_09680	2-nitropropane dioxygenase	0.0	0.0	1	1	1	1
PALO_09685	hypothetical protein	5e-47	5e-47	1	1	1	1
PALO_09690	protein-tyrosine-phosphatase	1e-111	2e-112	1	1	1	1
PALO_09695	hypothetical protein	0.0	7e-126	6e-139	5e-139	1	1
PALO_09700	hypothetical protein	7e-131	2e-131	9e-122	8e-122	1e-85	1e-85
PALO_09705	FHA domain-containing protein	5e-90	2e-89	1e-73	4e-73	4e-46	4e-46
PALO_09710	protein phosphatase 2C	0.0	0.0	0.0	0.0	9e-146	8e-146
PALO_09715	cell division protein	0.0	0.0	0.0	0.0	1e-152	3e-153
PALO_09720	penicillin-binding protein, transpeptidase domain protein	0.0	0.0	0.0	0.0	0.0	0.0
PALO_09725	kinase domain protein	0.0	0.0	0.0	0.0	0.0	0.0
PALO_09730	para-aminobenzoate synthase component II (2.6.1.85)	7e-122	1	1	1	1	1
PALO_09735	hypothetical protein	5e-163	2e-169	3e-126	7e-126	4e-75	7e-76
PALO_09740	putative septation inhibitor protein	7e-49	2e-50	2e-45	2e-45	2e-32	5e-32
PALO_09745	LysS:lysyl-tRNA ligase (6.1.1.6)	0.0	0.0	0.0	0.0	0.0	0.0
PALO_09750	sugar ABC transporter substrate-binding protein	0.0	0.0	1	1	2e-78	1e-79
PALO_09755	ABC transporter	0.0	0.0	0.0	0.0	0.0	0.0
PALO_09760	Lipid A export ATP-binding/permease MsbA	0.0	0.0	0.0	0.0	0.0	0.0
PALO_09765	hypothetical protein	1e-94	2e-87	1	1	1	1
PALO_09770	cytochrome D ubiquinol oxidase subunit I	0.0	0.0	0.0	0.0	0.0	3e-146
PALO_09775	cytochrome d ubiquinol oxidase subunit 2	0.0	0.0	0.0	0.0	7e-141	3e-142
PALO_09780	thiol reductant ABC exporter, CydD subunit	0.0	0.0	0.0	0.0	0.0	0.0
PALO_09785	thiol reductant ABC exporter, CydC subunit	0.0	0.0	0.0	0.0	1e-127	0.0
PALO_09790	hypothetical protein	1e-40	4e-32	1	1	1	1
PALO_09795	hypothetical protein	1	2e-32	1	1	1	1
PALO_09800	hypothetical protein	4e-126	2e-126	3e-116	4e-115	8e-88	4e-87
PALO_09805	iron-sulfur cluster-binding protein	0.0	0.0	0.0	0.0	0.0	0.0
PALO_09810	L-lactate dehydrogenase, Fe-S oxidoreductase subunit YkgE	4e-157	1e-157	4e-149	4e-149	1e-121	8e-122
PALO_09815	transporter, lactate permease (LctP) family protein	0.0	0.0	0.0	0.0	0.0	0.0
PALO_09820	regulatory protein	9e-148	4e-151	2e-110	4e-87	1e-72	9e-73
PALO_09825	hypothetical protein	6e-57	3e-57	3e-43	3e-43	2e-50	2e-50
PALO_09830	glutamate synthase (NADPH) small subunit	0.0	0.0	0.0	0.0	0.0	0.0
PALO_09835	pyruvate-flavodoxin oxidoreductase	0.0	0.0	0.0	0.0	0.0	0.0
PALO_09840	dihydroorotate dehydrogenase 2 (1.3.98.1)	0.0	2e-129	0.0	0.0	9e-142	6e-142
PALO_09845	glycosyltransferase, group 1 family protein	0.0	0.0	0.0	0.0	1	1
PALO_09850	ABC transporter	0.0	0.0	0.0	0.0	3e-94	2e-94
PALO_09855	hypothetical protein	4e-113	2e-113	1e-97	9e-98	6e-50	6e-50
PALO_09860	ATP-dependent RNA helicase HrpB	0.0	0.0	0.0	0.0	9e-119	0.0
PALO_09865	MutT/Nudix family protein	4e-101	2e-102	8e-91	1e-91	3e-53	7e-55
PALO_09870	pyridine nucleotide-disulfide oxidoreductase	0.0	0.0	0.0	0.0	1	1
PALO_09875	hypothetical protein	3e-52	8e-11	4e-37	4e-37	1	1
PALO_09880	hypothetical protein	2e-160	2e-160	1	1	1	1
PALO_09885	glycosyl transferase group 1	0.0	0.0	3e-178	3e-179	3e-129	2e-129
PALO_09890	UDP-N-acetylglucosamine 2-epimerase	0.0	0.0	0.0	0.0	0.0	1e-130
PALO_09895	O-antigen polymerase	0.0	0.0	4e-34	5e-34	2e-58	1e-58
PALO_09900	Glycosyltransferase, group 1 family protein	0.0	0.0	1	1	1e-162	1e-150
PALO_09905	nucleotide sugar dehydrogenase	0.0	0.0	0.0	0.0	0.0	0.0
PALO_09910	DeoR family transcriptional regulator	6e-146	2e-146	7e-132	2e-132	3e-100	3e-100
PALO_09915	1-phosphofructokinase	0.0	0.0	7e-139	3e-138	2e-129	3e-90
PALO_09920	ATP synthase F0 subunit A	0.0	0.0	0.0	0.0	0.0	1
PALO_09925	HPr family phosphocarrier protein	2e-42	2e-42	1e-37	3e-38	1e-29	3e-30
PALO_09930	short chain dehydrogenase/reductase family oxidoreductase	2e-151	1e-154	1e-143	1e-143	1	1
PALO_09935	reductase, ferredoxin	0.0	0.0	0.0	0.0	1	1
PALO_09940	amino acid/peptide transporter (Peptide:H+ symporter)	0.0	1	0.0	0.0	1	1
PALO_09945	hypothetical protein	0.0	0.0	0.0	0.0	1e-59	1e-59
PALO_09950	NAD-dependent dehydrogenase	0.0	0.0	0.0	0.0	0.0	0.0
PALO_09955	DegT/DnrJ/EryC1/StrS aminotransferase family protein	0.0	0.0	0.0	0.0	0.0	0.0
PALO_09960	bacterial transferase hexapeptide repeat protein	7e-116	1e-116	7e-114	6e-114	2e-105	2e-105
PALO_09965	Wzy_C domain-containing protein	0.0	0.0	1	1	1e-94	3e-94
PALO_09970	Glycosyl transferases group 1-like protein	0.0	0.0	7e-32	4e-31	3e-117	2e-117
PALO_09975	Chain length determinant protein	0.0	0.0	1	1	1e-63	2e-62
PALO_09980	hypothetical protein	0.0	0.0	3e-37	6e-38	1e-61	1e-62
PALO_09985	membrane spanning protein	0.0	0.0	2e-176	1e-177	1e-92	1
PALO_09990	hypothetical protein	0.0	0.0	0.0	0.0	2e-81	4e-127
PALO_09995	transglycosylase	0.0	0.0	0.0	0.0	0.0	0.0
PALO_10000	hypothetical protein	6e-80	3e-79	9e-72	7e-67	4e-49	8e-49
PALO_10005	peptidase, M16 (pitrilysin) family protein	0.0	0.0	1	1e-131	6e-125	8e-125
PALO_10010	M16 family peptidase	0.0	0.0	0.0	0.0	4e-119	3e-118
PALO_10015	hypothetical protein	8e-84	2e-73	1	1	1	1
PALO_10020	DNA-binding response regulator KdpE	7e-131	7e-131	5e-121	4e-121	1e-97	1e-97
PALO_10025	Osmosensitive K+ channel histidine kinase KdpD	0.0	0.0	0.0	0.0	0.0	0.0
PALO_10030	K+-transporting ATPase subunit C	1e-113	1e-114	5e-99	6e-99	9e-63	9e-63
PALO_10035	K+-transporting ATPase subunit B	0.0	0.0	0.0	0.0	0.0	0.0
PALO_10040	potassium-transporting ATPase subunit A (3.6.3.12)	0.0	0.0	0.0	0.0	0.0	0.0
PALO_10045	hypothetical protein	1	7e-10	1	2e-09	1	1
PALO_10050	hypothetical protein	1	5e-08	1	1	1	1
PALO_10055	ThiE:thiamine-phosphate pyrophosphorylase (2.5.1.3)	1e-118	1e-118	5e-96	5e-96	1	1
PALO_10060	hydroxyethylthiazole kinase, sugar kinase family protein	2e-140	1e-140	1	1	1	1
PALO_10065	Major Facilitator Superfamily transporter	0.0	0.0	1	1	1	1
PALO_10070	multifunctional hydroxymethylpyrimidine phosphokinase/4-amino-5-aminomethyl-2-methylpyrimidine hydrolase	0.0	2e-166	0.0	7e-164	2e-100	3e-112
PALO_10085	two component response regulator	1e-145	3e-139	2e-111	5e-113	1e-92	3e-94
PALO_10090	periplasmic binding protein	0.0	6e-171	1e-172	2e-175	1e-171	1e-172
PALO_10095	cobalamin biosynthesis protein CobN	4e-149	5e-166	2e-145	2e-145	1e-148	2e-148
PALO_10100	cobaltochelatase subunit	0.0	0.0	0.0	0.0	5e-178	0.0
PALO_10105	magnesium chelatase subunit ChlI	0.0	0.0	5e-170	1e-168	4e-172	2e-77
PALO_10110	ABC transporter	0.0	1e-163	0.0	0.0	0.0	0.0
PALO_10115	ABC transporter	0.0	0.0	0.0	0.0	8e-159	6e-159
PALO_10120	catalase	0.0	0.0	0.0	0.0	0.0	0.0
PALO_10125	hypothetical protein	7e-50	4e-52	1e-45	1e-45	1e-30	4e-32
PALO_10130	anaerobic C4-dicarboxylate transporter	0.0	0.0	0.0	0.0	1e-143	5e-144
PALO_10135	AspA:aspartate ammonia-lyase (4.3.1.1)	0.0	0.0	0.0	0.0	2e-180	2e-180
PALO_10140	hypothetical protein	0.0	0.0	3e-127	2e-127	1	1
PALO_10145	hypothetical protein	0.0	0.0	0.0	0.0	0.0	0.0
PALO_10150	putative regulatory protein	2e-109	2e-109	6e-88	6e-88	1	1
PALO_10155	6-phosphofructokinase	0.0	0.0	0.0	0.0	1e-179	5e-180
PALO_10160	hypothetical protein	1	3e-117	1e-91	1e-91	1	1
PALO_10165	hypothetical protein	2e-69	2e-69	1	7e-55	1	1
PALO_10170	glycogen phosphorylase	0.0	0.0	0.0	0.0	0.0	0.0
PALO_10175	chloride channel protein	0.0	0.0	0.0	0.0	5e-35	2e-96
[truncated: 246 more rows]

## Sheet: 2C
Additional file 2C
Bidirectional Blast of all CDS of P. granulosum TM11 against other genomes of P. granulosum, P. acnes and P. avidum
BlastP was used. E-values are given. The similarities are color-coded; the more red, the higher the similarity.
P. granulosum TM11	Annotation	P. granulosum DSM 20700	P. acnes KPA	P. acnes 266	P. avidum 44067	P. avidum ATCC 25577	P. avidum TM16
H640_00005	triacylglycerol lipase	3e-46	1	1	1	1	1
H640_00010	hypothetical protein	4e-50	1	1	1	1	1
H640_00015	triacylglycerol lipase precursor	8e-156	1e-65	1e-122	5e-74	3e-92	7e-75
H640_00020	pantothenate kinase	0.0	2e-157	1e-157	2e-156	9e-156	2e-156
H640_00025	Phosphoglucosamine mutase	0.0	0.0	0.0	0.0	0.0	0.0
H640_00030	30S ribosomal protein S9	4e-70	4e-75	1e-74	6e-72	7e-72	3e-72
H640_00035	50S ribosomal protein L13	6e-85	3e-72	5e-72	1e-72	5e-72	6e-72
H640_00040	hypothetical protein	1e-66	1	1	1	1	1
H640_00045	methyltransferase	0.0	1e-105	3e-105	1e-95	3e-95	5e-95
H640_00050	tRNA pseudouridine synthase A	0.0	1e-79	4e-79	3e-76	3e-76	3e-77
H640_00055	Methyltransferase small domain-containing protein	2e-136	2e-64	5e-64	3e-64	3e-64	1e-57
H640_00060	hypothetical protein	5e-164	1	1	5e-32	7e-32	4e-32
H640_00065	ABC transporter-associated permease	0.0	3e-126	4e-96	3e-123	7e-126	8e-126
H640_00070	ABC transporter, ATP-binding protein	0.0	0.0	0.0	0.0	0.0	0.0
H640_00075	ABC transporter-associated permease	7e-163	7e-92	4e-94	5e-96	5e-96	6e-96
H640_00080	superoxide dismutase	6e-122	2e-105	1e-105	6e-101	2e-100	2e-100
H640_00085	hypothetical protein	3e-116	3e-60	9e-60	9e-59	1e-58	9e-58
H640_00090	Glycosyltransferase, group 1 family protein	0.0	2e-159	5e-160	5e-161	5e-161	1e-160
H640_00095	50S ribosomal protein L17	7e-81	9e-52	1e-54	1e-53	1e-53	1e-53
H640_00100	DNA-directed RNA polymerase subunit alpha	0.0	2e-173	2e-174	7e-175	5e-174	7e-175
H640_00105	30S ribosomal protein S4	3e-117	7e-107	7e-107	1e-108	1e-108	1e-108
H640_00110	30S ribosomal protein S11	7e-74	1e-62	1e-62	1e-62	1e-62	1e-62
H640_00115	30S ribosomal protein S13	2e-67	4e-54	4e-54	3e-53	3e-53	3e-53
H640_00120	rpmJ multi-domain protein	4e-16	4e-15	3e-15	3e-15	4e-15	3e-15
H640_00125	translation initiation factor IF-1	1e-38	2e-37	2e-37	2e-37	2e-37	2e-37
H640_00130	methionine aminopeptidase	5e-85	2e-125	7e-126	1e-122	3e-122	5e-123
H640_00135	adenylate kinase	5e-83	5e-91	9e-91	8e-89	9e-89	2e-89
H640_00140	preprotein translocase subunit SecY	0.0	0.0	0.0	0.0	0.0	0.0
H640_00145	hypothetical protein	3e-104	1e-42	9e-44	2e-43	8e-44	3e-43
H640_00150	family 5 extracellular solute-binding protein	0.0	0.0	0.0	0.0	0.0	6e-158
H640_00155	Oligopeptide/dipeptide ABC superfamily ATP binding cassette transporter	0.0	5e-160	1	0.0	0.0	0.0
H640_00160	binding-protein-dependent transport system inner membrane protein	0.0	1	1	3e-137	9e-137	8e-137
H640_00165	binding-protein-dependent transport system inner membrane protein	1	1	1	1e-164	1e-164	1e-164
H640_00170	50S ribosomal protein L15	2e-82	9e-69	8e-69	4e-69	1e-68	1e-68
H640_00175	50S ribosomal protein L30	8e-30	9e-21	9e-21	3e-21	3e-21	3e-21
H640_00180	30S ribosomal protein S5	3e-117	2e-82	2e-82	2e-83	2e-83	1e-83
H640_00185	50S ribosomal protein L18	1e-68	3e-42	3e-42	2e-42	2e-42	4e-43
H640_00190	50S ribosomal protein L6	5e-101	1e-89	1e-89	5e-91	5e-91	8e-91
H640_00195	30S ribosomal protein S8	1e-75	2e-65	2e-65	3e-65	4e-65	3e-65
H640_00200	30S ribosomal protein S14	1e-31	4e-31	4e-31	4e-31	4e-31	4e-31
H640_00205	50S ribosomal protein L5	4e-126	8e-99	7e-100	2e-100	2e-100	7e-105
H640_00210	50S ribosomal protein L24	1e-65	8e-59	2e-58	3e-59	3e-59	3e-59
H640_00215	50S ribosomal protein L14	3e-67	5e-54	5e-54	6e-54	6e-54	6e-54
H640_00220	30S ribosomal protein S17	5e-48	8e-41	8e-41	3e-40	3e-40	3e-40
H640_00225	50S ribosomal protein L29	4e-39	1e-33	1e-33	6e-32	7e-32	7e-32
H640_00230	50S ribosomal protein L16	2e-78	3e-75	3e-75	3e-75	3e-75	1e-46
H640_00235	30S ribosomal protein S3	4e-156	2e-118	1e-118	2e-119	2e-119	1e-117
H640_00240	50S ribosomal protein L22	2e-85	1e-68	1e-68	1e-72	2e-72	2e-73
H640_00245	30S ribosomal protein S19	4e-51	4e-49	4e-49	1e-48	1e-48	1e-48
H640_00250	50S ribosomal protein L2	9e-161	1e-141	1e-141	4e-144	1e-143	4e-144
H640_00255	50S ribosomal protein L23	6e-56	2e-50	2e-50	2e-51	2e-51	2e-51
H640_00260	50S ribosomal protein L4	4e-170	3e-127	2e-127	1e-129	1e-129	1e-130
H640_00265	50S ribosomal protein L3	2e-69	2e-117	2e-117	1e-117	6e-118	1e-117
H640_00270	30S ribosomal protein S10	2e-56	5e-56	4e-56	4e-56	5e-56	8e-55
H640_00275	hypothetical protein	0.0	3e-175	0.0	1	0.0	1
H640_00280	glutamyl-tRNA synthetase	0.0	0.0	0.0	0.0	0.0	0.0
H640_00285	Sortase family protein	9e-139	8e-28	3e-28	1e-26	3e-26	1e-26
H640_00290	Glutamine--tRNA ligase	0.0	0.0	0.0	0.0	0.0	0.0
H640_00295	2',3'-cyclic-nucleotide 2'-phosphodiesterase	0.0	0.0	4e-157	0.0	0.0	0.0
H640_00300	membrane-spanning protein	0.0	0.0	0.0	0.0	0.0	0.0
H640_00305	translation elongation factor Tu	0.0	0.0	0.0	0.0	0.0	0.0
H640_00310	elongation factor G	0.0	0.0	0.0	0.0	0.0	0.0
H640_00315	30S ribosomal protein S7	2e-89	4e-86	4e-86	3e-87	3e-87	3e-87
H640_00320	30S ribosomal protein S12	1e-62	9e-66	8e-67	2e-66	2e-66	2e-66
H640_00325	DNA-directed RNA polymerase subunit beta'	0.0	0.0	0.0	0.0	0.0	0.0
H640_00330	DNA-directed RNA polymerase subunit beta'	1	1	1	1	1	1
H640_00335	DNA-directed RNA polymerase subunit beta	0.0	0.0	0.0	0.0	0.0	0.0
H640_00340	PemK family protein	2e-57	1	1	1	1	1
H640_00345	hypothetical protein	2e-38	1	1	1	1	1
H640_00350	50S ribosomal protein L7/L12	4e-49	4e-49	4e-49	3e-47	7e-48	6e-48
H640_00355	50S ribosomal protein L10	2e-112	8e-95	1e-94	7e-96	1e-95	7e-96
H640_00360	50S ribosomal protein L1	7e-132	1e-114	5e-115	4e-108	4e-108	4e-108
H640_00365	50S ribosomal protein L11	4e-80	1e-63	1e-63	6e-71	6e-71	6e-71
H640_00370	Transcription antitermination protein nusG	0.0	4e-113	5e-113	3e-115	3e-115	1e-114
H640_00375	Preprotein translocase subunit SecE	2e-131	6e-45	6e-45	4e-45	5e-52	1e-51
H640_00380	Aminotransferase, class I/II	0.0	2e-172	2e-172	6e-172	6e-172	6e-172
H640_00385	UDP-N-acetylenolpyruvoylglucosamine reductase	0.0	6e-160	6e-160	4e-160	3e-161	2e-162
H640_00390	MaoC like domain-containing protein	5e-80	6e-46	7e-28	9e-47	3e-46	3e-46
H640_00395	R hydratase-like protein	3e-78	2e-48	1e-48	7e-51	6e-51	7e-51
H640_00400	50S ribosomal protein L33	1e-28	3e-27	3e-27	2e-27	2e-27	2e-27
H640_00405	purine nucleoside phosphorylase	3e-136	1	1	1	1	1
H640_00410	Exodeoxyribonuclease III	3e-174	4e-119	9e-118	2e-118	2e-118	2e-118
H640_00415	enoyl-CoA hydratase/isomerase family protein	0.0	9e-99	7e-100	1e-106	5e-107	1e-106
H640_00420	putative transporter	0.0	3e-152	7e-153	3e-153	2e-153	2e-153
H640_00425	NADH dehydrogenase subunit	1e-73	2e-26	2e-26	5e-26	5e-26	5e-26
H640_00430	respiratory-chain NADH dehydrogenase, 30 Kd subunit	1	1	1	1	1	1
H640_00443	respiratory-chain NADH dehydrogenase, 30 Kd subunit	6e-60	3e-17	3e-17	3e-17	4e-17	3e-17
H640_00448	NADH ubiquinone oxidoreductase	3e-62	4e-26	3e-26	1e-26	1e-26	1e-26
H640_00453	pyruvate:ferredoxin oxidoreductase (alpha subunit)	0.0	0.0	0.0	0.0	0.0	0.0
H640_00458	2-oxoglutarate ferredoxin oxidoreductase subunit beta	0.0	7e-167	1e-166	3e-167	4e-167	3e-167
H640_00463	hypothetical protein	1e-38	1	1	1	1	1
H640_00468	toxin-antitoxin system, toxin component, PIN family protein	1e-53	1	1e-06	1	1	1
H640_00473	M13 family metallopeptidase	0.0	0.0	0.0	0.0	0.0	0.0
H640_00478	transporter, anaerobic C4-dicarboxylate uptake (Dcu) family protein	0.0	4e-147	4e-147	2e-146	6e-146	2e-146
H640_00483	aspartate ammonia-lyase	0.0	8e-179	8e-179	3e-180	0.0	3e-180
H640_00488	HpcH/HpaI aldolase/citrate lyase family prote in	3e-164	5e-108	5e-108	2e-107	2e-107	1e-101
H640_00493	precorrin 6A synthase	1e-148	1e-113	6e-113	7e-115	7e-115	1e-84
H640_00498	Polyprenyl synthetase	0.0	5e-140	5e-140	1e-139	7e-139	5e-141
H640_00503	NADH:ubiquinone oxidoreductase subunit N	0.0	0.0	0.0	0.0	0.0	0.0
H640_00508	Proton-translocating NADH-quinoneoxidoreducta se, chain M	0.0	0.0	0.0	0.0	0.0	0.0
H640_00513	NADH-ubiquinone oxidoreductase chain L	0.0	0.0	0.0	0.0	0.0	0.0
H640_00518	NADH-quinone oxidoreductase subunit K	8e-52	2e-43	2e-43	3e-44	3e-44	3e-44
H640_00523	NADH-ubiquinone/plastoquinone oxidoreductasec hain 6	1e-97	4e-107	2e-106	6e-106	6e-106	6e-106
H640_00528	NADH-quinone oxidoreductase subunit I	2e-109	1e-91	1e-91	2e-90	2e-90	8e-91
H640_00533	NADH:ubiquinone oxidoreductase subunit H	0.0	0.0	0.0	0.0	0.0	0.0
H640_00538	NADH-quinone oxidoreductase	0.0	0.0	0.0	0.0	0.0	0.0
H640_00543	NADH dehydrogenase I subunit F	0.0	0.0	0.0	0.0	0.0	0.0
H640_00548	NADH dehydrogenase subunit E	3e-151	2e-118	2e-118	1e-119	1e-119	1e-119
H640_00553	NADH dehydrogenase subunit D	0.0	0.0	0.0	0.0	0.0	0.0
H640_00558	NADH-quinone oxidoreductase subunit C	4e-140	2e-94	2e-94	6e-97	7e-97	5e-96
H640_00563	NADH dehydrogenase subunit B	6e-64	3e-101	2e-101	5e-103	5e-103	4e-103
H640_00568	NADH-quinone oxidoreductase subunit	5e-65	3e-45	3e-45	3e-45	2e-45	3e-45
H640_00573	Geranylgeranyl reductase family protein	0.0	0.0	0.0	0.0	0.0	0.0
H640_00578	menaquinone-specific isochorismate synthase	0.0	9e-112	9e-113	5e-120	2e-109	8e-120
H640_00583	hypothetical protein	0.0	0.0	0.0	0.0	0.0	0.0
H640_00588	Heme ABC exporter, ATP-binding protein CcmA	6e-120	1e-100	1e-100	7e-101	2e-100	7e-101
H640_00593	Ubiquinone/menaquinone biosynthesismethyltran sferase UbiE	8e-161	7e-108	2e-108	6e-110	4e-110	5e-110
H640_00598	hypothetical protein	0.0	8e-179	4e-169	8e-175	5e-169	9e-175
H640_00603	LPXTG-site transpeptidase (sortase) familypro tein	1e-161	1	1	1	1	1
H640_00608	hypothetical protein	0.0	1	1	1	1	1
H640_00613	hypothetical protein	1	1	1	1	1	1
H640_00618	hypothetical protein	3e-141	1	1	1	1	1
H640_00623	sortase family protein	1e-154	1	1	1	1	1
H640_00628	LPXTG-motif cell wall anchor domain-containin gprotein	0.0	1	1	1	1	1
H640_00633	N-acetylmuramyl-L-alanine amidase, negativere gulator of AmpC, AmpD	0.0	1	1	0.0	0.0	0.0
H640_00638	1,4-dihydroxy-2-naphthoateoctaprenyltransfera se	8e-138	2e-106	8e-102	2e-110	5e-105	2e-103
H640_00643	transporter, major facilitator family protein	0.0	3e-170	4e-172	3e-175	2e-175	2e-111
H640_00648	DhaK PTS-dependent dihydroxyacetone kinase,di hydroxyacetone-binding subunit	1e-174	4e-153	6e-151	2e-154	2e-154	4e-155
H640_00653	PTS-dependent dihydroxyacetone kinase, ADP-bi nding subunit DhaL	2e-110	1e-68	6e-69	7e-68	9e-71	8e-71
H640_00658	Phosphoenolpyruvate-proteinphosphoryltransfer ase PptE	3e-71	1e-40	2e-40	1e-42	3e-43	3e-43
H640_00663	Cytidine and deoxycytidylate deaminase zinc-b inding region	6e-104	2e-69	6e-70	5e-72	5e-72	5e-72
H640_00668	Co/Zn/Cd cation transporter	9e-148	1e-106	3e-106	2e-106	5e-105	4e-106
H640_00673	phospholipase	0.0	3e-145	3e-145	4e-138	1e-137	4e-98
H640_00678	HAD hydrolase	1e-152	4e-138	3e-137	3e-138	1e-137	1e-137
H640_00683	methylated-DNA--protein-cysteinemethyltransfe rase	1e-101	3e-27	1	7e-29	8e-29	7e-29
H640_00688	Hypothetical protein	0.0	1	1	1	1	1
H640_00693	SH3 type 3 domain-containing protein	2e-144	1e-16	2e-16	1e-19	2e-17	2e-16
H640_00702	Drug resistance MFS transporter, drug:H+antip orter-2 (14 Spanner) (DHA2) family protein	0.0	1	1	1	1	1
H640_00707	phage protein	2e-40	1	1	9e-13	9e-13	9e-13
H640_00712	ABC transporter permease	2e-150	2e-133	2e-133	2e-136	7e-137	5e-116
H640_00717	ABC transporter permease	3e-171	1e-143	1e-143	4e-137	4e-137	3e-137
H640_00722	extracellular solute-binding protein	0.0	0.0	0.0	0.0	0.0	0.0
H640_00727	putative lysophospholipase	6e-125	3e-105	3e-105	8e-103	8e-103	3e-102
H640_00732	hypothetical protein	1e-33	5e-28	5e-28	7e-29	4e-29	8e-29
H640_00737	phosphoribosylformylglycinamidine cyclo-ligas e	0.0	9e-145	8e-145	2e-149	2e-149	5e-148
H640_00742	amidophosphoribosyltransferase	0.0	0.0	0.0	0.0	0.0	0.0
H640_00747	hypothetical protein	0.0	8e-116	8e-116	2e-128	2e-128	1e-80
H640_00752	anaerobic C4-dicarboxylate transporter	0.0	2e-144	2e-144	2e-152	9e-153	2e-152
H640_00757	Peptidase dimerization domain-containingprote in	2e-168	5e-180	5e-180	2e-180	0.0	4e-180
H640_00762	Phosphoribosylformylglycinamidine synthase 2	0.0	0.0	0.0	0.0	0.0	0.0
H640_00767	L-asparaginase I	0.0	4e-106	3e-106	4e-106	4e-106	4e-106
H640_00772	Amino acid permease membrane protein	0.0	0.0	0.0	0.0	0.0	0.0
H640_00777	membrane alanyl aminopeptidase	0.0	0.0	0.0	0.0	0.0	0.0
H640_00782	hypothetical protein	1e-25	7e-70	7e-70	2e-79	1e-62	4e-26
H640_00787	hypothetical protein	1	1	1	6e-131	2e-106	1
H640_00792	hypothetical protein	1	3e-86	1	1e-88	0.0	2e-56
H640_00797	hypothetical protein	1	1	1	4e-40	1	1
H640_00802	hypothetical protein	1	1	1	1	1	1
H640_00807	BadF/BadG/BcrA/BcrD ATPase family protein	4e-147	2e-104	2e-105	8e-109	5e-108	1e-107
H640_00812	Phosphoribosylformylglycinamidine synthase 1	6e-132	6e-100	2e-99	5e-96	2e-97	6e-99
H640_00817	phosphoribosylaminoimidazole-succinocarboxami de	0.0	2e-158	2e-160	5e-159	3e-157	3e-158
H640_00822	hypothetical protein	1e-32	1	1	1	1	1
H640_00827	alkyl hydroperoxide reductase C22 protein	1e-109	6e-91	4e-91	1e-89	7e-90	2e-89
H640_00832	alkyl hydroperoxide reductase subunit F	0.0	0.0	0.0	0.0	0.0	0.0
H640_00837	LysR substrate binding domain-containingprote in	6e-167	6e-66	9e-66	5e-67	1e-66	1e-66
H640_00842	adenylosuccinate lyase	0.0	0.0	0.0	0.0	0.0	0.0
H640_00847	phosphoribosylamine--glycine ligase	0.0	5e-163	4e-163	3e-166	3e-166	4e-165
H640_00852	Adenylosuccinate synthetase	0.0	0.0	0.0	0.0	0.0	0.0
H640_00857	Acetyltransferase, GNAT family protein	7e-166	8e-84	7e-84	1e-84	1e-84	8e-85
H640_00862	hypothetical protein	2e-79	2e-18	2e-18	2e-19	2e-19	2e-19
H640_00867	GTP-binding protein TypA	0.0	0.0	0.0	0.0	0.0	0.0
H640_00872	hypothetical protein	0.0	3e-36	3e-36	4e-56	2e-55	1e-55
H640_00877	Exopolysaccharide biosynthesis polyprenylglyc osylphosphotransferase	0.0	0.0	0.0	0.0	0.0	0.0
H640_00882	folate-binding protein YgfZ	4e-114	7e-110	7e-110	1e-113	1e-113	1e-113
H640_00887	hypothetical protein	4e-98	8e-70	8e-70	1e-71	1e-71	6e-36
H640_00892	D-tyrosyl-tRNA deacylase	5e-58	1e-60	1e-60	5e-60	2e-60	5e-60
H640_00897	hypothetical protein	3e-113	4e-56	3e-56	4e-52	5e-52	4e-52
H640_00902	Transcriptional regulatory protein, C-termina ldomain-containing protein	4e-169	8e-61	7e-61	2e-62	2e-62	2e-62
H640_00907	polyphosphate kinase	0.0	0.0	0.0	0.0	0.0	0.0
H640_00912	NUDIX family hydrolase	2e-110	7e-94	7e-94	5e-93	2e-93	5e-93
H640_00917	hypothetical protein	2e-34	1	1	1	1	1
H640_00922	phosphate ABC transporter substrate-bindingpr otein	0.0	1e-147	6e-147	3e-152	7e-153	2e-150
H640_00927	Phosphate ABC transporter, permease proteinPs tC	0.0	1e-123	1e-123	2e-123	4e-128	4e-128
H640_00932	phosphate transport system permease proteinPs tA	5e-142	3e-124	1e-123	1e-128	9e-129	1e-128
H640_00937	phosphate ABC transporter ATP-binding protein	3e-153	9e-140	9e-140	5e-142	5e-142	5e-142
H640_00942	Mycothione reductase	1e-174	2e-174	6e-175	4e-179	3e-179	4e-179
H640_00947	sigma subunit	0.0	7e-71	5e-77	5e-79	4e-79	3e-36
H640_00952	Phosphoglycerate mutase family protein	2e-112	4e-94	6e-95	6e-95	6e-95	6e-95
H640_00957	uroporphyrinogen-III synthase	0.0	0.0	0.0	0.0	0.0	0.0
H640_00962	hypothetical protein	4e-11	5e-11	1	4e-11	1	5e-11
H640_00967	pyrroline-5-carboxylate reductase	3e-69	3e-69	1e-68	6e-74	7e-74	6e-74
H640_00972	aspartate-semialdehyde dehydrogenase	0.0	1e-162	6e-164	9e-166	8e-166	3e-165
H640_00977	proline dehydrogenase	0.0	3e-85	2e-85	9e-88	1e-87	2e-74
H640_00982	AP endonuclease, family 2	2e-74	4e-93	4e-93	1e-93	1e-93	1e-93
H640_00987	hypothetical protein	4e-121	1e-94	1e-94	8e-92	8e-92	8e-92
H640_00992	DNA repair protein RadA	0.0	0.0	0.0	0.0	0.0	0.0
H640_00997	DNA integrity scanning protein DisA	0.0	3e-107	4e-107	5e-112	7e-112	5e-112
H640_01002	hypothetical protein	3e-134	9e-28	8e-33	5e-31	5e-31	5e-31
H640_01007	Ferrochelatase	0.0	4e-127	4e-127	6e-129	1e-128	6e-129
H640_01012	glutamyl-tRNA reductase	0.0	7e-133	1e-132	4e-132	2e-132	4e-72
H640_01017	uroporphyrinogen decarboxylase, HemE	0.0	3e-143	2e-142	2e-145	2e-144	1e-131
H640_01022	putative protoporphyrinogen oxidase, HemY	0.0	5e-156	5e-156	6e-165	6e-165	6e-165
H640_01027	porphobilinogen deaminase	0.0	4e-112	5e-112	6e-113	3e-113	4e-87
H640_01032	uroporphyrinogen-III synthase	6e-137	2e-60	2e-60	4e-65	1e-60	2e-60
H640_01037	delta-aminolevulinic acid dehydratase	0.0	6e-163	5e-163	1e-163	1e-163	9e-164
H640_01042	glutamate-1-semialdehyde aminotransferase	0.0	0.0	0.0	0.0	0.0	0.0
H640_01047	A/G-specific adenine glycosylase	3e-173	4e-119	9e-120	1e-113	1e-113	1e-113
H640_01056	hypothetical protein	1	1	1	1	1	1
H640_01061	hypothetical protein	2e-100	3e-51	2e-51	8e-42	2e-41	7e-42
H640_01066	membrane spanning protein	2e-165	2e-70	2e-70	3e-63	2e-70	3e-63
H640_01071	Drug resistance MFS transporter, drug:H+antip orter-2 (14 Spanner) (DHA2) family protein	0.0	2e-155	1e-155	5e-154	1e-152	3e-153
H640_01076	NAD dependent epimerase/dehydratase familypro tein	1e-158	4e-127	1e-127	2e-126	8e-126	9e-127
H640_01081	hypothetical protein	0.0	1e-135	1e-135	6e-143	3e-143	4e-142
H640_01086	hypothetical protein	8e-152	1	1	1	1	1
H640_01091	hypothetical protein	6e-171	1	1	1	1	1
H640_01096	hypothetical protein	0.0	1	1	1	1	1
H640_01101	hypothetical protein	0.0	1	1	1	1	1
H640_01106	hypothetical protein	0.0	1	1	1	1	1
H640_01111	DNA mismatch endonuclease Vsr	4e-78	1	1	1	1	1
H640_01116	DNA-cytosine methyltransferase	1e-150	1	1	1	1	1
H640_01121	negative regulator of genetic competenceClpC/ MecB	0.0	0.0	0.0	0.0	0.0	0.0
H640_01126	lysyl tRNA synthetase-like protein	4e-57	8e-22	8e-22	4e-23	4e-23	4e-23
H640_01131	Respiratory-chain NADH dehydrogenase, 49 Kdsu bunit	0.0	4e-97	3e-98	9e-96	6e-96	6e-96
H640_01136	hypothetical protein	2e-113	1e-65	5e-66	2e-66	2e-66	2e-66
H640_01141	hypothetical protein	3e-74	3e-46	6e-46	4e-46	5e-46	5e-46
H640_01146	Putative hydroxymethyldihydropteridinepyropho sphokinase	2e-124	5e-34	5e-34	5e-33	1e-33	1e-33
H640_01151	Dihydroneopterin aldolase	8e-65	3e-31	2e-31	4e-26	1e-26	1e-26
H640_01156	hypothetical protein	8e-129	1	1	3e-54	4e-48	2e-28
H640_01161	dihydropteroate synthase	3e-178	1e-100	1e-100	4e-109	6e-109	6e-109
H640_01166	hypothetical protein	2e-55	1	1	1	1	1
H640_01171	hypothetical protein	2e-41	8e-34	8e-34	4e-07	1	1
H640_01176	OmpA family protein	2e-168	3e-104	2e-104	1e-90	1	1
H640_01181	GTP cyclohydrolase 1	8e-112	6e-87	2e-87	2e-89	1e-89	2e-61
H640_01186	cell division protein FtsH	0.0	0.0	0.0	0.0	0.0	1e-177
H640_01191	hypoxanthine phosphoribosyltransferase	3e-105	1e-82	1e-82	1e-83	1e-83	1e-83
H640_01196	tRNA(Ile)-lysidine synthetase	2e-97	5e-85	5e-85	2e-87	1e-87	9e-88
H640_01201	D-alanyl-D-alanine carboxypeptidase/D-alanyl- D-alanine-endopeptidase	0.0	1e-88	9e-90	2e-95	2e-95	2e-95
H640_01206	inorganic pyrophosphatase	3e-109	5e-88	3e-88	1e-91	1e-91	1e-91
H640_01211	crcB-like protein	4e-61	5e-18	5e-18	2e-16	6e-17	2e-16
H640_01216	CrcB protein	4e-118	6e-19	3e-19	5e-13	2e-13	5e-13
H640_01221	hypothetical protein	0.0	1e-119	8e-119	3e-117	1e-117	1e-117
H640_01226	hypothetical protein	1e-94	9e-37	1e-40	6e-41	2e-41	2e-41
H640_01231	hypothetical protein	0.0	7e-10	3e-10	1e-15	5e-17	6e-17
H640_01236	FAD dependent oxidoreductase	0.0	1e-149	2e-149	3e-150	4e-150	1e-149
H640_01241	hypothetical protein	0.0	0.0	0.0	0.0	0.0	0.0
H640_01246	hypothetical protein	3e-56	7e-24	6e-24	8e-25	8e-25	8e-25
H640_01251	hydrolase, alpha/beta domain protein	0.0	7e-155	9e-156	4e-161	3e-161	3e-161
H640_01256	Signal peptidase-like protein	2e-118	6e-52	6e-52	4e-61	1e-60	2e-33
H640_01261	hypothetical protein	0.0	4e-46	5e-47	1e-42	3e-42	1e-42
H640_01266	DNA polymerase III subunit delta'	3e-165	5e-99	4e-99	8e-100	9e-100	8e-100
H640_01273	DNA polymerase III, delta' subunit	1	1	1	1	1	1
H640_01278	putative thymidylate kinase	6e-141	1e-65	2e-65	1e-63	4e-64	4e-64
H640_01283	DNA topoisomerase I	0.0	0.0	0.0	0.0	0.0	0.0
H640_01288	Methyltransferase, HemK family protein	0.0	2e-154	1e-154	2e-156	1e-156	3e-156
H640_01293	DEAD/DEAH box helicase	0.0	0.0	0.0	0.0	0.0	0.0
H640_01298	hypothetical protein	4e-69	1e-15	1e-15	7e-15	8e-14	1
H640_01303	hypothetical protein	5e-56	5e-31	2e-31	2e-31	4e-33	1e-33
H640_01308	hypothetical protein	6e-40	1	1	6e-10	6e-10	5e-10
H640_01313	type II secretion system F domain protein	1e-133	8e-53	2e-52	2e-53	6e-51	5e-51
H640_01318	hypothetical protein	3e-143	1e-55	5e-55	9e-59	1e-58	5e-54
H640_01323	putative secretory protein	0.0	2e-135	1e-134	2e-138	5e-138	4e-138
H640_01328	CpaE-like protein	0.0	1e-70	2e-61	2e-72	8e-70	4e-34
H640_01333	methyltransferase	1e-159	2e-73	3e-73	4e-74	2e-73	2e-73
H640_01338	Na+/H+ antiporter NhaA	0.0	3e-168	7e-168	5e-170	1e-171	1e-171
H640_01343	hypothetical protein	5e-81	3e-42	3e-42	4e-43	4e-43	4e-43
H640_01348	Hydrolase, NUDIX family protein	9e-98	2e-41	2e-41	9e-42	9e-42	8e-42
H640_01353	Endonuclease III	9e-138	8e-80	1e-79	2e-78	1e-79	4e-44
H640_01358	putative transcriptional regulator	2e-132	2e-85	2e-85	8e-92	9e-92	8e-92
H640_01363	endoribonuclease L-PSP	1e-78	8e-40	7e-40	1e-38	2e-39	2e-39
H640_01368	hypothetical protein	8e-29	1	3e-23	1e-23	1e-23	1e-23
H640_01373	putative regulatory protein	6e-54	2e-35	1	1e-35	4e-27	1e-35
H640_01378	penicillin-binding protein(transglycosylase/t ranspeptidase)	1	1	1	1	1	1
H640_01383	Penicillin-binding protein(Transglycosylase/t ranspeptidase)	0.0	0.0	0.0	0.0	0.0	0.0
H640_01388	phosphoesterase	1e-177	5e-109	9e-109	2e-108	6e-109	2e-108
H640_01393	general stress protein 18	2e-98	6e-88	4e-88	4e-93	1e-92	3e-93
H640_01408	ABC transporter permease	1e-173	5e-143	4e-143	4e-148	2e-148	4e-148
H640_01413	ABC transporter permease	0.0	9e-140	9e-140	8e-141	3e-141	8e-141
H640_01418	oligopeptide transport ATP-binding protein Op pD	0.0	2e-167	6e-167	3e-170	9e-170	3e-170
H640_01423	oligopeptide transport ATP-binding protein Ap pF	0.0	4e-165	6e-166	3e-169	6e-169	9e-155
H640_01428	8-amino-7-oxononanoate synthase	0.0	1e-78	2e-78	2e-76	5e-77	9e-81
H640_01433	hypothetical protein	1	1	1	1	1	1
H640_01438	6-carboxyhexanoate-CoA ligase/8-amino-7-oxono nanoate synthase	1e-117	1	1	1	1	6e-19
H640_01443	transcriptional regulator	5e-128	1	1	1	1	1
H640_01448	hypothetical protein	8e-142	1	1	3e-111	2e-110	3e-111
H640_01453	50S ribosomal protein L31 type B	1e-42	7e-33	7e-33	6e-36	6e-36	6e-36
H640_01458	50S ribosomal protein L33	1	2e-24	3e-24	1	1	1
H640_01463	30S ribosomal protein S14	2e-53	1e-46	1e-46	7e-49	2e-48	7e-49
H640_01468	rpmF multi-domain protein	2e-28	4e-17	3e-17	3e-17	3e-17	3e-17
H640_01473	FK506-binding protein/peptidyl-prolyl cis-tra ns	2e-65	8e-61	8e-61	2e-57	4e-60	2e-57
H640_01478	hypothetical protein	2e-57	1	1	1	1	1
H640_01483	urocanate hydratase	8e-53	1e-57	1	1	1	1
H640_01490	urocanate hydratase	7e-41	1	1	1	1	1
H640_01495	urocanate hydratase	7e-27	1	1	1	1	1
H640_01500	urocanate hydratase	1	1	1	1	1	1
H640_01505	urocanate hydratase	2e-53	1	1	1	1	1
H640_01510	allantoate amidohydrolase	1	1	1	1	1	1
H640_01515	N-formimino-L-glutamate deiminase	0.0	1	1	1	1	1
H640_01520	imidazolonepropionase	0.0	3e-149	2e-149	1e-148	6e-140	4e-129
H640_01525	histidine ammonia-lyase	0.0	1	1	1	1	1
H640_01530	MATE efflux family protein	0.0	1	1	1	1	1
H640_01535	proline iminopeptidase	0.0	1	1	1	1	1
H640_01540	hypothetical protein	3e-169	1	1	1	1	1
H640_01545	tryptophan synthase subunit beta	0.0	1e-111	4e-111	3e-108	5e-108	9e-103
H640_01550	hypothetical protein	4e-178	1e-22	1e-22	2e-40	3e-40	1e-40
H640_01555	hypothetical protein	7e-53	3e-46	3e-46	2e-46	4e-47	2e-46
H640_01560	hypothetical protein	3e-82	8e-26	5e-26	1e-31	4e-31	1e-31
H640_01565	potassium/proton antiporter	0.0	5e-151	1e-150	6e-159	2e-160	5e-159
H640_01570	RfbX family protein	0.0	1e-158	3e-152	5e-149	3e-147	5e-146
H640_01575	cytidine and deoxycytidylate deaminase zinc-b inding region	4e-80	1e-48	2e-48	2e-49	6e-50	6e-50
H640_01580	putative tRNA adenosine deaminase-associatedp rotein	1e-117	6e-60	7e-60	4e-58	7e-58	6e-58
H640_01585	Uracil phosphoribosyltransferase	1e-120	2e-94	2e-94	6e-94	2e-93	4e-38
H640_01590	hypothetical protein	4e-180	4e-63	4e-63	8e-61	1e-59	3e-59
H640_01595	glycogen phosphorylase	0.0	0.0	0.0	0.0	0.0	0.0
H640_01600	potassium transporter	0.0	0.0	0.0	0.0	0.0	0.0
H640_01605	Glycerophosphoryl diester phosphodiesterase	9e-136	2e-22	9e-22	4e-55	5e-52	4e-52
H640_01610	putative transcriptional regulator	0.0	2e-175	2e-175	1e-180	0.0	0.0
H640_01615	Galactokinase	0.0	4e-120	4e-120	2e-131	1e-131	9e-132
H640_01620	Membrane protein without function	3e-92	2e-45	2e-45	2e-45	2e-45	2e-45
H640_01625	Zn-binding dehydrogenase/oxidoreductase	0.0	3e-140	3e-140	2e-146	1e-145	3e-146
H640_01630	argininosuccinate synthase	0.0	0.0	0.0	0.0	0.0	3e-146
H640_01635	transporter, major facilitator family protein	0.0	3e-107	3e-107	2e-113	6e-113	3e-109
H640_01648	hypothetical protein	6e-97	3e-23	3e-23	4e-22	4e-22	4e-22
H640_01653	transporter, CPA2 family protein	0.0	0.0	0.0	0.0	0.0	1
H640_01658	HAD-superfamily hydrolase, subfamily IIB	2e-146	4e-84	4e-84	1e-81	1e-81	1e-81
H640_01663	hypothetical protein	0.0	2e-173	2e-93	9e-172	1e-171	3e-171
H640_01668	seryl-tRNA synthetase	0.0	0.0	0.0	0.0	0.0	0.0
H640_01673	leucyl/phenylalanyl-tRNA--protein transferase	5e-131	4e-73	2e-72	3e-73	3e-72	4e-72
H640_01678	hypothetical protein	3e-125	5e-67	1e-67	7e-68	7e-67	7e-68
H640_01683	hypothetical protein	1	1	1	1	1	1
H640_01688	YD repeat protein	0.0	0.0	0.0	1	0.0	2e-116
H640_01693	Alanine racemase	0.0	1	1	1	1	1
H640_01698	glycosyl hydrolase family protein	0.0	1	1	1	1	1
H640_01703	biotin-requiring enzyme	9e-172	5e-125	8e-129	2e-127	1e-126	2e-127
H640_01708	biotin-requiring enzyme	1	1	1	1	1	1
H640_01713	pyruvate dehydrogenase E1 component subunitbe ta	0.0	4e-151	1e-150	2e-151	1e-151	2e-151
H640_01718	pyruvate dehydrogenase E1 component subunital pha	0.0	1e-138	8e-140	4e-142	3e-142	4e-142
H640_01723	protoporphyrinogen oxidase	0.0	3e-104	2e-103	9e-105	9e-105	9e-105
H640_01728	molybdenum cofactor biosynthesisenzyme/coprop orphyrinogen III oxidase	0.0	0.0	0.0	0.0	0.0	0.0
H640_01733	5'-nucleotidase	0.0	0.0	1e-98	0.0	0.0	0.0
H640_01738	O-acetylhomoserineaminocarboxypropyltransfera se	0.0	1	1	8e-46	5e-46	7e-46
H640_01743	homoserine O-acetyltransferase	0.0	3e-06	5e-06	2e-58	1e-58	1e-58
H640_01748	low molecular weight	5e-75	1e-50	9e-51	4e-50	4e-50	3e-28
H640_01753	hypothetical protein	0.0	2e-81	5e-82	7e-82	6e-82	6e-82
H640_01758	putative two-component response regulator	7e-134	2e-108	3e-111	1e-109	1e-109	9e-110
H640_01763	putative two-component system sensor kinase	4e-144	9e-158	3e-158	8e-156	6e-156	3e-155
H640_01768	hypothetical protein	1e-49	8e-30	1e-29	2e-30	1e-29	8e-30
H640_01773	undecaprenyl pyrophosphate phosphatase	5e-157	1e-130	1e-130	2e-129	2e-129	3e-130
H640_01778	hypothetical protein	4e-97	3e-41	1	3e-37	9e-40	7e-19
H640_01783	siderophore-interacting protein	2e-155	4e-44	3e-44	3e-105	3e-105	5e-107
H640_01788	50S ribosomal protein L9	2e-59	3e-67	3e-67	9e-68	9e-68	8e-68
H640_01793	30S ribosomal protein S18	2e-40	3e-37	3e-37	4e-29	4e-29	4e-29
H640_01798	Single-stranded DNA-binding protein	4e-106	2e-63	2e-63	1e-63	1e-63	4e-63
H640_01803	30S ribosomal protein S6	7e-52	9e-47	8e-47	2e-46	2e-46	3e-46
H640_01808	hypothetical protein	6e-34	7e-44	7e-47	1e-45	2e-45	4e-45
H640_01813	hypothetical protein	1	1	1	1	1	1
H640_01818	long-chain-fatty-acid--CoA ligase/synthetase	1e-61	1	1	1	1	1
H640_01823	AMP-binding enzyme	0.0	5e-160	4e-160	8e-150	8e-150	2e-130
H640_01828	hypothetical protein	2e-23	1	1	1	1	1
H640_01833	endonuclease IV	6e-152	1e-92	3e-104	2e-106	2e-106	6e-105
H640_01838	short chain dehydrogenase	1e-160	5e-128	5e-128	1e-128	4e-131	3e-129
H640_01843	acyltransferase	4e-152	8e-111	8e-111	2e-112	2e-112	3e-112
H640_01848	Bacterial transcription activator, effectorbi nding domain-containing protein	9e-93	4e-34	4e-34	2e-37	2e-37	8e-33
H640_01853	FemAB family protein	0.0	2e-127	6e-127	4e-126	2e-124	4e-126
H640_01858	Alanine racemase, N-terminal domain-containin gprotein	1	1	1	1	1	1
H640_01863	Alanine racemase, N-terminal domain-containin gprotein	7e-92	4e-31	2e-31	3e-33	8e-33	5e-33
H640_01868	sn-glycerol-3-phosphate dehydrogenase subunit C	0.0	0.0	0.0	0.0	0.0	0.0
H640_01873	anaerobic glycerol-3-phosphate dehydrogenase	0.0	6e-165	6e-165	1e-163	3e-163	4e-163
H640_01878	anaerobic glycerol-3-phosphate dehydrogenases ubunit A	0.0	0.0	0.0	0.0	0.0	0.0
H640_01883	hypothetical protein	1e-139	1	1	1	1	1
H640_01888	D-isomer specific 2-hydroxyacid dehydrogenase , D-3-phosphoglycerate dehydrogenase	0.0	1e-134	8e-134	1e-137	3e-137	3e-137
H640_01893	chloride transporter, ClC family protein	0.0	0.0	0.0	0.0	0.0	9e-172
H640_01898	Amino acid permease	0.0	4e-167	4e-167	1e-166	7e-167	2e-171
H640_01903	putative DNA repair exonuclease or	0.0	3e-121	2e-112	9e-120	3e-120	9e-120
H640_01908	RecF/RecN/SMC N-terminal domain protein	0.0	3e-68	4e-68	7e-110	9e-110	5e-110
H640_01913	MATE efflux family protein	6e-126	3e-156	3e-156	9e-151	9e-151	2e-146
H640_01918	aminotransferase, class IV	0.0	2e-86	4e-87	4e-85	1e-81	1e-84
H640_01923	Carbohydrate kinase, PfkB family protein	0.0	1	1	1	1	1
H640_01928	hypothetical protein	5e-58	1	1	1	1	1
H640_01933	PfkB domain-containing protein	2e-110	2e-08	1	3e-85	1e-06	3e-85
H640_01938	NAD synthetase	0.0	0.0	0.0	0.0	0.0	0.0
H640_01943	hypothetical protein	3e-53	2e-18	4e-18	4e-19	4e-19	4e-19
H640_01948	6-phosphofructokinase	0.0	0.0	0.0	0.0	0.0	0.0
H640_01953	AsnC family transcriptional regulator	0.0	2e-123	5e-57	6e-127	9e-62	3e-62
H640_01958	dihydrodipicolinate reductase	0.0	5e-168	1e-168	1	2e-77	6e-79
H640_01963	hypothetical protein	1e-75	1e-47	1e-47	4e-48	3e-48	3e-48
H640_01968	D-ornithine aminomutase E component	0.0	0.0	0.0	1	1	1
H640_01973	putative reactivating factor for D-ornithinea minomutase	0.0	0.0	0.0	1	1	1
H640_01978	amino acid racemase	0.0	1e-138	1e-138	1	1	1
H640_01983	D-serine/D-alanine/glycine transporter	0.0	0.0	0.0	9e-135	1e-134	4e-135
H640_01988	alanine racemase	1	4e-136	4e-136	2e-136	1e-137	2e-136
H640_01993	alanine dehydrogenase	0.0	1e-146	4e-130	8e-154	4e-159	3e-159
H640_01998	D-serine/D-alanine/glycine transporter	0.0	0.0	0.0	1	1	1
H640_02003	hypothetical protein	1e-37	1	1	1	1	1
H640_02008	L,D-transpeptidase	0.0	8e-121	5e-121	8e-110	4e-109	6e-112
H640_02013	Bacterial SH3 domain-containing protein	0.0	7e-46	6e-46	4e-52	1e-51	3e-31
H640_02018	citrate synthase 1	0.0	0.0	0.0	0.0	0.0	0.0
H640_02023	chloride channel protein	1e-98	4e-29	3e-29	3e-32	7e-26	3e-32
H640_02028	hypothetical protein	1e-165	7e-110	3e-117	2e-119	2e-119	1e-119
H640_02033	Fumarate hydratase, class II	0.0	0.0	0.0	0.0	0.0	0.0
H640_02038	hypothetical protein	2e-31	1	1	1	1	1
H640_02043	hypothetical protein	3e-61	1e-70	1e-70	2e-69	2e-69	2e-69
H640_02048	transporter, small conductance mechanosensiti veion channel (MscS) family protein	4e-160	3e-90	3e-90	6e-93	9e-93	6e-93
H640_02053	hypothetical protein	2e-31	1	1	1	1	1
H640_02058	putative RNA nucleotidyltransferase	0.0	0.0	0.0	0.0	0.0	0.0
H640_02063	hypothetical protein	0.0	2e-144	3e-144	2e-138	7e-149	2e-138
H640_02068	serine-threonine protein kinase	0.0	7e-140	4e-139	2e-143	2e-143	2e-143
H640_02073	glycerol kinase 2	0.0	0.0	0.0	0.0	0.0	0.0
H640_02078	Glycerol uptake facilitator protein	9e-147	8e-111	8e-111	2e-120	3e-120	1e-88
H640_02083	Transcriptional regulator, sugar-binding fami lyprotein	3e-74	1	1	1	1	1
H640_02088	Transcriptional regulator, sugar-binding fami lyprotein	1	9e-67	9e-67	9e-68	1e-67	1e-67
H640_02093	peptidase S1 and S6 chymotrypsin/Hap	0.0	4e-80	9e-81	7e-83	7e-83	7e-83
H640_02098	thioredoxin-disulfide reductase	0.0	9e-143	8e-143	3e-143	3e-143	3e-143
H640_02103	Pseudouridine synthase	2e-158	5e-60	3e-51	2e-59	2e-59	2e-59
H640_02108	cAMP factor	1e-147	3e-51	2e-50	2e-29	1e-29	1e-29
H640_02113	thioredoxin	1e-59	4e-48	9e-48	1e-47	2e-47	1e-47
H640_02118	hypothetical protein	7e-90	1	1	1	1	1
H640_02123	OsmC-like protein	2e-82	2e-29	2e-29	3e-29	3e-29	3e-09
H640_02128	hypothetical protein	5e-45	1	1	1	1	1
H640_02133	ParB-like protein	6e-142	7e-71	6e-71	9e-79	9e-79	9e-79
H640_02138	CobQ/CobB/MinD/ParA nucleotide binding domain -containing protein	4e-147	6e-108	6e-108	3e-108	3e-108	3e-108
H640_02143	16S rRNA methyltransferase GidB	8e-143	2e-67	2e-67	4e-64	1e-64	4e-64
H640_02148	jag-like protein	1e-115	5e-69	6e-69	2e-69	5e-69	4e-69
H640_02153	inner membrane protein translocase componentY idC	0.0	3e-174	9e-174	2e-174	3e-174	3e-174
H640_02158	hypothetical protein	3e-79	7e-42	6e-42	1e-39	1	1e-40
H640_02163	50S ribosomal protein L34	2e-18	2e-15	2e-15	7e-16	7e-16	7e-16
H640_02168	chromosomal replication initiator protein Dna A	0.0	0.0	0.0	0.0	0.0	0.0
H640_02173	DNA polymerase III subunit beta	0.0	1e-176	1e-176	4e-177	3e-176	1e-176
H640_02178	DNA replication and repair protein recF	0.0	2e-166	2e-166	8e-167	5e-167	5e-167
H640_02183	hypothetical protein	2e-90	2e-59	3e-59	5e-57	4e-57	1e-57
H640_02188	mannose-6-phosphate isomerase	0.0	9e-114	8e-114	4e-110	2e-110	1
H640_02193	DNA gyrase subunit B	0.0	0.0	0.0	0.0	0.0	0.0
H640_02198	DNA gyrase subunit A	0.0	0.0	0.0	0.0	0.0	0.0
H640_02203	hypothetical protein	4e-113	1e-63	1e-63	2e-57	4e-57	2e-57
H640_02208	L-lactate dehydrogenase	0.0	5e-139	5e-139	4e-75	4e-77	9e-78
H640_02213	Cysteine synthase	1e-176	7e-141	7e-141	6e-146	6e-146	6e-146
H640_02218	redox protein, regulator of disulfide bondfor mation	4e-41	1	1	5e-36	5e-36	5e-36
H640_02223	hypothetical protein	0.0	1	1	2e-161	8e-162	8e-162
H640_02228	Putative phenylalanine aminotransferase	0.0	1e-100	1e-100	5e-97	8e-97	2e-97
H640_02233	hypothetical protein	3e-75	5e-35	5e-35	5e-37	5e-37	2e-38
H640_02238	SAF domain-containing protein	3e-47	1e-37	1e-35	1e-21	3e-39	1e-21
H640_02243	hypothetical protein	1	1e-54	1e-54	3e-56	4e-56	5e-57
H640_02248	secretion system protein	4e-103	0.0	0.0	0.0	0.0	0.0
H640_02253	Type II secretion system F domain-containingp rotein	0.0	7e-54	8e-55	2e-63	2e-63	5e-63
H640_02258	Type II secretion system F domain-containingp rotein	3e-167	2e-71	8e-74	1e-74	7e-75	4e-76
H640_02263	hypothetical protein	7e-30	1	2e-16	5e-16	5e-16	3e-15
H640_02268	hypothetical protein	9e-80	2e-09	1	1	1	1
H640_02273	hypothetical protein	2e-65	3e-26	1e-25	1e-22	1e-22	2e-23
H640_02278	hypothetical protein	0.0	9e-125	9e-125	1e-118	3e-118	5e-122
H640_02283	transporter, major facilitator family protein	0.0	1e-175	1e-176	0.0	0.0	0.0
H640_02288	formate--tetrahydrofolate ligase	0.0	0.0	0.0	0.0	0.0	0.0
H640_02293	hypothetical protein	2e-85	1e-10	1e-10	4e-07	1e-07	4e-07
H640_02298	efflux ABC transporter permease	0.0	0.0	0.0	0.0	0.0	0.0
H640_02303	ABC transporter ATP-binding protein	1e-152	1e-104	1e-104	6e-107	7e-107	6e-107
H640_02308	Transcriptional regulator, LuxR family protei n	4e-71	1e-103	1e-103	4e-102	4e-102	1e-102
H640_02313	hypothetical protein	2e-91	2e-64	2e-47	9e-14	1e-13	9e-14
H640_02318	histidine kinase	0.0	2e-171	3e-171	6e-179	4e-178	6e-179
H640_02323	UDP-glucose 4-epimerase	0.0	8e-177	7e-177	1e-179	9e-179	1e-178
H640_02328	putative membrane transport protein	0.0	0.0	0.0	0.0	0.0	0.0
H640_02333	membrane associated protein	0.0	0.0	0.0	0.0	0.0	0.0
H640_02338	hypothetical protein	1e-24	1	5e-19	1	1e-14	1
H640_02343	ABC transporter ATP-binding protein	2e-154	4e-76	5e-76	8e-78	9e-78	3e-77
H640_02348	ABC transporter	0.0	5e-157	2e-156	1e-158	2e-158	2e-158
H640_02353	ABC transporter	0.0	0.0	0.0	0.0	0.0	2e-107
H640_02358	magnesium chelatase subunit ChlI	2e-84	8e-166	2e-164	5e-172	4e-173	5e-172
H640_02363	cobaltochelatase subunit	1	3e-145	3e-145	1e-171	0.0	9e-172
H640_02370	cobaltochelatase subunit	6e-157	1	1	1	1	1
H640_02375	cobalt chelatase subunit CobN	0.0	0.0	0.0	4e-154	0.0	0.0
H640_02380	radical SAM superfamily protein	2e-137	3e-71	4e-71	1	4e-73	2e-72
H640_02385	radical SAM superfamily protein	1	1	1	1	1	1
H640_02390	ABC transporter	0.0	6e-154	4e-153	1	2e-147	4e-143
H640_02395	transport system permease	0.0	0.0	5e-177	1	4e-176	4e-177
H640_02400	periplasmic binding protein	0.0	0.0	0.0	1e-171	8e-174	1e-120
H640_02405	periplasmic-binding protein	0.0	0.0	0.0	1	1	1
H640_02410	hypothetical protein	3e-154	2e-92	2e-93	2e-92	1e-92	6e-93
H640_02415	6-phosphofructokinase	0.0	9e-173	7e-173	7e-175	1e-174	6e-175
H640_02420	hypothetical protein	2e-49	4e-30	4e-30	1e-30	9e-30	1e-30
H640_02425	Putative nitrite reductase, copper-containing	0.0	0.0	0.0	0.0	0.0	0.0
H640_02430	hypothetical protein	6e-109	8e-54	8e-54	1e-49	8e-50	1e-49
H640_02435	ABC transporter	0.0	1e-92	1e-92	5e-94	6e-94	5e-94
H640_02440	hypothetical protein	1	1	1	1	1	1
H640_02445	major facilitator transporter	1	1	1	1	1	1
H640_02450	hypothetical protein	8e-106	1	1	1	1	1
H640_02455	sugar-binding domain-containing protein	0.0	4e-42	3e-42	1e-55	1	1
H640_02460	deoxyribose-phosphate aldolase	5e-106	2e-70	1e-70	6e-64	1	1
H640_02465	L-fucose:H+ symporter permease	0.0	1e-167	5e-167	0.0	1	1
H640_02470	hypothetical protein	0.0	4e-117	4e-117	8e-111	1	1
H640_02475	ribokinase	1e-175	4e-122	1e-121	1e-106	7e-29	7e-29
H640_02480	hypothetical protein	6e-105	1	1	1	1	1
H640_02485	surface-anchored fimbrial subunit	0.0	1	1	1	1	1
H640_02490	fimbrial associated sortase	0.0	1	1	1	1	1
H640_02495	surface-anchored fimbrial subunit	0.0	1	1	1	1	1
H640_02500	fimbrial associated sortase	5e-126	1	1	1	1	1
H640_02505	DNA-binding response regulator KdpE	4e-127	1e-96	1e-96	2e-97	2e-97	2e-97
H640_02510	Osmosensitive K+ channel histidine kinase Kdp D	0.0	0.0	0.0	0.0	0.0	0.0
H640_02515	potassium-transporting ATPase C chain	6e-115	2e-71	1e-71	2e-69	1e-69	2e-69
H640_02520	K+-transporting ATPase subunit B	0.0	0.0	0.0	0.0	0.0	0.0
H640_02525	potassium-transporting ATPase subunit A	0.0	0.0	0.0	0.0	0.0	0.0
H640_02530	hypothetical protein	2e-17	1	1	1	1	1
H640_02535	hypothetical protein	1	1	1	1	1	1
H640_02540	hypothetical protein	1	1	1	1	1	1
H640_02545	D12 class N6 adenine-specific DNAmethyltransf erase	1	1	1	1	1	1
H640_02550	hypothetical protein	1	1	1	1	1	1
H640_02555	Peptidase, M16 family protein	0.0	2e-113	7e-114	1e-111	1e-119	5e-109
H640_02560	Peptidase, M16 (Pitrilysin) family protein	0.0	1	6e-88	2e-121	2e-125	2e-121
H640_02565	hypothetical protein	5e-64	3e-48	6e-48	2e-49	2e-49	2e-49
H640_02570	Transglycosylase	0.0	0.0	0.0	0.0	0.0	0.0
H640_02575	hypothetical protein	1	1	1	1	1	1
H640_02582	hypothetical protein	0.0	5e-87	5e-88	9e-82	1e-81	9e-82
H640_02587	membrane spanning protein	1	3e-91	2e-92	7e-101	7e-98	2e-101
H640_02592	hypothetical protein	0.0	1e-32	5e-33	1e-69	2e-71	1e-69
H640_02597	Chain length determinant protein	0.0	1	1	3e-67	2e-66	3e-67
H640_02602	Glycosyl transferases group 1-like protein	0.0	1e-26	1e-25	4e-119	2e-121	4e-119
H640_02607	Wzy C domain-containing protein	0.0	1	1	5e-86	8e-82	5e-86
H640_02612	bacterial transferase hexapeptide repeatprote in	2e-117	8e-108	7e-108	2e-105	5e-105	2e-105
H640_02617	aspartate aminotransferase	0.0	0.0	0.0	0.0	0.0	0.0
H640_02622	NAD-dependent dehydrogenase	0.0	0.0	0.0	0.0	0.0	0.0
H640_02627	hypothetical protein	0.0	7e-66	3e-65	8e-59	6e-58	8e-59
H640_02632	phosphocarrier, HPr family protein	2e-40	3e-30	7e-31	2e-29	2e-29	2e-29
H640_02637	ATP synthase F0 subunit A	1	0.0	0.0	0.0	0.0	0.0
H640_02642	putative phosphofructokinase	4e-126	5e-132	2e-131	3e-129	3e-129	3e-129
H640_02647	DeoR-like helix-turn-helix protein	2e-144	4e-100	1e-99	4e-100	8e-101	3e-100
H640_02652	glutamate ABC transporter ATP-binding protein	3e-147	1	1	1	1	1
H640_02657	nucleotide sugar dehydrogenase	0.0	0.0	0.0	0.0	0.0	0.0
H640_02662	Glycosyltransferase, group 1 family protein	0.0	1	1	2e-160	1e-158	2e-160
H640_02667	putative UDP-N-acetylglucosamine 2-epimerase	6e-135	0.0	0.0	0.0	0.0	0.0
H640_02672	O-antigen polymerase	0.0	1e-28	1e-28	2e-58	7e-65	2e-58
H640_02677	Glycosyltransferase, group 1 family protein	0.0	1e-128	9e-130	1e-128	1e-128	1e-128
H640_02682	hypothetical protein	3e-34	3e-09	3e-09	1	1	1
H640_02687	Hydrolase, NUDIX family protein	5e-124	9e-67	2e-54	5e-53	3e-66	5e-53
H640_02692	ATP-dependent helicase	0.0	1e-123	9e-123	9e-119	1e-118	9e-119
H640_02697	isochorismate synthase	0.0	3e-144	3e-144	7e-121	9e-120	7e-121
H640_02702	2-succinylbenzoate--CoA ligase	0.0	2e-127	2e-126	3e-115	8e-116	3e-115
H640_02707	naphthoate synthase	5e-167	3e-168	2e-169	5e-168	3e-170	5e-168
H640_02712	hypothetical protein	2e-114	6e-70	2e-65	2e-63	6e-68	2e-63
H640_02717	ABC transporter, permease protein	2e-152	4e-30	1	1e-117	8e-117	1e-117
H640_02732	Extracellular solute-binding protein family 1	0.0	1	1	8e-176	3e-172	8e-176
H640_02737	coproporphyrinogen III oxidase	0.0	1e-155	4e-155	4e-158	3e-160	3e-158
H640_02742	hypothetical protein	2e-159	1e-131	1e-131	2e-125	1e-132	1e-132
H640_02747	inositol monophosphatase family protein	1e-162	1e-69	2e-70	7e-73	3e-73	6e-74
H640_02752	Metallo-beta-lactamase domain-containingprote in	1e-146	3e-61	3e-61	8e-61	9e-59	8e-61
H640_02757	heat-inducible transcription repressor	0.0	1e-147	8e-148	5e-149	5e-150	9e-133
H640_02762	chaperone protein DnaJ2	0.0	1e-156	9e-156	4e-160	2e-161	1e-160
H640_02767	RNA methyltransferase, RsmE family protein	6e-137	4e-78	3e-77	1e-75	1e-76	2e-75
H640_02772	hypothetical protein	1e-75	6e-30	3e-30	3e-36	8e-36	3e-36
H640_02777	putative UDP-N-acetylglucosamine	0.0	4e-149	1e-149	5e-139	2e-139	7e-139
H640_02782	Integral membrane protein	3e-176	2e-79	1	4e-82	1e-86	8e-88
H640_02787	Queuine tRNA-ribosyltransferase	0.0	0.0	0.0	0.0	0.0	0.0
H640_02792	Putative integral membrane protein	2e-142	2e-101	4e-94	2e-90	5e-100	8e-74
H640_02797	proline iminopeptidase	0.0	3e-144	5e-159	2e-157	2e-155	4e-75
H640_02802	hypothetical protein	0.0	8e-104	4e-165	1e-84	4e-85	1e-84
H640_02807	Phosphate starvation-inducible protein PhoH,p redicted ATPase	0.0	1e-144	6e-141	8e-143	4e-140	8e-143
H640_02812	metal-binding heat shock protein	4e-76	5e-59	3e-60	2e-61	2e-61	2e-61
H640_02817	putative hemolysin	0.0	2e-176	4e-176	3e-171	4e-173	3e-171
H640_02822	GTP-binding protein Era	0.0	2e-163	4e-163	1e-162	1e-162	1e-162
H640_02827	undecaprenyl pyrophosphate synthetase	1e-149	1e-128	6e-129	2e-130	2e-130	2e-130
H640_02832	Integral membrane protein	2e-170	1	3e-80	1	1	1
H640_02837	DNA repair protein recO	4e-142	3e-107	3e-107	1e-107	1e-107	1e-107
H640_02842	trigger factor	0.0	0.0	0.0	0.0	0.0	0.0
H640_02847	hypothetical protein	0.0	2e-141	2e-141	2e-141	2e-142	2e-141
H640_02852	hypothetical protein	1	1	1	1	1	1
H640_02857	ATP-dependent Clp protease proteolytic subuni t1	5e-118	3e-98	1e-96	3e-99	3e-99	3e-99
H640_02862	ATP-dependent Clp protease proteolytic subuni t1	3e-136	2e-98	3e-98	1e-98	1e-98	1e-98
H640_02867	ATP-dependent protease ATP-binding subunit Cl pX	0.0	0.0	0.0	0.0	0.0	0.0
H640_02872	hypothetical protein	5e-63	1	1	3e-15	3e-15	3e-15
H640_02877	tricorn protease	0.0	0.0	0.0	0.0	0.0	0.0
H640_02882	valyl-tRNA synthetase	0.0	0.0	0.0	0.0	0.0	0.0
H640_02887	DsbA-like protein	6e-76	1e-56	8e-57	2e-57	1e-57	2e-57
H640_02892	hypothetical protein	3e-106	8e-49	1e-48	1e-49	1e-49	2e-49
H640_02897	6-phosphogluconolactonase	7e-129	2e-67	1e-65	7e-72	7e-72	6e-72
H640_02902	membrane-bound proton-translocatingpyrophosph atase	0.0	0.0	0.0	0.0	0.0	0.0
H640_02907	arsR family transcriptional regulator	2e-130	3e-95	1e-94	1e-97	9e-98	1e-97
H640_02912	hypothetical protein	0.0	0.0	0.0	0.0	0.0	0.0
H640_02917	FeS assembly protein SufD	0.0	4e-161	7e-160	5e-162	2e-161	5e-162
H640_02922	dioxygenase ferredoxin subunit	2e-35	3e-37	4e-36	3e-39	1e-38	2e-39
H640_02927	FeS assembly ATPase SufC	2e-149	7e-127	7e-127	2e-126	2e-126	2e-126
H640_02932	cysteine desulfurase	6e-166	0.0	0.0	0.0	0.0	0.0
H640_02937	hypothetical protein	2e-91	5e-69	1e-70	2e-70	3e-70	2e-70
H640_02942	PaaD-like protein involved in Fe-S clusterass embly	3e-79	1e-49	2e-49	4e-50	4e-50	4e-50
H640_02947	hypothetical protein	2e-62	5e-27	5e-27	1e-21	1e-21	1e-21
H640_02952	ABC transporter ATP-binding protein	0.0	0.0	0.0	0.0	0.0	0.0
H640_02957	hypothetical protein	1e-116	4e-28	2e-23	2e-28	3e-28	2e-28
H640_02962	methyltransferase domain protein	8e-165	5e-73	7e-66	1e-73	6e-74	1e-73
H640_02967	3-oxoacyl-ACP reductase	3e-134	2e-99	2e-99	3e-99	1e-98	3e-99
H640_02972	enoyl-(acyl carrier protein) reductase	2e-146	4e-119	4e-119	3e-118	1e-117	1e-109
H640_02977	hypothetical protein	1	1e-54	9e-55	5e-64	1e-63	6e-24
H640_02982	ABC transporter, ATP-binding protein	7e-147	9e-106	8e-106	4e-101	1e-103	4e-86
H640_02987	Nodulation efficiency protein D	1e-32	2e-33	2e-33	3e-39	2e-33	3e-22
H640_02992	Putative stomatin/prohibitin-family membranep rotease subunit YbbK	0.0	5e-146	1e-170	3e-174	3e-176	3e-176
H640_02997	sodium Bile acid symporter family protein	0.0	7e-136	2e-137	2e-140	3e-141	2e-140
H640_03002	RNA methyltransferase, TrmH family protein	4e-157	7e-115	3e-114	5e-116	6e-117	9e-117
H640_03007	peptide deformylase	7e-117	2e-94	2e-94	3e-98	3e-99	6e-98
H640_03012	3-carboxymuconate cyclase	0.0	4e-66	1e-66	5e-71	2e-70	5e-71
H640_03017	Tyrosine recombinase xerC	0.0	2e-110	1e-111	2e-113	3e-114	4e-68
H640_03022	Peptidase M23	1e-159	1e-29	1	1	1	1
H640_03027	hypothetical protein	5e-73	1	1	1	1	1
H640_03032	30S ribosomal protein S2	0.0	1e-145	1e-145	4e-147	3e-147	4e-147
H640_03037	elongation factor Ts	5e-155	8e-118	8e-118	8e-123	1e-123	3e-123
H640_03042	Uridylate kinase	2e-137	4e-103	4e-103	2e-103	2e-103	2e-103
H640_03047	ribosome recycling factor	1e-106	3e-85	3e-85	3e-85	3e-85	3e-85
H640_03052	phosphatidate cytidylyltransferase	1e-166	5e-108	5e-108	1e-108	1e-108	1e-108
H640_03057	hypothetical protein	5e-122	4e-17	4e-17	3e-16	1e-18	3e-16
H640_03062	transcriptional regulator, Fur family protein	2e-33	9e-46	8e-46	4e-48	1e-48	1e-48
H640_03067	hypothetical protein	3e-54	1	1	1	1	1
H640_03072	efflux ABC transporter permease	0.0	1	9e-116	1	1	1
H640_03077	ABC transporter ATP-binding protein	3e-135	1	5e-87	1	1	1
H640_03082	glycyl-tRNA ligase	0.0	0.0	0.0	0.0	0.0	0.0
H640_03089	nicotinate-nucleotide pyrophosphorylase	2e-105	1	1	2e-93	6e-94	3e-94
H640_03094	L-aspartate oxidase (LASPO) (Quinolinatesynth etase B)	0.0	1	1	1e-137	1e-137	3e-137
H640_03099	Quinolinate synthetase complex, A subunit	1e-116	1	1	4e-141	3e-140	7e-142
H640_03104	Hydrolase, NUDIX family protein	4e-131	1	1	4e-68	1e-64	4e-68
H640_03109	hypothetical protein	5e-108	1	1	1	1	1
H640_03114	hypothetical protein	4e-144	1	1	1	1	1
H640_03119	ABC transporter	1e-120	1	1	1	1	1
H640_03124	succinate dehydrogenase subunit C	3e-122	6e-80	6e-80	2e-82	4e-82	3e-82
H640_03129	succinate dehydrogenase flavoprotein subunit	0.0	0.0	0.0	0.0	0.0	0.0
H640_03134	Succinate dehydrogenase and fumarate reductas eiron-sulfur protein	7e-149	4e-116	5e-117	3e-118	6e-119	2e-119
H640_03139	NifR3 family TIM-barrel protein	0.0	3e-167	2e-167	7e-175	2e-172	7e-175
H640_03144	putative dGTPase	0.0	2e-161	3e-163	1e-163	6e-156	5e-156
H640_03149	ABC-type transport system, permease component	2e-130	2e-72	8e-73	5e-80	9e-80	3e-79
H640_03154	DNA primase	0.0	0.0	0.0	0.0	0.0	0.0
H640_03159	sigma-70, region 4	1e-161	1e-33	1e-32	3e-36	3e-36	3e-36
H640_03164	hypothetical protein	4e-101	9e-35	9e-35	3e-31	3e-32	3e-29
H640_03169	hypothetical protein	9e-64	6e-59	1e-56	1	1	1
H640_03174	hypothetical protein	0.0	1	1	1	1	1
H640_03189	alpha,alpha-trehalose-phosphate synthase (UDP -forming)	0.0	0.0	0.0	0.0	0.0	0.0
H640_03194	trehalose-phosphatase	3e-174	6e-74	7e-75	1e-76	2e-76	1e-76
H640_03199	Transcriptional regulator	0.0	1e-129	1e-129	3e-127	7e-129	7e-129
H640_03204	pyridoxine biosynthesis protein	3e-176	2e-145	2e-145	1e-143	2e-143	1e-143
H640_03209	glutamine amidotransferase subunit PdxT	4e-08	1	1	1	1	1
H640_03216	glutamine amidotransferase subunit PdxT	1e-66	4e-42	4e-42	6e-45	7e-45	6e-26
H640_03221	hypothetical protein	7e-42	1	1	1	1	1
H640_03226	hypothetical protein	2e-103	1	1	1	1	1
H640_03231	hypothetical protein	1e-123	1	1	1	1	1
H640_03236	proline iminopeptidase	0.0	0.0	0.0	0.0	0.0	0.0
H640_03251	hypothetical protein	6e-134	3e-120	5e-120	1e-132	1e-131	2e-135
H640_03256	ABC transporter	0.0	1	1	0.0	0.0	0.0
H640_03261	ABC transporter ATP-binding protein	2e-157	1	1	2e-156	6e-144	2e-158
H640_03266	hypothetical protein	2e-13	1	1	1	1	1
H640_03271	hypothetical protein	1	1	1	1	1	1
H640_03276	hypothetical protein	4e-53	1	1	3e-62	1	1e-36
H640_03281	MTA/SAH nucleosidase	1e-23	1	1	7e-23	1	1e-23
H640_03286	hypothetical protein	1e-48	9e-35	2e-15	1	4e-28	5e-31
H640_03291	hypothetical protein	3e-30	1	1	1	1	2e-121
H640_03296	CRISPR-associated protein Cas2	6e-55	1	1	8e-59	8e-59	1
H640_03301	CRISPR-associated protein Cas1	1e-168	1e-30	1e-30	8e-175	8e-175	1
H640_03306	CRISPR-associated Cse3 family protein	2e-118	1	1	1e-94	7e-94	1
H640_03311	CRISPR-associated Cas5 family protein	1e-101	1	1	7e-88	1e-87	1
H640_03316	CRISPR-associated Cse4 family protein	5e-177	1	1	0.0	0.0	1
H640_03321	Cse2 family CRISPR-associated protein	1e-100	1	1	2e-90	1e-89	1
H640_03326	hypothetical protein	0.0	1	1	0.0	0.0	1
H640_03331	putative CRISPR-associated helicase Cas3 fami lyprotein	0.0	1	1	0.0	0.0	1
H640_03336	putative CRISPR-associated helicase Cas3 fami lyprotein	1	1	1	1	1	1
H640_03341	histidine ammonia-lyase	0.0	0.0	0.0	0.0	0.0	0.0
H640_03356	N-formimino-L-glutamate deiminase	0.0	1e-177	1e-177	0.0	0.0	0.0
H640_03361	allantoate amidohydrolase	0.0	0.0	0.0	0.0	0.0	0.0
H640_03366	urocanate hydratase	6e-58	1e-59	5e-60	1e-62	1e-62	1e-62
H640_03371	urocanate hydratase	1	1	1	1	1	1
H640_03376	urocanate hydratase	1	1	1	1	1	1
H640_03381	urocanate hydratase	1	1	1	1	1	1
H640_03386	urocanate hydratase	1	1	1	1	1	1
H640_03391	transposase IS3508i	0.0	1	1e-08	1	3e-31	1
H640_03396	hypothetical protein	1	1	1	7e-08	1	1
H640_03401	hypothetical protein	2e-85	5e-30	7e-30	1	1	1
H640_03406	putative hydrolase	2e-158	7e-69	5e-70	1e-71	1e-71	9e-72
H640_03411	hypothetical protein	3e-157	2e-47	1	2e-49	3e-49	2e-49
H640_03416	ATPase family associated with various cellula ractivities (AAA)	0.0	5e-168	5e-168	3e-171	1e-171	1e-171
H640_03421	putative MoxR	1e-180	2e-132	2e-132	1e-126	1e-126	1e-126
H640_03426	von Willebrand factor type A domain-containin gprotein	6e-114	1	1	1	1	1
H640_03433	von Willebrand factor type A domain-containin gprotein	1	1	1	1	1	1
H640_03438	aerotolerance protein BatA	0.0	2e-115	1e-115	2e-111	5e-111	6e-111
H640_03443	Pyridoxal phosphate enzyme, YggS family prote in	4e-133	4e-83	3e-83	7e-84	7e-84	7e-84
H640_03448	hypothetical protein	2e-95	1e-47	1e-47	4e-51	8e-51	1e-50
H640_03453	3-oxoacyl-[acyl-carrier-protein] synthase 1	0.0	0.0	0.0	0.0	0.0	0.0
H640_03458	acyl carrier protein	3e-42	4e-34	2e-34	5e-34	5e-34	5e-34
H640_03463	3-oxoacyl-[acyl-carrier-protein] synthase 3	0.0	9e-133	9e-133	1e-139	1e-139	8e-139
H640_03468	[acyl-carrier-protein] S-malonyltransferasefa mily protein	2e-176	2e-121	5e-122	3e-123	3e-123	4e-64
H640_03473	2-dehydropantoate 2-reductase	4e-170	5e-81	3e-80	2e-90	2e-90	2e-90
H640_03478	hypothetical protein	8e-62	6e-38	5e-37	4e-42	3e-42	3e-42
H640_03483	hypothetical protein	0.0	5e-155	6e-141	2e-154	2e-154	3e-108
H640_03488	hypothetical protein	7e-72	6e-54	8e-54	8e-52	3e-52	3e-52
H640_03493	Oxidoreductase, aldo/keto reductase familypro tein	0.0	1e-162	1e-135	3e-165	5e-165	2e-165
H640_03498	GatB/Yqey	7e-73	1	1	1	1	1
H640_03503	bifunctional pyrimidine regulatory protein Py rRuracil phosphoribosyltransferase	7e-105	6e-73	7e-73	4e-74	4e-74	3e-74
H640_03508	aspartate carbamoyltransferase catalyticsubun it	0.0	8e-143	7e-143	2e-143	2e-143	3e-143
H640_03513	Dihydroorotase	0.0	8e-170	6e-171	3e-166	5e-168	5e-168
H640_03518	carbamoyl phosphate synthase small subunit	3e-157	1e-174	9e-175	1e-175	2e-175	8e-176
H640_03523	Carbamoyl-phosphate synthase large chain	0.0	0.0	0.0	0.0	0.0	0.0
H640_03528	dihydroorotate dehydrogenase electron transfe r	1e-139	1e-86	6e-87	2e-83	4e-83	4e-83
H640_03533	dihydroorotate dehydrogenase B, catalyticsubu nit	9e-176	2e-137	5e-137	1e-143	2e-144	1e-143
H640_03538	orotidine 5'-phosphate decarboxylase	6e-135	7e-102	2e-101	9e-102	9e-102	2e-101
H640_03543	orotate phosphoribosyltransferase	5e-125	2e-87	7e-88	1e-89	2e-89	1e-89
H640_03548	Fructosamine kinase	1e-151	2e-92	2e-92	2e-89	4e-89	5e-90
H640_03553	transcriptional regulator	2e-138	2e-126	6e-118	1	1	1
H640_03558	putative phosphatase	5e-122	4e-94	2e-18	3e-16	3e-16	3e-16
H640_03563	hypothetical protein	8e-139	1e-104	5e-16	1	1	1
H640_03568	hypothetical protein	2e-30	1	1	1	1	1
H640_03573	hypothetical protein	0.0	1	1	1	1	1
H640_03578	radical SAM superfamily protein	0.0	0.0	0.0	0.0	0.0	1
H640_03583	phosphatidylglycerophosphate synthase	1e-108	2e-85	2e-85	6e-85	6e-85	5e-85
H640_03588	competence/damage-inducible protein CinA C-te rminal domain-containing protein	5e-93	3e-49	3e-49	1e-49	1e-49	9e-50
H640_03593	transcriptional regulator	1e-46	5e-31	5e-31	1e-28	1e-28	1e-28
H640_03598	Transcriptional regulator, DeoR family protei n	2e-145	4e-95	4e-95	8e-96	6e-96	8e-96
H640_03603	hypothetical protein	2e-75	2e-16	1e-17	6e-19	1e-18	9e-19
H640_03608	protein RecA	0.0	0.0	0.0	0.0	0.0	0.0
H640_03613	recombination regulator RecX	5e-83	5e-40	7e-40	1e-42	1e-42	1e-42
H640_03618	HDIG/KH domain-containing protein	0.0	2e-128	5e-128	1e-132	3e-132	3e-132
H640_03623	Aldose 1-epimerase	3e-174	6e-90	6e-90	3e-89	8e-90	8e-90
H640_03628	tRNA-I(6)A37 thiotransferase enzyme MiaB	0.0	0.0	0.0	0.0	0.0	0.0
H640_03633	hypothetical protein	6e-30	5e-18	1e-17	3e-18	8e-18	5e-18
H640_03638	tRNA dimethylallyltransferase	1e-180	1e-98	1e-98	7e-99	4e-85	7e-99
H640_03643	diaminopimelate epimerase	3e-152	3e-85	1e-85	5e-80	1e-79	5e-80
H640_03648	GTP-binding protein HflX	0.0	0.0	0.0	0.0	0.0	0.0
H640_03653	ATP-dependent helicase	0.0	0.0	0.0	0.0	0.0	0.0
H640_03658	SOS-response transcriptional repressor	1e-138	2e-19	2e-19	2e-17	1e-16	2e-17
H640_03663	hypothetical protein	6e-55	1	1	1	1	1
H640_03668	Transcriptional repressor NrdR	1e-70	5e-43	3e-43	2e-44	2e-44	2e-44
H640_03673	Ribonucleoside-diphosphate reductase,adenosyl cobalamin-dependent	0.0	0.0	0.0	0.0	0.0	0.0
H640_03678	hypothetical protein	0.0	2e-100	3e-100	2e-103	2e-103	2e-103
H640_03683	hypothetical protein	5e-80	5e-15	4e-15	6e-16	6e-16	6e-16
H640_03688	Universal stress family protein	7e-171	4e-82	2e-81	6e-80	8e-80	5e-80
H640_03693	ATP-dependent helicase HrpA	0.0	0.0	0.0	0.0	0.0	0.0
H640_03698	putative acyl-CoA thioesterase II	7e-176	2e-108	2e-108	4e-108	2e-108	4e-108
H640_03703	RNA polymerase principal sigma factor HrdD	1e-178	2e-152	2e-152	9e-152	9e-152	9e-152
H640_03708	hypothetical protein	2e-82	1	1	1	1	1
H640_03713	RNA polymerase sigma factor	0.0	0.0	0.0	0.0	0.0	0.0
H640_03718	prophage ps3 protein 01	6e-69	1	1	2e-17	2e-17	1
H640_03723	hypothetical protein	0.0	3e-86	2e-86	2e-82	2e-83	2e-82
H640_03728	Acetyltransferase, GNAT family protein	6e-91	5e-37	5e-37	2e-38	2e-38	2e-38
H640_03733	hypothetical protein	1e-34	1	3e-27	9e-27	9e-27	9e-27
H640_03738	DNA topoisomerase IV subunit B	0.0	0.0	0.0	0.0	0.0	0.0
H640_03743	DNA topoisomerase IV subunit A	0.0	0.0	0.0	0.0	0.0	0.0
H640_03748	hypothetical protein	0.0	9e-131	8e-131	1e-124	8e-124	1e-124
H640_03753	type I phosphodiesterase / nucleotidepyrophos phatase	0.0	4e-111	4e-111	6e-114	2e-114	6e-114
H640_03758	thymidine kinase	2e-96	2e-69	2e-69	1e-72	1e-72	1e-72
H640_03763	DNA-binding protein	0.0	5e-47	5e-47	1e-43	6e-43	1e-43
H640_03768	hypothetical protein	2e-54	1e-49	1e-49	4e-50	4e-50	3e-48
H640_03773	hypothetical protein	5e-56	4e-36	4e-36	2e-36	2e-36	2e-36
H640_03778	deoxyuridine 5'-triphosphatenucleotidohydrola se	5e-78	3e-50	4e-49	4e-49	3e-50	4e-49
H640_03783	hypothetical protein	4e-147	6e-90	4e-92	2e-91	3e-91	2e-91
H640_03788	putative 23S rRNA (uracil-5-)-methyltransfera seRumA	0.0	2e-144	1e-144	2e-143	1e-143	1e-143
H640_03793	Glutathione peroxidase	4e-106	1	1	1	1	1
H640_03798	putative organic hydroperoxide resistancetran scriptional regulator	8e-86	4e-26	4e-26	1	1	1
H640_03803	aconitate hydratase	0.0	0.0	0.0	0.0	0.0	0.0
H640_03808	1-deoxy-D-xylulose-5-phosphate synthase	0.0	0.0	0.0	0.0	0.0	0.0
H640_03813	3'-5' exonuclease	0.0	1e-131	1e-131	8e-135	1e-134	2e-134
H640_03818	hypothetical protein	1e-110	1e-50	1e-50	3e-52	8e-52	2e-52
H640_03823	methionine-R-sulfoxide reductase	3e-86	8e-57	7e-57	5e-57	5e-57	5e-57
H640_03828	hypothetical protein	2e-169	1	1e-111	9e-114	9e-114	8e-110
H640_03833	hypothetical protein	2e-109	2e-82	2e-82	5e-87	3e-86	5e-87
H640_03838	NADP-dependent alcohol dehydrogenase	1	2e-150	8e-151	3e-152	5e-152	3e-152
H640_03843	Threonyl-tRNA synthetase	1	0.0	0.0	0.0	0.0	0.0
H640_03848	HIT family protein	1	2e-77	8e-76	1e-78	3e-78	1e-78
H640_03853	CDP-diacylglycerol--inositol 3-phosphatidyltr ansferase	6e-62	8e-89	7e-89	1e-85	6e-86	1e-85
H640_03858	Acyltransferase	2e-151	1	1	1	1	1
H640_03863	Phosphatidylinositol alpha-mannosyltransferas e(Glycosyltransferase)	0.0	1	1	1	1	1
H640_03868	putative CDP-diacylglycerol--glycerol-3-phosp hate 3-phosphatidyltransferase	1e-120	4e-81	5e-81	4e-78	2e-78	4e-78
H640_03873	Membrane associated protein	9e-179	1e-47	1e-47	4e-50	4e-50	4e-50
H640_03878	Small basic protein	1e-56	9e-42	8e-42	8e-42	9e-42	8e-42
H640_03883	hypothetical protein	3e-143	6e-84	2e-83	5e-80	6e-80	5e-80
H640_03888	FHA domain-containing protein	2e-101	2e-64	2e-64	6e-63	6e-63	5e-63
H640_03893	merR family transcriptional regulator	1e-133	3e-95	2e-95	2e-95	2e-95	2e-95
H640_03898	hypothetical protein	1e-57	3e-38	2e-38	4e-38	4e-38	4e-38
H640_03903	hypothetical protein	5e-107	5e-79	4e-79	2e-79	2e-79	2e-79
H640_03908	tRNA-processing ribonuclease	0.0	5e-97	6e-97	1e-88	2e-88	1e-88
H640_03913	pyrophosphate--fructose-6-phosphate	0.0	0.0	0.0	0.0	0.0	0.0
H640_03918	hypothetical protein	2e-71	4e-15	7e-14	2e-12	5e-12	2e-12
H640_03923	Sua5/YciO/YrdC/YwlC family protein	4e-121	7e-95	1e-95	1e-99	3e-100	1e-99
H640_03928	MTA/SAH nucleosidase	7e-133	4e-71	4e-71	8e-74	7e-74	8e-74
H640_03933	hypothetical protein	4e-123	5e-78	8e-78	4e-83	6e-83	4e-83
H640_03938	hypothetical protein	8e-130	4e-50	4e-50	3e-51	1e-50	3e-51
H640_03943	hypothetical protein	0.0	0.0	0.0	0.0	0.0	0.0
H640_03948	hypothetical protein	0.0	7e-165	7e-165	5e-154	3e-154	2e-115
H640_03953	DnaK family protein	0.0	3e-45	4e-45	2e-151	7e-151	2e-151
H640_03958	PAC2 family protein	0.0	1e-93	9e-94	1e-92	1e-92	1e-92
H640_03963	arginine repressor ArgR	3e-97	1	1	1	1	1
H640_03968	putative C4-dicarboxylate anaerobic carrier	0.0	0.0	0.0	0.0	0.0	5e-146
H640_03973	carbamate kinase	1e-170	1e-100	7e-101	2e-98	5e-99	1e-99
H640_03978	ornithine carbamoyltransferase	0.0	7e-144	7e-143	4e-140	3e-141	9e-89
H640_03983	hypothetical protein	0.0	1	1	1	1	1
H640_03988	type I restriction enzyme R protein	3e-111	1	1	4e-09	3e-161	5e-46
H640_03993	major facilitator superfamily protein	1	1	1	1	1	1
H640_03998	hypothetical protein	2e-87	1	1	1	1	1
H640_04003	hypothetical protein	6e-139	8e-115	1e-114	1	1	1
H640_04008	dihydrolipoamide dehydrogenase	0.0	0.0	0.0	0.0	0.0	0.0
H640_04013	UDP-N-acetylglucosamine 1-carboxyvinyltransfe rase	0.0	0.0	0.0	0.0	0.0	0.0
H640_04018	Pyridoxal kinase	0.0	6e-34	1	6e-36	7e-36	5e-36
H640_04023	glycerophosphodiester phosphodiesterase famil yprotein	2e-151	7e-60	7e-60	2e-64	6e-65	2e-64
H640_04028	hypothetical protein	3e-61	2e-48	1e-48	1e-48	1e-48	1e-48
H640_04033	glycosyltransferase, group 2 family protein	1e-155	3e-108	2e-108	1e-109	1e-109	2e-109
H640_04038	Apolipoprotein N-acyltransferase	0.0	2e-130	2e-130	2e-92	3e-116	3e-116
H640_04043	AsnC family transcriptional regulator	2e-96	5e-59	1e-59	3e-56	2e-56	2e-56
H640_04048	4-hydroxybutyrate coenzyme A transferase	0.0	6e-115	3e-112	5e-120	7e-123	7e-122
H640_04053	sugar phosphatase SupH	4e-177	4e-60	1e-61	7e-58	7e-58	6e-58
H640_04058	Oligopeptide transporter, OPT family protein	0.0	0.0	0.0	0.0	0.0	0.0
H640_04063	GTP-binding protein engA	3e-148	0.0	0.0	0.0	0.0	0.0
H640_04068	cytidylate kinase	4e-114	8e-70	8e-70	3e-71	2e-72	6e-70
H640_04073	proteasome subunit alpha	3e-117	2e-39	2e-39	8e-40	6e-40	6e-40
H640_04078	20S proteasome beta-type subunit	0.0	1e-50	1e-50	8e-51	9e-52	2e-52
H640_04083	Transcriptional regulator, TetR family protei n	6e-118	6e-29	9e-29	4e-28	4e-28	4e-28
H640_04088	hypothetical protein	2e-179	2e-70	2e-70	9e-72	1e-71	9e-72
H640_04093	hypothetical protein	0.0	0.0	0.0	0.0	0.0	0.0
H640_04098	hypothetical protein	1	1	1	1	1	1
H640_04103	methyltransferase	0.0	0.0	0.0	0.0	0.0	0.0
H640_04108	PAC2 domain-containing protein	1e-166	1e-63	1e-63	4e-66	2e-68	4e-66
H640_04113	Ribulose-phosphate 3-epimerase	2e-126	4e-90	5e-90	1e-90	4e-91	1e-39
H640_04118	putative ribosomal RNA small subunitmethyltra nsferase B	0.0	3e-138	2e-138	7e-136	9e-136	2e-64
H640_04123	methionyl-tRNA formyltransferase	2e-168	2e-96	4e-96	4e-100	2e-100	4e-100
H640_04138	putative primosomal protein N'	0.0	0.0	0.0	0.0	0.0	0.0
H640_04143	succinate-semialdehyde dehydrogenase	0.0	4e-135	4e-135	2e-135	7e-135	1e-102
H640_04148	putative DNA polymerase III epsilon subunit(e xonuclease)	1e-105	2e-70	3e-52	2e-66	2e-65	1e-66
H640_04153	S-adenosylmethionine synthase	0.0	2e-180	2e-180	0.0	0.0	0.0
H640_04158	phosphopantothenoylcysteinedecarboxylase/phos phopantothenate--cysteine ligase	0.0	4e-147	2e-146	6e-144	5e-145	1e-143
H640_04163	Guanylate kinase	1e-70	1e-38	9e-39	9e-39	3e-38	2e-38
H640_04168	guanylate kinase	5e-114	8e-79	7e-79	1e-79	4e-80	4e-80
H640_04173	hypothetical protein	2e-57	5e-35	1e-35	1e-35	1e-35	1e-35
H640_04178	Transcription antitermination factor NusB	1e-139	1e-59	1e-59	3e-58	4e-59	5e-59
H640_04183	elongation factor P	1e-109	2e-100	7e-101	6e-100	3e-99	6e-100
H640_04188	polyphosphate kinase 2	0.0	9e-152	8e-152	4e-152	3e-152	4e-152
H640_04193	hypothetical protein	2e-37	1	1	1	1	1
H640_04198	putative enzyme of poly-gamma-glutamatebiosyn thesis (capsule formation)	0.0	5e-144	1e-144	1	1	1
H640_04203	3-dehydroquinate synthase	0.0	2e-133	5e-133	1e-126	4e-130	2e-125
H640_04208	shikimate kinase	6e-106	3e-45	3e-45	2e-43	2e-43	2e-43
H640_04213	chorismate synthase	0.0	1e-152	2e-152	8e-157	8e-157	7e-157
H640_04218	shikimate 5-dehydrogenase	4e-167	7e-63	8e-63	3e-69	3e-69	3e-69
H640_04223	hypothetical protein	1e-172	4e-142	4e-142	7e-144	6e-144	7e-144
H640_04228	RNAse YqgF	1e-90	5e-60	5e-60	2e-57	2e-57	4e-57
H640_04233	alanyl-tRNA synthetase	0.0	0.0	0.0	0.0	0.0	0.0
H640_04238	ATP-dependent DNA helicase RecG	0.0	3e-155	3e-154	6e-148	1e-154	3e-79
H640_04243	50S ribosomal protein L28 1	1e-31	7e-07	1e-27	1e-27	1e-27	1e-27
H640_04248	Zn-dependent hydrolase	0.0	0.0	0.0	0.0	0.0	0.0
H640_04253	Acetyltransferase	6e-106	1	1	1	1	1
H640_04258	pyruvate dehydrogenase	0.0	0.0	0.0	0.0	0.0	0.0
H640_04263	hypothetical protein	4e-39	1	1	1	1	1
H640_04268	hypothetical protein	8e-39	1	1	1	1	1
H640_04273	hypothetical protein	2e-173	4e-39	7e-39	2e-33	9e-34	2e-33
H640_04278	dihydrodipicolinate reductase	2e-140	1e-103	1e-103	2e-98	2e-98	2e-98
H640_04283	polynucleotide phosphorylase/polyadenylase	0.0	0.0	0.0	0.0	0.0	0.0
H640_04288	30S ribosomal protein S15	1e-46	1e-42	1e-42	1e-42	1e-42	1e-42
H640_04293	riboflavin biosynthesis protein RibF	2e-173	2e-149	2e-149	6e-163	9e-163	6e-163
H640_04298	substrate binding component of glycine/betain etransport system	3e-174	3e-174	2e-174	4e-170	2e-169	5e-163
H640_04303	glycine betaine transport system permease	5e-152	1e-150	1e-150	2e-142	9e-162	1e-142
H640_04308	glycine betaine/L-proline ABC transporter ATP -binding protein	0.0	0.0	0.0	0.0	0.0	0.0
H640_04313	tRNA pseudouridine synthase B	3e-167	5e-140	3e-139	2e-148	6e-149	2e-148
H640_04318	hypothetical protein	7e-78	5e-66	5e-66	1e-66	1e-66	1e-66
H640_04323	translation initiation factor IF-2	0.0	0.0	0.0	0.0	0.0	0.0
H640_04328	Translation initiation factor IF-2	1	1	1	1	1	1
H640_04333	hypothetical protein	2e-31	1	1	1	1	1
H640_04338	Transcription termination factor NusA	0.0	9e-160	8e-160	3e-161	9e-161	3e-161
H640_04343	ribosome maturation protein RimP	2e-95	4e-55	8e-53	9e-58	3e-56	9e-58
H640_04348	hypothetical protein	2e-173	3e-48	3e-48	1e-47	4e-47	1e-47
H640_04353	hypothetical protein	3e-142	3e-98	2e-98	1e-99	1e-99	1e-99
H640_04358	hypothetical protein	0.0	0.0	0.0	0.0	0.0	0.0
H640_04363	hypothetical protein	1	1	1	1	1	1
H640_04368	Prolyl-tRNA synthetase	0.0	0.0	0.0	0.0	0.0	3e-139
H640_04373	acetyltransferase family protein	1e-145	1e-93	1e-93	2e-84	2e-84	2e-84
H640_04378	4-hydroxy-3-methylbut-2-en-1-yl diphosphatesy nthase	0.0	0.0	0.0	0.0	0.0	0.0
H640_04383	putative extracellular nuclease	0.0	2e-27	2e-27	0.0	0.0	0.0
H640_04388	Membrane-spanning metalloprotease	0.0	3e-150	2e-148	2e-152	7e-153	2e-152
H640_04393	1-deoxy-D-xylulose 5-phosphate reductoisomera se	0.0	1e-165	9e-165	3e-169	7e-169	3e-169
H640_04398	glutamate dehydrogenase	0.0	0.0	0.0	0.0	0.0	0.0
H640_04403	6-aminohexanoate-dimer hydrolase	0.0	1e-113	1e-113	6e-112	6e-112	3e-69
H640_04408	ribosomal RNA large subunit methyltransferase N	0.0	0.0	0.0	0.0	0.0	4e-130
H640_04413	lysyl-tRNA synthetase	0.0	0.0	0.0	0.0	0.0	0.0
H640_04418	hypothetical protein	0.0	2e-45	2e-45	4e-46	3e-46	6e-38
H640_04423	formamidopyrimidine-DNA glycosylase	9e-151	3e-105	2e-105	5e-109	3e-109	7e-108
H640_04428	ribose-5-phosphate isomerase B	2e-90	3e-67	5e-67	1e-66	2e-66	7e-67
H640_04433	Putative acetyltransferase	0.0	1e-127	8e-128	2e-129	9e-130	2e-129
H640_04438	DNA ligase	0.0	0.0	0.0	0.0	0.0	0.0
H640_04443	aminopeptidase N	0.0	0.0	0.0	0.0	0.0	0.0
H640_04448	alpha-glucosidase/amylase family protein	0.0	0.0	9e-127	0.0	0.0	0.0
H640_04453	acyl-CoA thioester hydrolase, YbgC/YbaW famil yprotein	4e-163	1e-95	1e-95	3e-96	3e-96	1e-96
H640_04458	putative long-chain fatty-acid CoA ligase (AM P-binding enzyme)	0.0	0.0	0.0	0.0	0.0	0.0
H640_04463	MarR family transcriptional regulator	1e-101	3e-31	4e-31	7e-34	4e-34	1e-34
H640_04468	FAD linked oxidase, C-terminal domain-contain ingprotein	0.0	0.0	0.0	0.0	0.0	0.0
H640_04473	putative ABC transporter ATP-binding protein	0.0	0.0	0.0	0.0	0.0	0.0
H640_04478	Single-stranded DNA-binding protein	8e-90	2e-34	2e-34	5e-35	3e-35	4e-35
H640_04483	putative ABC transporter	0.0	2e-144	3e-143	7e-149	2e-146	7e-149
H640_04488	putative ABC transporter	0.0	0.0	0.0	0.0	0.0	0.0
H640_04493	Membrane protein-like protein	0.0	3e-130	6e-126	6e-135	4e-136	4e-135
H640_04498	Oligoribonuclease	8e-120	7e-98	7e-98	4e-100	2e-51	2e-101
H640_04503	hypothetical protein	1	2e-50	5e-51	2e-50	2e-50	1e-45
H640_04508	Mur ligase middle domain protein	0.0	3e-168	1e-155	5e-155	1e-154	5e-155
H640_04513	CobB/CobQ-like protein	5e-140	2e-105	2e-105	6e-106	3e-106	6e-106
H640_04518	extracellular solute-binding protein	0.0	1	1e-157	2e-161	2e-162	2e-158
H640_04523	binding-protein-dependent transport system in nermembrane protein	1e-118	3e-150	1e-150	6e-146	7e-146	6e-146
H640_04528	ABC transporter permease YurM	6e-171	3e-124	3e-139	5e-141	6e-141	5e-141
H640_04533	hypothetical protein	9e-99	7e-30	5e-33	2e-27	2e-27	3e-29
H640_04538	peroxiredoxin	2e-92	5e-72	5e-72	1e-74	2e-74	1e-74
H640_04543	adenylosuccinate lyase	0.0	4e-27	5e-26	0.0	0.0	1e-131
H640_04548	RpiR family transcriptional regulator	4e-165	7e-135	2e-134	5e-137	3e-137	5e-137
H640_04553	hypothetical protein	0.0	1	3e-09	0.0	0.0	0.0
H640_04558	membrane-spanning protein	0.0	0.0	0.0	1	4e-29	1
H640_04563	putative adhesion protein	2e-99	2e-33	1	1e-26	1e-26	1
H640_04568	adhesion protein-associated protein	2e-90	1	1	1	1	1
H640_04573	adhesion protein-associated protein	2e-77	1	1	1	1	1
H640_04578	hypothetical protein	6e-66	0.0	0.0	0.0	7e-167	0.0
H640_04593	hypothetical protein	1	1e-23	1	1	1	1
H640_04598	hypothetical protein	1e-153	1	1	7e-109	1e-109	7e-109
H640_04603	von Willebrand factor A	1e-154	1	1	4e-163	4e-163	4e-163
H640_04608	von Willebrand factor type A domain-containin gprotein	0.0	1	1	1e-160	2e-161	1e-160
H640_04613	hypothetical protein	9e-91	1	1	6e-85	4e-83	7e-79
H640_04618	Putative lipoprotein	1	1	1	1	1	1
H640_04623	Putative lipoprotein	3e-116	1	1	1e-114	2e-114	1e-114
H640_04628	ATPase family protein	0.0	1	1	0.0	0.0	5e-110
H640_04633	hypothetical protein	2e-164	1	1	1e-153	1e-150	3e-61
H640_04638	spermidine/putrescine transport ATP-bindingpr otein	1	1	1	1	1	1
H640_04643	spermidine/putrescine transport ATP-bindingpr otein	4e-148	1	1	9e-167	5e-172	9e-167
H640_04648	hypothetical protein	7e-156	1	1	2e-150	2e-153	7e-151
H640_04653	hypothetical protein	3e-126	1	1	2e-139	5e-153	2e-139
H640_04658	hypothetical protein	1e-69	1	1	1e-76	6e-71	1e-77
H640_04663	hypothetical protein	0.0	1	1	1e-118	2e-127	1e-118
H640_04668	hypothetical protein	3e-28	1	1	2e-20	5e-17	2e-20
H640_04673	hypothetical protein	1	1	1	1	1	1
H640_04678	hypothetical protein	3e-56	1	1	3e-92	7e-90	3e-80
H640_04683	hypothetical protein	1	1	1	1	1	1
H640_04688	DNA polymerase IV	0.0	0.0	0.0	0.0	0.0	2e-166
H640_04693	dihydrofolate reductase	4e-59	1e-74	8e-75	2e-79	5e-79	2e-79
H640_04698	thymidylate synthase	2e-160	1e-143	1e-145	2e-145	2e-146	1e-145
H640_04703	dITP/XTP pyrophosphatase	3e-111	4e-101	3e-101	5e-104	2e-106	5e-104
H640_04708	ribonuclease PH	3e-148	8e-124	4e-125	1e-121	8e-125	1e-121
H640_04713	glutamate racemase	2e-176	1e-120	1e-121	8e-124	8e-125	3e-125
H640_04718	Ferrous iron transport protein A	6e-52	7e-22	6e-22	8e-23	9e-23	8e-23
H640_04723	ferrous iron transport protein B	0.0	0.0	0.0	0.0	0.0	0.0
H640_04728	NifU-like protein	3e-108	1e-37	4e-39	1e-34	1e-34	1e-34
H640_04733	hypothetical protein	2e-141	1	7e-11	1e-12	6e-13	1e-12
H640_04738	ATP-dependent clp protease adaptor protein cl ps	2e-54	5e-19	5e-25	7e-26	2e-25	6e-26
H640_04743	nicotinate phosphoribosyltransferase	0.0	0.0	0.0	0.0	0.0	0.0
H640_04748	DNA-binding protein HU	8e-48	7e-41	7e-41	9e-42	1e-41	9e-42
H640_04753	4-alpha-glucanotransferase	0.0	0.0	0.0	0.0	0.0	0.0
H640_04758	RDD family protein	2e-179	5e-63	5e-64	3e-64	3e-66	1e-64
H640_04763	hypothetical protein	6e-45	2e-38	8e-39	6e-36	4e-39	6e-36
H640_04768	3-dehydroquinate dehydratase, type II	5e-80	1e-53	1e-54	2e-55	2e-55	3e-55
H640_04773	hypothetical protein	3e-104	2e-90	3e-86	8e-91	2e-91	6e-92
H640_04778	hypothetical protein	8e-50	3e-28	9e-28	5e-27	5e-27	7e-27
H640_04783	hypothetical protein	3e-62	3e-26	3e-26	2e-31	6e-28	2e-30
H640_04788	hypothetical protein	1e-63	6e-37	2e-37	1e-35	1e-35	2e-35
H640_04793	transcription factor WhiB	1e-46	1e-34	2e-34	7e-35	6e-35	3e-35
H640_04798	hypothetical protein	2e-134	6e-16	1e-17	3e-25	4e-29	1e-22
H640_04803	Mannose-1-phosphate guanylyltransferase	0.0	5e-147	4e-147	1e-153	8e-153	1e-153
H640_04808	TIGR03089 family protein	7e-147	1e-23	3e-22	5e-27	5e-27	1e-24
H640_04813	succinoglycan biosynthesis protein ExoA	0.0	3e-133	5e-132	1e-120	2e-132	2e-131
H640_04818	hypothetical protein	1	1	1	1	1	1
H640_04823	Cell envelope-related function transcriptiona lattenuator common domain-containing protein	0.0	5e-115	3e-115	4e-112	1e-111	5e-112
H640_04828	phosphoribosylaminoimidazole carboxylasecatal ytic subunit	5e-105	2e-70	3e-70	8e-64	8e-64	2e-71
H640_04833	Phosphoribosylaminoimidazole carboxylase, ATP asesubunit	0.0	4e-179	6e-180	1e-174	3e-174	2e-174
H640_04838	peptidase S51 family protein	2e-137	1e-92	3e-101	2e-99	2e-99	2e-99
H640_04843	hypothetical protein	2e-55	1	1	1	1	1
H640_04848	hypothetical protein	0.0	1	3e-06	1	1	1
H640_04853	ABC transporter ATP-binding protein	2e-125	1	1	1	1	1
H640_04858	putative BirA bifunctional protein	0.0	3e-47	4e-47	2e-47	2e-46	6e-48
H640_04863	propionyl-CoA carboxylase subunit beta	1e-159	0.0	0.0	0.0	0.0	0.0
H640_04868	hypothetical protein	1e-34	7e-24	1e-23	1e-22	1e-22	1e-22
H640_04873	Maf-like protein	3e-117	3e-57	3e-57	4e-57	2e-53	3e-40
H640_04878	Arginine deiminase	7e-30	2e-10	4e-10	7e-11	7e-11	7e-11
H640_04883	Arginine deiminase	0.0	3e-71	2e-71	2e-163	2e-168	2e-163
H640_04888	phosphomethylpyrimidine kinase	4e-155	8e-127	5e-127	1e-127	6e-126	1e-125
H640_04893	hydrolase, NUDIX family protein	5e-61	2e-29	1e-28	3e-31	3e-31	3e-31
H640_04898	Hydrolase	9e-86	1	1	1	1	1
H640_04903	Phosphoribosylglycinamide synthetase	0.0	0.0	0.0	0.0	0.0	0.0
H640_04908	Membrane protein	2e-138	3e-70	1e-70	2e-70	2e-70	5e-70
H640_04913	Purine nucleoside phosphorylase	4e-148	1e-107	3e-109	6e-108	2e-108	2e-108
H640_04918	putative phosphomannomutase	0.0	0.0	0.0	0.0	0.0	0.0
H640_04923	putative uridine kinase	3e-109	3e-63	4e-55	4e-55	4e-65	4e-55
H640_04928	dithiobiotin synthetase	6e-127	2e-34	2e-34	7e-32	6e-32	2e-32
H640_04933	adenosylmethionine--8-amino-7-oxononanoatetra nsaminase	0.0	4e-97	4e-97	2e-100	2e-100	2e-100
H640_04938	AsnC family transcriptional regulator	3e-49	1	1	1	1	1
H640_04943	hypothetical protein	9e-59	1e-21	3e-21	1	3e-17	3e-17
H640_04948	threonine synthase	0.0	3e-162	7e-163	2e-162	7e-162	2e-161
H640_04953	methionyl-tRNA synthetase	0.0	0.0	0.0	0.0	0.0	0.0
H640_04958	ribonuclease H	0.0	5e-78	4e-78	3e-85	6e-85	2e-85
H640_04963	ribonuclease E	0.0	0.0	0.0	0.0	0.0	0.0
H640_04968	hypothetical protein	1e-137	1e-64	1e-63	1e-67	6e-68	6e-67
H640_04973	Fe-S oxidoreductase family protein 2	0.0	0.0	0.0	0.0	0.0	0.0
H640_04978	Nucleoside diphosphate kinase	2e-79	2e-47	4e-46	4e-48	4e-48	4e-48
H640_04983	Bifunctional protein FolC	0.0	4e-175	6e-175	8e-176	1e-176	7e-176
H640_04988	hypothetical protein	1e-65	4e-47	3e-47	1e-47	3e-47	1e-47
H640_04993	SecG multi-domain protein	3e-36	4e-28	4e-28	1e-28	1e-28	1e-28
H640_04998	triosephosphate isomerase	2e-150	1e-129	3e-130	7e-130	7e-130	7e-130
H640_05003	phosphoglycerate kinase	0.0	0.0	0.0	0.0	0.0	0.0
H640_05008	glyceraldehyde-3-phosphate dehydrogenase	0.0	0.0	0.0	7e-180	7e-180	6e-180
H640_05013	Putative sporulation transcription regulatorw hiA	0.0	4e-105	4e-105	7e-104	2e-103	4e-84
H640_05018	hypothetical protein	3e-118	9e-145	9e-145	6e-143	4e-143	6e-143
H640_05023	hypothetical protein	5e-173	1e-126	1e-126	2e-126	2e-126	2e-126
H640_05028	excinuclease ABC subunit C	0.0	0.0	0.0	0.0	0.0	0.0
H640_05033	hypothetical protein	1e-106	1	1	1	1	1
H640_05038	hypothetical protein	2e-30	1	1	1	1	1
H640_05043	hypothetical protein	9e-81	2e-23	2e-63	1	1	1
H640_05048	hypothetical protein	1e-17	5e-45	1	1	1	1
H640_05053	hypothetical protein	2e-23	1	1	1	1	1
H640_05058	phosphoglycerate mutase family protein	6e-144	1e-82	9e-83	9e-83	9e-83	9e-83
H640_05063	excinuclease ABC subunit A	0.0	0.0	0.0	0.0	0.0	0.0
H640_05068	TIGR03083 family protein	2e-132	1e-73	3e-66	7e-74	2e-66	7e-74
H640_05073	TerC family integral membrane protein	0.0	7e-126	6e-126	2e-128	1e-128	2e-128
H640_05078	excinuclease ABC subunit B	0.0	0.0	0.0	0.0	0.0	0.0
H640_05083	dephospho-CoA kinase	1e-112	1e-55	7e-58	4e-49	2e-48	4e-49
H640_05088	30S ribosomal protein S1	0.0	0.0	0.0	0.0	0.0	0.0
H640_05093	FAD linked oxidase protein	0.0	0.0	0.0	0.0	0.0	0.0
H640_05098	hypothetical protein	9e-161	4e-106	6e-107	9e-108	8e-108	9e-108
H640_05103	DNA polymerase I	0.0	0.0	0.0	0.0	0.0	0.0
H640_05108	hypothetical protein	2e-79	8e-53	8e-53	3e-53	4e-53	3e-53
H640_05113	response regulator receiver domain-containing protein	1e-116	2e-95	2e-95	6e-95	6e-95	5e-95
H640_05118	pyruvate kinase	0.0	0.0	0.0	0.0	0.0	0.0
H640_05123	pseudouridylate synthase	3e-177	6e-139	3e-139	3e-142	3e-142	3e-142
H640_05128	signal peptidase II	6e-102	1e-56	1e-55	2e-57	2e-57	2e-57
H640_05133	putative DNA-binding protein	2e-80	2e-60	8e-60	1e-58	1e-59	1e-59
H640_05138	putative immunogenic protein antigen 84	5e-87	1e-93	1e-93	4e-91	4e-91	4e-91
H640_05143	hypothetical protein	2e-48	2e-27	6e-27	1e-27	1e-27	2e-27
H640_05148	Cell division protein sepF	1e-97	6e-69	2e-68	3e-69	2e-69	3e-69
H640_05153	Cell division protein ftsZ	0.0	2e-146	2e-146	5e-147	6e-147	5e-147
H640_05158	POTRA domain-containing protein, FtsQ-type	6e-134	3e-41	2e-41	1e-37	8e-38	1e-37
H640_05163	UDP-N-acetylmuramate--alanine ligase	0.0	0.0	0.0	0.0	0.0	0.0
H640_05168	N-acetylglucosaminyl transferase	0.0	2e-139	2e-139	2e-138	1e-142	2e-138
H640_05173	Cell division protein FtsW	0.0	3e-106	3e-106	1e-124	4e-124	1e-124
H640_05178	UDP-N-acetylmuramoylalanine--D-glutamate liga se	0.0	0.0	0.0	0.0	0.0	0.0
H640_05183	phospho-N-acetylmuramoyl-pentapeptide-transfe rase	3e-114	3e-164	2e-164	5e-164	2e-164	2e-156
H640_05188	UDP-N-acetylmuramoyl-tripeptide--D-alanyl-D-a lanine ligase	0.0	5e-142	1e-141	2e-142	1e-141	2e-142
H640_05193	UDP-N-acetylmuramoyl-L-alanyl-D-glutamate--2, 6-diaminopimelate ligase	0.0	2e-169	6e-170	1e-178	2e-178	1e-178
H640_05198	penicillin-binding protein, transpeptidasedom ain protein	0.0	0.0	0.0	0.0	0.0	0.0
H640_05203	Putative cell division protein FtsL	2e-86	6e-29	2e-29	9e-28	5e-27	2e-24
H640_05208	S-adenosyl-methyltransferase MraW	0.0	4e-115	1e-114	8e-115	4e-115	5e-116
H640_05213	hypothetical protein	2e-81	2e-68	3e-69	2e-67	5e-67	2e-67
H640_05218	ATPase family associated with various cellula ractivities (AAA)	0.0	2e-121	2e-121	4e-119	9e-120	6e-119
H640_05223	hypothetical protein	0.0	2e-63	2e-53	1e-64	1e-64	1e-63
H640_05228	Transglutaminase-like protein	0.0	1e-131	3e-135	3e-135	6e-135	1e-138
H640_05233	hypothetical protein	1e-85	1	1e-07	4e-09	4e-12	3e-09
H640_05238	glycine cleavage system aminomethyltransferas eT	0.0	2e-147	2e-135	7e-149	1e-148	1e-148
H640_05243	glycine cleavage system H protein	4e-66	1e-43	2e-44	9e-45	9e-45	1e-44
H640_05248	Glycine dehydrogenase (decarboxylating)	0.0	0.0	0.0	0.0	0.0	0.0
H640_05253	Hsp20/alpha crystallin family protein	8e-78	5e-54	8e-54	1e-54	7e-55	2e-54
H640_05258	DNA or RNA helicase, Superfamily I familyprot ein	0.0	0.0	0.0	0.0	0.0	0.0
H640_05263	geranylgeranyl pyrophosphate synthase	0.0	1e-135	3e-136	3e-136	3e-136	3e-137
H640_05268	kinase domain-containing protein	0.0	7e-114	7e-115	9e-116	2e-116	4e-116
H640_05273	hypothetical protein	6e-180	4e-102	8e-94	1e-92	9e-94	6e-101
H640_05278	putative Zn-dependent hydrolase	6e-124	7e-95	2e-94	3e-94	1e-94	1e-94
H640_05283	phospho-2-dehydro-3-deoxyheptonate aldolase	0.0	1e-156	7e-157	6e-155	1e-155	2e-155
H640_05288	Phospholipid/glycerol acyltransferase	5e-139	3e-10	6e-13	3e-07	3e-07	7e-07
H640_05293	Acyltransferase	6e-161	2e-88	2e-87	2e-87	7e-88	1e-87
H640_05298	glucokinase	0.0	3e-149	1e-149	2e-149	2e-149	8e-150
H640_05303	hypothetical protein	0.0	0.0	0.0	0.0	0.0	0.0
H640_05308	peptidyl-prolyl cis-trans isomerase A	3e-97	1e-81	2e-82	4e-83	4e-83	2e-67
H640_05313	putative regulatory protein	2e-120	5e-63	8e-63	1e-72	3e-73	2e-73
H640_05318	hypothetical protein	7e-84	4e-20	3e-20	1e-19	1e-20	8e-21
H640_05323	hypothetical protein	3e-124	1e-42	6e-41	7e-46	1e-40	1
H640_05328	Response regulator receiver protein	1e-61	5e-47	3e-47	3e-48	1e-46	1e-48
H640_05333	hypothetical protein	0.0	7e-38	7e-38	1e-33	1e-33	1e-33
H640_05338	phosphoesterase	0.0	0.0	0.0	0.0	0.0	0.0
H640_05343	hypothetical protein	1e-110	3e-43	2e-41	6e-42	1e-43	9e-44
H640_05348	Bifunctional purine biosynthesis protein purH	0.0	0.0	0.0	0.0	0.0	2e-170
H640_05353	phosphoribosylglycinamide formyltransferase	2e-106	3e-77	3e-77	8e-76	1e-72	8e-76
H640_05358	riboflavin synthase subunit beta	1e-93	3e-59	3e-59	3e-53	4e-53	3e-53
H640_05363	3,4-dihydroxy-2-butanone-4-phosphate synthase	0.0	2e-148	2e-148	1e-152	5e-153	7e-153
H640_05368	riboflavin synthase subunit alpha	5e-113	4e-45	4e-45	2e-45	2e-45	6e-46
H640_05373	riboflavin biosynthesis protein RibD	0.0	2e-94	3e-94	4e-98	4e-98	3e-97
H640_05378	hypothetical protein	0.0	2e-49	1e-48	3e-54	2e-52	4e-28
H640_05383	hypothetical protein	0.0	1	1	1	1	1
H640_05388	succinyl-CoA ligase [ADP-forming] subunit alp ha	4e-170	2e-141	9e-147	2e-141	2e-141	2e-131
H640_05393	succinyl-CoA synthetase subunit beta	0.0	0.0	0.0	0.0	0.0	0.0
H640_05398	Peptidase M23 family protein	0.0	1	1	1	1	1
H640_05403	ATP-dependent DNA helicase PcrA	0.0	0.0	0.0	0.0	0.0	0.0
H640_05408	ABC-type metal ion transport system, periplas miccomponent/surface antigen	0.0	1e-85	4e-84	1e-87	1e-87	4e-88
H640_05413	ABC transporter ATP-binding protein	0.0	9e-140	2e-139	3e-138	1e-138	3e-138
H640_05418	ABC transporter, permease protein	1e-85	2e-82	8e-83	6e-83	7e-83	4e-83
H640_05423	hypothetical protein	8e-43	1e-27	2e-28	3e-27	1e-26	3e-27
H640_05428	PspC domain-containing protein	2e-50	6e-16	3e-16	1e-14	4e-15	1e-14
H640_05433	GMP synthase	0.0	0.0	0.0	0.0	0.0	0.0
H640_05438	serine acetyltransferase	2e-101	9e-84	1e-83	5e-83	8e-83	2e-82
H640_05443	inosine 5-monophosphate dehydrogenase	0.0	0.0	0.0	0.0	0.0	3e-94
H640_05448	IMP dehydrogenase / GMP reductase	0.0	0.0	0.0	0.0	0.0	0.0
H640_05453	Integral membrane protein	0.0	4e-44	5e-46	7e-47	6e-47	8e-46
H640_05458	60 kDa chaperonin 2	0.0	0.0	0.0	0.0	0.0	0.0
H640_05463	10 kDa chaperonin	4e-52	5e-52	5e-52	7e-51	7e-51	2e-51
H640_05468	hypothetical protein	0.0	2e-36	4e-36	8e-46	8e-47	3e-46
H640_05473	hypothetical protein	2e-85	6e-52	9e-53	3e-55	3e-55	7e-55
H640_05480	Pyrimidine-nucleoside phosphorylase	2e-116	4e-144	4e-144	4e-147	4e-147	4e-147
H640_05485	FAH family protein	1e-167	3e-93	3e-93	1e-95	8e-96	6e-96
H640_05490	CAAX amino terminal protease family protein	0.0	8e-82	9e-81	5e-83	5e-83	2e-71
H640_05495	putative transcriptional regulator	2e-133	3e-116	3e-116	6e-116	6e-116	6e-116
H640_05500	acyltransferase	1e-150	3e-82	3e-82	2e-81	9e-82	2e-81
H640_05505	D-alanine--D-alanine ligase	0.0	2e-149	2e-149	1e-145	7e-146	1e-145
H640_05510	thiamine monophosphate kinase	0.0	2e-99	2e-99	1e-105	2e-106	9e-106
H640_05515	hypothetical protein	8e-35	1	1	1	1	1
H640_05520	Cell division protein FtsK	0.0	0.0	0.0	0.0	0.0	0.0
H640_05525	Putative ABC transporter	5e-117	3e-28	7e-29	1e-13	6e-43	1e-13
H640_05530	Peptide chain release factor 2	0.0	1e-177	1e-177	5e-180	1e-180	5e-180
H640_05535	ABC transporter ATP-binding protein	2e-129	1e-90	7e-91	8e-91	3e-90	8e-91
H640_05540	Efflux ABC transporter, permease protein	3e-174	2e-113	2e-113	9e-118	1e-112	8e-118
H640_05545	peptidase M23 family protein	0.0	1	1	3e-37	6e-38	8e-38
H640_05550	SsrA-binding protein	2e-90	5e-78	5e-78	1e-76	1e-76	1e-76
H640_05555	argininosuccinate lyase	0.0	0.0	0.0	2e-179	1e-180	1e-179
H640_05566	argininosuccinate lyase	8e-35	1	1	1	1	1
H640_05571	hypothetical protein	5e-109	1e-31	1e-31	3e-34	7e-34	2e-25
H640_05576	hypothetical protein	1	1	1	1	1	1
H640_05581	hypothetical protein	1	1	1	1	1	1
H640_05586	hypothetical protein	1	2e-06	2e-06	6e-06	7e-06	6e-06
H640_05591	site-specific recombinase	1	1	1	1	1	1
H640_05596	hypothetical protein	5e-89	5e-08	5e-08	1e-05	9e-06	1
H640_05601	hypothetical protein	2e-51	1	1	1	1	1
H640_05606	arsenite-activated ATPase ArsA	0.0	1	1	0.0	0.0	0.0
H640_05611	Arsenical resistance operon trans-actingrepre ssor ArsD	1e-22	1	1	6e-39	3e-38	7e-39
H640_05616	Toxin-antitoxin system, antitoxin component,A rsR family protein	8e-33	1	1	5e-31	5e-31	5e-31
H640_05621	hypothetical protein	5e-140	4e-65	4e-65	1	1	1
H640_05626	MFS-type drug efflux transporter	0.0	1	1	1	1	1
H640_05631	hypothetical protein	1	1	1	1	1	1
H640_05636	hypothetical protein	2e-107	3e-63	2e-63	9e-63	8e-63	9e-63
H640_05641	Two component transcriptional regulator, wing edhelix family protein	3e-139	6e-74	2e-72	7e-74	2e-74	7e-74
H640_05646	Signal transduction histidine kinase	0.0	2e-154	2e-146	3e-157	4e-159	3e-157
H640_05651	membrane spanning lipoprotein	0.0	2e-106	1e-104	5e-95	7e-95	6e-94
H640_05656	Phosphoribosyl transferase domain-containingp rotein	3e-131	5e-62	1e-44	6e-60	2e-59	6e-29
H640_05661	ribosomal S30AE, sigma 54 modulation protein	5e-116	2e-85	4e-85	1e-84	2e-84	1e-84
H640_05666	Protein translocase subunit secA	0.0	0.0	0.0	0.0	0.0	0.0
H640_05671	hypothetical protein	1e-111	1e-15	1e-13	4e-14	2e-13	4e-14
H640_05676	hypothetical protein	3e-87	1e-46	1e-47	2e-45	2e-45	2e-45
H640_05681	hypothetical protein	7e-87	3e-40	4e-40	2e-40	3e-39	2e-40
H640_05686	metal-dependent phosphoesterase	8e-166	1e-107	1e-107	8e-108	5e-107	2e-51
H640_05691	tryptophan--tRNA ligase	0.0	1e-179	0.0	2e-180	0.0	0.0
H640_05696	DEAD/DEAH box helicase	0.0	2e-179	3e-179	0.0	2e-179	0.0
H640_05701	hypothetical protein	1e-127	2e-33	8e-33	3e-33	2e-33	3e-33
H640_05706	ATP-binding protein	3e-39	1e-18	4e-18	2e-18	2e-18	2e-18
H640_05711	hypothetical protein	4e-153	3e-59	2e-68	7e-68	9e-68	9e-68
H640_05716	UvrD/REP helicase	0.0	0.0	0.0	0.0	0.0	1e-132
H640_05721	UvrD/REP helicase	0.0	0.0	0.0	0.0	0.0	0.0
H640_05726	NUDIX family hydrolase	0.0	5e-56	2e-68	2e-63	5e-61	5e-61
H640_05731	Exonuclease V, alpha chain	0.0	1e-161	5e-162	1e-167	1e-167	6e-168
H640_05736	putative exodeoxyribonuclease V, beta subunit	0.0	0.0	0.0	0.0	0.0	0.0
H640_05741	putative exodeoxyribonuclease V, gamma subuni t	0.0	0.0	0.0	0.0	0.0	0.0
H640_05746	HRDC domain-containing protein	1	1	4e-118	5e-118	5e-118	5e-118
H640_05751	UvrD/REP helicase	0.0	1e-117	1	1	1	1
H640_05756	hypothetical protein	1e-119	3e-21	1	1	6e-13	1
H640_05761	Family 13 glycosyl hydrolase	0.0	1	1	0.0	0.0	0.0
H640_05766	metal-dependent hydrolase	1e-115	6e-48	5e-41	2e-54	2e-54	1e-36
H640_05771	hypothetical protein	0.0	4e-162	5e-162	5e-164	2e-164	3e-160
H640_05776	Lon protease (S16) C-terminal proteolytic dom ain-containing protein	0.0	2e-96	2e-96	1e-96	1e-96	5e-91
H640_05781	hypothetical protein	8e-54	3e-54	3e-54	7e-53	8e-53	4e-49
H640_05786	hypothetical protein	0.0	1	1	1	1	1
H640_05791	integral membrane protein	1e-125	1e-39	1e-37	2e-38	2e-38	2e-38
H640_05796	glyceraldehyde-3-phosphate dehydrogenase	0.0	1	1	1	1	1
H640_05801	hypothetical protein	3e-176	1	1	1	1	1
H640_05806	ArsR family transcriptional regulator	2e-57	2e-09	2e-09	2e-12	3e-13	2e-12
H640_05811	ABC transporter, substrate binding protein	0.0	9e-172	2e-171	2e-168	1e-167	2e-168
H640_05816	ABC transporter permease protein	0.0	3e-109	3e-109	2e-100	6e-100	2e-105
H640_05821	permease protein of oligopeptide ABC	4e-150	1e-107	9e-108	3e-101	3e-101	2e-101
H640_05826	ABC transporter ATP-binding protein	4e-146	3e-108	2e-108	5e-112	2e-112	5e-112
H640_05831	ABC transporter, ATP-binding protein	3e-155	4e-81	4e-81	6e-82	3e-81	6e-82
H640_05836	D-3-phosphoglycerate dehydrogenase	0.0	1e-173	2e-172	8e-171	8e-171	8e-166
H640_05841	Histidinol-phosphate phosphatase HisN	9e-151	3e-100	8e-100	8e-99	8e-99	8e-99
H640_05846	Ribosome small subunit-dependent GTPase A	0.0	2e-127	2e-128	5e-121	8e-121	5e-121
H640_05851	3-phosphoshikimate 1-carboxyvinyltransferase	0.0	2e-133	8e-116	3e-125	5e-124	5e-124
H640_05856	hypothetical protein	6e-114	3e-65	1e-60	7e-68	5e-72	1e-71
H640_05861	RNA polymerase sigma factor RpoE	7e-139	4e-96	4e-96	9e-97	1e-96	9e-97
H640_05866	Anti-sigma factor	2e-49	2e-16	2e-16	9e-17	9e-17	9e-17
H640_05871	ATPase/histidine kinase/DNA gyrase B/HSP90dom ain protein	1	1	1	1	1	1
H640_05878	ATPase/histidine kinase/DNA gyrase B/HSP90dom ain-containing protein	0.0	0.0	0.0	0.0	0.0	0.0
H640_05883	Transcription factor WhiB	9e-45	4e-35	3e-35	3e-35	4e-35	3e-35
H640_05888	hypothetical protein	4e-28	5e-23	6e-23	2e-22	3e-22	2e-22
H640_05893	alpha-ketoglutarate decarboxylase	0.0	0.0	0.0	0.0	0.0	0.0
H640_05898	hypothetical protein	0.0	7e-121	2e-120	2e-116	5e-117	6e-111
H640_05903	Diaminopimelate decarboxylase	0.0	0.0	0.0	0.0	0.0	3e-137
H640_05908	homoserine dehydrogenase	0.0	0.0	0.0	0.0	0.0	0.0
H640_05913	threonine synthase	0.0	9e-168	8e-168	2e-176	7e-175	6e-176
H640_05918	homoserine kinase	2e-124	1e-98	3e-98	8e-97	8e-97	7e-97
H640_05923	transcription termination factor Rho	0.0	0.0	0.0	0.0	0.0	0.0
H640_05928	50S ribosomal protein L31	1e-38	7e-33	7e-33	5e-33	5e-33	4e-33
H640_05933	peptide chain release factor 1	0.0	3e-133	7e-132	6e-134	1e-133	1e-133
H640_05938	protein-(glutamine-N5) methyltransferase	6e-168	3e-76	9e-68	2e-81	3e-81	3e-81
H640_05943	SUA5-like protein	8e-155	7e-88	6e-88	6e-87	2e-87	2e-87
H640_05948	glycosyl transferase, family 4	0.0	8e-154	8e-154	5e-148	5e-148	4e-148
H640_05953	putative cyanate permease	3e-88	2e-10	1	2e-06	4e-07	3e-07
H640_05958	hypothetical protein	2e-31	6e-17	6e-11	2e-15	2e-15	4e-12
H640_05963	ATP synthase A chain	2e-148	5e-108	6e-109	2e-108	2e-108	2e-108
H640_05968	ATP synthase subunit C	7e-37	1e-26	1e-26	3e-28	4e-28	3e-28
H640_05973	ATP synthase subunit b	1e-116	1e-64	9e-65	1e-49	1e-49	1e-49
H640_05978	ATP synthase subunit delta	5e-149	9e-49	1e-48	1e-46	1e-46	1e-46
H640_05983	ATP synthase subunit alpha	0.0	0.0	0.0	0.0	0.0	0.0
H640_05988	ATP synthase gamma chain	3e-174	5e-128	5e-128	9e-126	6e-126	6e-126
H640_05993	F0F1 ATP synthase subunit beta	0.0	0.0	0.0	0.0	0.0	0.0
H640_05998	ATP synthase epsilon chain	1e-76	4e-41	4e-41	1e-37	1e-37	1e-37
H640_06003	hypothetical protein	4e-89	8e-38	6e-38	3e-36	3e-36	3e-36
H640_06008	ATP:cob(I)alamin adenosyltransferase	1e-134	4e-87	4e-87	1e-86	1e-86	1e-86
H640_06013	peptidyl-prolyl cis-trans isomerase B	8e-152	3e-36	7e-35	1e-37	1e-36	3e-39
H640_06018	Hydrolase, alpha/beta domain-containing prote in	2e-164	7e-80	7e-80	1e-80	2e-80	3e-80
H640_06023	hypothetical protein	4e-51	1	1	1	1	1
H640_06028	hypothetical protein	9e-152	8e-109	2e-109	2e-109	2e-109	2e-109
H640_06033	hypothetical protein	0.0	2e-110	7e-111	3e-108	3e-108	5e-109
H640_06038	methylmalonyl-CoA epimerase	3e-89	1e-79	4e-80	1e-82	5e-82	1e-82
H640_06043	hypothetical protein	3e-24	1	1	5e-14	5e-14	1e-13
H640_06048	Membrane-flanked domain protein	5e-101	1	1	1e-63	2e-63	1e-63
H640_06053	Phosphoglucomutase, alpha-D-glucose phosphate -specific	0.0	0.0	0.0	0.0	0.0	0.0
H640_06058	putative thioredoxin	2e-175	2e-98	7e-99	1e-93	1e-93	1e-80
H640_06063	haloacid dehalogenase-like hydrolase	9e-135	3e-77	2e-76	3e-76	3e-76	3e-75
H640_06068	trehalose phosphorylase	0.0	0.0	0.0	0.0	0.0	0.0
H640_06073	Phosphotransferase system, EIIB	0.0	0.0	0.0	0.0	0.0	0.0
H640_06078	1,4-alpha-glucan-branching protein	0.0	0.0	0.0	0.0	0.0	0.0
H640_06083	hypothetical protein	0.0	5e-104	3e-104	1e-108	2e-108	8e-108
H640_06088	trehalose synthase	0.0	0.0	0.0	0.0	0.0	1
H640_06093	putative glucanase GlgE	0.0	0.0	0.0	0.0	0.0	0.0
H640_06098	glycogen operon protein GlgX	0.0	0.0	0.0	0.0	0.0	0.0
H640_06103	class V aminotransferase	0.0	5e-112	2e-111	9e-114	5e-112	1e-113
H640_06108	tRNA-specific 2-thiouridylase MnmA	0.0	4e-169	9e-169	9e-169	1e-168	5e-168
H640_06113	methionine synthase, vitamin-B12 independent	5e-178	2e-79	4e-79	6e-82	9e-82	2e-60
H640_06118	hypothetical protein	1	7e-07	7e-07	1	1	1
H640_06123	hypothetical protein	1e-94	3e-62	2e-62	2e-62	2e-62	2e-62
H640_06128	Amino acid-binding ACT domain-containingprote in	6e-84	6e-56	5e-56	7e-56	7e-56	3e-56
H640_06135	Aspartyl/glutamyl-tRNA(Asn/Gln) amidotransfer asesubunit C	5e-51	9e-34	8e-34	1e-32	6e-32	2e-33
H640_06140	aspartyl/glutamyl-tRNA amidotransferase subun itA	0.0	0.0	0.0	0.0	0.0	0.0
H640_06145	Aspartyl/glutamyl-tRNA(Asn/Gln) amidotransfer asesubunit B	0.0	0.0	0.0	0.0	0.0	0.0
H640_06150	TIGR03085 family protein	2e-123	4e-71	4e-71	8e-69	8e-69	6e-69
H640_06155	Phosphoribosyl-AMP cyclohydrolase	7e-46	2e-39	2e-39	6e-41	6e-41	6e-41
H640_06160	prolipoprotein diacylglyceryl transferase	2e-169	2e-104	4e-103	4e-101	1e-101	5e-96
H640_06165	HdeD domain-containing protein	3e-112	4e-25	2e-38	1e-34	4e-34	4e-34
H640_06170	DNA polymerase III subunit alpha	0.0	0.0	0.0	0.0	0.0	0.0
H640_06175	hypothetical protein	1e-40	1	1	1	1	1
H640_06180	Histidinol dehydrogenase	0.0	2e-175	2e-169	1e-176	9e-176	3e-172
H640_06185	Histidinol-phosphate aminotransferase	0.0	1e-138	3e-139	2e-142	3e-143	3e-143
H640_06190	imidazoleglycerol-phosphate dehydratase	2e-118	6e-97	3e-94	1e-96	1e-96	1e-96
H640_06195	Imidazole glycerol phosphate synthase subunit hisH	4e-166	1e-50	3e-51	3e-47	9e-48	3e-47
H640_06200	catalase	0.0	0.0	0.0	0.0	0.0	0.0
H640_06205	ATP-dependent helicase HrpA	9e-144	2e-102	2e-102	1e-100	9e-101	1e-100
H640_06210	hypothetical protein	7e-155	4e-128	1e-127	8e-129	1e-128	8e-129
H640_06215	Holliday junction resolvase	5e-90	1e-49	8e-48	3e-49	5e-49	3e-49
H640_06220	Holliday junction ATP-dependent DNA helicaser uvA	6e-112	4e-63	7e-62	6e-61	5e-61	6e-61
H640_06225	Holliday junction DNA helicase RuvB	2e-105	2e-161	4e-162	1e-164	3e-165	1e-164
H640_06230	Translocase subunit	2e-95	4e-20	3e-20	8e-19	9e-19	8e-19
H640_06235	preprotein translocase subunit SecD	0.0	0.0	0.0	0.0	0.0	0.0
H640_06240	export membrane protein SecF	0.0	4e-128	4e-128	3e-126	3e-126	4e-126
H640_06245	adenine phosphoribosyltransferase	4e-99	2e-69	5e-69	2e-67	2e-67	2e-67
H640_06250	GTP Pyrophosphokinase, (P)ppGpp synthetase I	0.0	0.0	0.0	0.0	0.0	0.0
H640_06255	putative DNA repair ATPase	0.0	3e-172	3e-172	1e-171	9e-171	1e-171
H640_06260	Metallo-beta-lactamase domain-containingprote in	2e-128	2e-78	3e-65	8e-79	4e-79	7e-79
H640_06265	Histidyl-tRNA synthetase	0.0	0.0	0.0	0.0	0.0	0.0
H640_06270	activator of (R)-2-hydroxyglutaryl-CoAdehydra tase	0.0	0.0	0.0	0.0	0.0	0.0
H640_06275	TetR family transcriptional regulator	6e-145	8e-55	5e-53	4e-57	8e-56	3e-56
H640_06280	hypothetical protein	5e-145	3e-151	5e-151	4e-154	1e-153	4e-154
H640_06285	aspartyl-tRNA ligase	0.0	0.0	0.0	0.0	0.0	0.0
H640_06290	Protein tyrosine/serine phosphatase	3e-173	1	1	1	1	1
H640_06295	recombination factor protein RarA	1e-156	0.0	0.0	0.0	0.0	3e-104
H640_06300	hypothetical protein	1e-70	3e-14	2e-14	1e-15	1e-15	1e-15
H640_06305	Phosphomethylpyrimidine kinase	6e-160	9e-88	8e-88	2e-100	2e-94	6e-101
H640_06310	hypothetical protein	6e-43	1	1	1	1	1
H640_06315	PilT protein domain-containing protein	1e-27	1	1	1	1	1
H640_06320	Membrane-flanked domain-containing protein	6e-90	1	1	7e-57	5e-58	1e-58
H640_06325	Bacterial membrane flanked domain-containingp rotein	0.0	1	1	4e-104	4e-90	4e-104
H640_06330	hypothetical protein	3e-65	1	1	1	1	1
H640_06335	PHP domain-containing protein	0.0	1	1	0.0	0.0	1
H640_06340	ribbon-helix-helix protein, CopG family	1	1	1	1	1	1
H640_06345	polyphosphate glucokinase/transcriptionalregu lator	2e-151	3e-133	1e-129	3e-130	1e-129	6e-122
H640_06350	hypothetical protein	0.0	1e-34	1e-34	2e-132	4e-131	9e-134
H640_06355	arginine--tRNA ligase	0.0	0.0	0.0	0.0	0.0	0.0
H640_06360	2,5-diketo-D-gluconic acid reductase A	2e-159	7e-122	3e-122	2e-121	2e-121	2e-119
H640_06365	ABC-type transport system, permease protein	0.0	1	1	1	1	1
H640_06370	Putative ABC transporter	1e-121	5e-38	7e-33	6e-36	6e-36	6e-36
H640_06375	OmpA family membrane associated protein	4e-60	1e-67	8e-68	2e-68	5e-70	1e-69
H640_06380	glucose-6-phosphate isomerase	0.0	0.0	0.0	0.0	0.0	0.0
H640_06385	putative aldolase	1e-49	2e-60	3e-60	3e-56	1e-59	1e-59
H640_06390	ski2-type helicase	0.0	0.0	0.0	0.0	0.0	0.0
H640_06395	Raf-like protein	3e-87	1e-60	5e-60	1e-60	1e-61	1e-61
H640_06400	Cutinase	0.0	1e-94	2e-94	3e-99	3e-99	3e-99
H640_06405	hypothetical protein	5e-44	1	1	1	1	1
H640_06410	Polysaccharide deacetylase	0.0	2e-125	9e-127	8e-120	1e-118	3e-119
H640_06415	membrane protein, MviN-like protein	0.0	0.0	0.0	0.0	0.0	0.0
H640_06420	aspartate kinase, monofunctional	0.0	0.0	0.0	0.0	0.0	0.0
H640_06425	hypothetical protein	6e-49	1	1	1	1	1
H640_06430	isoleucine--tRNA ligase	1	1	1	1	1	9e-48
H640_06437	isoleucyl-tRNA synthetase	0.0	0.0	0.0	0.0	0.0	0.0
H640_06442	cof family hydrolase	2e-142	1e-93	1e-93	5e-93	3e-93	3e-93
H640_06447	hypothetical protein	0.0	2e-149	1e-146	8e-162	1e-160	1e-160
H640_06452	efflux ABC transporter permease	0.0	1e-102	7e-102	3e-123	8e-125	7e-58
H640_06457	ABC transporter ATP-binding protein	8e-159	3e-84	5e-85	2e-84	9e-85	8e-85
H640_06462	transcriptional regulator	2e-108	1e-70	1e-70	1e-70	1e-70	3e-71
H640_06467	Major facilitator superfamily protein MFS_1	1e-96	1	1	1	1	1
H640_06472	putative recombination protein RecR	2e-115	1e-101	1e-101	1e-100	7e-101	2e-100
H640_06477	DNA-binding protein, YbaB/EbfC family	5e-56	2e-28	2e-27	5e-29	9e-29	5e-29
H640_06482	DNA polymerase III subunits gamma and tau	0.0	3e-149	2e-149	1e-147	4e-147	3e-147
H640_06487	DNA polymerase III, subunit gamma and tau	1	1	1	1	1	1
H640_06492	hypothetical protein	5e-62	9e-37	7e-37	8e-38	1e-37	8e-38
H640_06497	heat shock protein	4e-64	2e-48	2e-48	1e-49	1e-49	1e-49
H640_06502	CopG family transcriptional regulator	1e-46	1	1	1	1	1
H640_06507	dTDP-glucose 4,6-dehydratase	0.0	1	1	1e-127	1e-127	1e-127
H640_06512	FHA domain-containing protein	2e-130	2e-82	2e-82	1e-85	4e-85	1e-85
H640_06517	FHA domain-containing protein	9e-92	2e-45	4e-45	2e-46	8e-46	1e-48
H640_06522	Protein phosphatase 2C	0.0	6e-145	6e-145	2e-144	1e-144	1e-144
H640_06527	Cell cycle protein, FtsW/RodA/SpoVE family	0.0	8e-163	8e-163	5e-156	9e-156	4e-156
H640_06532	Penicillin-binding protein, transpeptidasedom ain-containing protein	0.0	0.0	0.0	0.0	0.0	0.0
H640_06537	putative serine/threonine protein kinase	0.0	0.0	0.0	0.0	0.0	1e-81
H640_06542	membrane spanning protein	5e-142	4e-78	2e-79	5e-75	6e-77	1e-75
H640_06547	putative septation inhibitor protein	2e-50	1e-31	1e-31	2e-32	6e-32	2e-32
H640_06552	lysyl-tRNA synthetase	0.0	0.0	0.0	0.0	0.0	4e-179
H640_06557	Putative phosphatase	1e-99	1	1	1	1	1
H640_06562	sugar ABC transporter substrate-binding prote in	0.0	2e-23	2e-23	3e-79	4e-77	2e-79
H640_06567	regulatory protein TetR	2e-111	1	1	1	1	1
H640_06572	ABC transporter	0.0	0.0	0.0	0.0	0.0	0.0
H640_06577	Lipid A export ATP-binding/permease proteinMs bA	0.0	0.0	0.0	0.0	0.0	0.0
H640_06582	transcriptional regulator-like protein	1e-76	1	1	1	1	1
H640_06587	cytochrome D ubiquinol oxidase subunit I	0.0	0.0	0.0	0.0	0.0	0.0
H640_06592	cytochrome d ubiquinol oxidase, subunit II	0.0	4e-142	3e-142	4e-141	4e-141	4e-141
H640_06597	thiol reductant ABC exporter, CydD subunit	0.0	0.0	0.0	0.0	0.0	0.0
H640_06602	Thiol reductant ABC exporter, CydC subunit	1	1	1	1	1	1
H640_06609	thiol reductant ABC exporter, CydC subunit	1e-180	2e-121	2e-121	2e-127	1e-125	1e-125
H640_06614	putative adhesion protein-like protein	7e-43	4e-22	3e-16	8e-36	9e-36	1
H640_06619	hypothetical protein	1	1	1	1	1	1
H640_06624	hypothetical protein	1	1	1	1	1	1
H640_06644	Anaerobic ribonucleoside-triphosphate reducta se-activating protein	1e-90	4e-58	4e-58	8e-61	5e-62	6e-61
H640_06649	anaerobic ribonucleoside triphosphate reducta se	0.0	0.0	0.0	0.0	0.0	0.0
H640_06654	ribonucleoside-diphosphate reductase,adenosyl cobalamin-dependent	1	1	1	1	1	1
H640_06659	hypothetical protein	1e-122	6e-86	1e-85	1e-87	1e-87	9e-88
H640_06664	iron-sulfur cluster-binding protein	0.0	0.0	0.0	0.0	0.0	0.0
H640_06669	L-lactate dehydrogenase, Fe-S oxidoreductases ubunit YkgE	3e-145	3e-120	3e-120	2e-121	2e-121	2e-121
H640_06674	transporter, lactate permease (LctP) familypr otein	0.0	0.0	0.0	0.0	0.0	0.0
H640_06679	FCD domain-containing protein	4e-136	1e-65	3e-53	9e-67	5e-65	9e-67
H640_06684	hypothetical protein	4e-57	2e-44	2e-44	3e-45	4e-45	3e-45
H640_06689	putative metabolite transport protein YaaU	0.0	2e-129	1e-131	5e-122	6e-122	1e-93
H640_06694	glutamate synthase (NADPH) small subunit	0.0	0.0	0.0	0.0	0.0	0.0
H640_06699	pyruvate-flavodoxin oxidoreductase	0.0	0.0	0.0	0.0	0.0	0.0
H640_06704	Dihydroorotate dehydrogenase	0.0	3e-141	1e-140	1e-141	7e-142	1e-95
H640_06709	hypothetical protein	0.0	1e-141	4e-141	2e-141	2e-141	3e-139
H640_06714	Copper-exporting ATPase	0.0	0.0	0.0	0.0	0.0	0.0
H640_06719	heavy metal-associated domain-containingprote in	1e-41	3e-26	3e-26	6e-29	6e-29	6e-29
H640_06724	hypothetical protein	1e-81	6e-40	6e-40	3e-39	1e-34	3e-39
H640_06729	replicative DNA helicase	0.0	0.0	0.0	0.0	0.0	0.0
H640_06734	zinc-binding dehydrogenase	6e-95	1e-110	9e-111	3e-116	6e-116	8e-116
H640_06739	3-methyladenine DNA glycosylase	1e-124	6e-62	6e-62	6e-63	6e-63	6e-63
H640_06744	ATP-dependent helicase	1	1	1	1	1	1
H640_06749	membrane protein	5e-75	1	1	2e-56	2e-56	2e-56
H640_06754	DNA-(apurinic or apyrimidinic site) lyase /py rimidine dimer DNA glycosylase	4e-68	1	1	1e-06	1e-06	1e-06
H640_06759	proline/betaine transporter	0.0	6e-70	6e-70	3e-47	3e-47	7e-48
H640_06764	HAD-superfamily hydrolase, subfamily IA, vari ant1	4e-81	1	1	2e-45	5e-49	3e-33
H640_06769	hypothetical protein	2e-167	2e-69	1e-68	8e-68	2e-68	7e-63
H640_06774	ACT domain-containing protein	3e-96	1e-52	5e-50	3e-52	4e-52	3e-52
H640_06779	thiol peroxidase	5e-92	5e-60	2e-58	6e-62	6e-62	6e-62
H640_06784	Lysine-specific permease	0.0	0.0	0.0	0.0	0.0	0.0
H640_06789	UDP-glucose 6-dehydrogenase	0.0	0.0	0.0	0.0	0.0	0.0
H640_06794	capsular exopolysaccharide biosynthesis prote in	0.0	1	1	1e-161	3e-70	7e-87
H640_06799	protein tyrosine phosphatase	2e-100	1	1	1	1	1
H640_06804	hypothetical protein	0.0	1	1	1	1	1
H640_06809	hypothetical protein	0.0	1	1	1	1	1
H640_06814	glycosyl transferase family 1	0.0	1	1	3e-08	7e-10	4e-11
H640_06819	group 1 glycosyl transferase	0.0	1	1	1	1	1
H640_06824	hypothetical protein	0.0	1	1	1	1	1
H640_06829	sugar transferase	0.0	1	1	1e-85	5e-85	4e-85
H640_06834	Putative LytR family regulatory protein	0.0	1	1	1e-110	9e-111	7e-111
H640_06839	Hydrolase, alpha/beta fold family protein	2e-94	2e-25	2e-09	5e-103	6e-103	1e-81
H640_06844	methylmalonyl-CoA mutase, small subunit	0.0	0.0	0.0	0.0	0.0	0.0
H640_06849	methylmalonyl-CoA mutase	0.0	0.0	0.0	0.0	0.0	0.0
H640_06854	LAO/AO transport system ATPase	0.0	1e-158	1e-158	6e-160	6e-160	6e-160
H640_06859	S4 domain-containing protein	3e-39	3e-24	1e-24	5e-23	5e-24	9e-25
H640_06864	putative histidine transport ATP-binding prot einhisp	3e-169	1e-112	4e-113	2e-113	4e-113	2e-113
H640_06869	ABC transporter, permease protein	4e-104	6e-72	2e-71	3e-76	8e-76	3e-75
H640_06874	amino acid-binding protein	0.0	1	1	7e-118	1e-117	2e-117
H640_06879	hypothetical protein	4e-77	1	1	1	1	1
H640_06884	hypothetical protein	9e-34	1	1	1	1	1
H640_06889	ABC 3 transport family protein	9e-157	5e-123	5e-123	7e-125	5e-125	7e-125
H640_06894	ABC transporter, ATP-binding protein	1e-154	3e-107	2e-107	2e-108	8e-109	3e-73
H640_06899	periplasmic solute binding family protein	0.0	4e-87	4e-87	2e-86	8e-86	2e-86
H640_06904	Isochorismatase family protein	3e-106	7e-57	7e-57	1	1	1
H640_06909	Permease, cytosine/purine, uracil, thiamine,a llantoin family protein	0.0	0.0	0.0	1	1	1
H640_06914	Phosphoribosyl transferase domain-containingp rotein	7e-95	4e-75	2e-74	2e-77	2e-77	1e-77
H640_06919	transketolase	0.0	0.0	0.0	0.0	0.0	0.0
H640_06924	NAD(P) transhydrogenase subunit alpha	0.0	0.0	0.0	0.0	0.0	0.0
H640_06929	NAD(P) transhydrogenase subunit beta	0.0	0.0	0.0	0.0	0.0	0.0
H640_06934	VanW family protein	0.0	1	1	1	1	1
H640_06939	Ferredoxin family protein	6e-58	8e-51	8e-51	5e-51	7e-51	5e-51
H640_06944	N-succinyldiaminopimelate aminotransferase	0.0	7e-136	8e-136	1e-134	8e-136	1e-134
H640_06949	putative lipoprotein	2e-154	4e-82	4e-82	2e-75	5e-76	2e-75
H640_06954	2,3,4,5-tetrahydropyridine-2,6-dicarboxylate N-succinyltransferase	6e-126	7e-124	9e-116	5e-137	4e-137	4e-137
H640_06959	dipeptidase	0.0	1e-143	1e-143	2e-135	2e-135	1e-135
H640_06964	hypothetical protein	5e-51	3e-24	3e-24	1e-27	1e-27	5e-28
H640_06969	hypothetical protein	2e-26	1e-21	1e-21	6e-22	6e-22	2e-22
H640_06974	glycosyl transferase	0.0	2e-178	2e-179	2e-180	2e-179	8e-180
H640_06979	Glucose-1-phosphate adenylyltransferase	0.0	0.0	0.0	0.0	0.0	0.0
H640_06984	O-methyltransferase	5e-123	7e-70	7e-70	3e-69	3e-69	3e-69
H640_06989	dihydrodipicolinate synthase	1e-169	2e-117	1e-117	4e-122	4e-122	3e-122
H640_06994	sec-independent translocase	3e-76	4e-43	4e-43	4e-44	4e-44	7e-43
H640_06999	mrp family protein	7e-118	7e-175	1e-173	6e-177	5e-177	6e-177
H640_07004	hypothetical protein	5e-95	2e-58	9e-59	4e-59	2e-59	2e-58
H640_07009	peptidase, M24 family protein	0.0	0.0	0.0	0.0	0.0	0.0
H640_07014	hypothetical protein	3e-124	7e-78	3e-77	1e-80	1e-80	8e-81
H640_07019	iron transport system substrate-binding prote in	1e-138	4e-145	4e-145	4e-150	2e-150	1e-150
H640_07024	iron chelate uptake ABC transporter permease	3e-170	7e-165	6e-165	0.0	0.0	0.0
H640_07029	ABC transporter ATP-binding protein	1e-132	4e-122	2e-123	2e-140	7e-146	2e-142
H640_07034	NADH:ubiquinone oxidoreductase	8e-74	3e-87	3e-87	1e-103	4e-103	5e-120
H640_07039	hypothetical protein	9e-37	1	3e-33	4e-37	1e-36	9e-36
H640_07044	carbon starvation protein A	0.0	0.0	0.0	0.0	0.0	0.0
H640_07049	Methionine aminopeptidase	9e-172	2e-136	1e-136	9e-137	4e-136	5e-137
H640_07054	ABC transporter ATP-binding protein	1e-143	1	1	2e-100	2e-99	8e-98
H640_07059	ABC transporter inner membrane protein	0.0	1	1	2e-148	2e-148	5e-152
H640_07064	glutamate--ammonia ligase	0.0	0.0	0.0	0.0	0.0	0.0
H640_07069	hypothetical protein	4e-148	2e-57	2e-57	4e-62	9e-63	8e-61
H640_07074	bifunctional glutamine-synthetaseadenylyltran sferase/deadenyltransferase	0.0	0.0	0.0	0.0	0.0	0.0
H640_07079	Integral membrane protein	0.0	1e-158	1	1e-156	1e-156	1e-156
H640_07084	NGG1-interacting factor 3	7e-121	1e-50	1e-50	1e-50	8e-51	8e-51
H640_07089	glutamine synthetase, type I	0.0	0.0	0.0	0.0	0.0	0.0
H640_07094	Glycosyl transferase, group 1	0.0	1e-62	1e-62	5e-64	2e-64	7e-64
H640_07099	DedA family protein	1e-119	7e-73	7e-73	4e-72	5e-72	4e-39
H640_07104	phosphotransferase system, EIIC	0.0	0.0	0.0	0.0	0.0	0.0
H640_07109	putative histidine utilization repressor	5e-140	1e-91	1e-91	3e-98	3e-98	3e-98
H640_07114	phosphotransferase system, EIIB	1e-40	5e-29	5e-29	4e-30	4e-30	4e-30
H640_07119	PTS system, glucose-specific IIAB	3e-38	4e-32	3e-32	4e-32	4e-32	4e-32
H640_07124	putative PTS system, N-acetylglucosamine-spec ific IIA component	7e-81	1e-42	1e-42	4e-44	4e-43	4e-43
H640_07129	ABC transporter, ATP-binding protein	0.0	0.0	0.0	0.0	0.0	0.0
H640_07134	hypothetical protein	2e-145	3e-99	3e-99	4e-99	4e-99	4e-99
H640_07139	hypothetical protein	0.0	4e-111	2e-108	6e-159	3e-159	2e-159
H640_07144	hypothetical protein	1e-110	9e-72	9e-72	2e-70	1e-70	2e-70
H640_07149	hypothetical protein	5e-115	3e-49	3e-49	2e-71	1e-67	2e-71
H640_07154	Lipoyl synthase	0.0	4e-170	9e-171	3e-171	7e-172	3e-172
H640_07159	lipoyl(octanoyl) transferase	1e-92	6e-124	1e-123	2e-124	7e-124	2e-123
H640_07164	6-phosphogluconate dehydrogenase(Decarboxylat ing)	2e-86	1e-29	1e-29	6e-30	6e-30	3e-29
H640_07169	Gluconate permease	0.0	2e-171	4e-102	2e-174	1e-173	1e-123
H640_07174	gluconokinase	7e-100	4e-41	1	8e-55	3e-55	2e-56
H640_07179	GntR family transcriptional regulator	1e-133	3e-53	9e-34	7e-57	3e-57	1e-58
H640_07184	ABC transporter substrate-binding protein	0.0	1	1	1	1	1
H640_07189	Binding-protein-dependent transport systemsin ner membrane component	0.0	1	1	1	1	1
H640_07194	ABC transporter related protein	5e-164	1	1	1	1	1
H640_07199	dihydrolipoyllysine-residue succinyltransfera secomponent of 2-oxoglutarate dehydrogenase complex	4e-96	4e-157	1e-157	5e-164	2e-163	3e-129
H640_07204	cobalamin biosynthesis protein CobD	1	1	1	1	1	1
H640_07209	Phosphoglycerate mutase family protein	4e-93	5e-51	2e-48	1e-40	1e-40	1e-40
H640_07214	hypothetical protein	1e-54	1	1	1	1	1
H640_07219	Phosphoesterase	0.0	4e-52	6e-71	2e-70	6e-67	7e-35
H640_07224	putative Two-component system responseregulat or	5e-112	3e-86	2e-86	9e-72	9e-72	9e-72
H640_07229	sensor histidine kinase, two-component system	0.0	5e-72	6e-72	8e-57	9e-57	9e-57
H640_07234	putative permease	4e-143	1e-58	4e-69	4e-58	4e-58	2e-56
H640_07239	ABC transporter ATP-binding protein	0.0	9e-99	5e-99	2e-78	2e-78	2e-78
H640_07244	RNase III inhibitor	7e-98	2e-55	5e-56	4e-55	1e-55	6e-56
H640_07249	hypothetical protein	0.0	2e-87	1e-86	5e-89	3e-89	5e-89
H640_07254	hypothetical protein	2e-66	5e-31	1e-30	4e-29	1e-31	4e-29
H640_07259	L-serine dehydratase	0.0	0.0	0.0	0.0	0.0	0.0
H640_07264	ABC transporter ATP-binding protein	1e-116	0.0	0.0	0.0	0.0	0.0
H640_07269	Cytidine deaminase	2e-94	2e-49	6e-49	5e-49	3e-49	3e-49
H640_07274	ABC transporter associated permease	0.0	2e-175	3e-175	1e-171	1e-172	4e-172
H640_07279	Amino acid or sugar ABC transport system,perm ease protein	0.0	4e-167	7e-167	4e-174	2e-174	7e-175
H640_07284	ABC transporter ATP-binding protein	0.0	0.0	0.0	0.0	0.0	0.0
H640_07289	Basic membrane lipoprotein	0.0	2e-149	2e-146	9e-153	2e-153	2e-153
H640_07294	hypothetical protein	0.0	0.0	0.0	0.0	0.0	0.0
H640_07299	isocitrate dehydrogenase	0.0	0.0	0.0	0.0	0.0	0.0
H640_07304	Formyltetrahydrofolate deformylase	5e-178	9e-123	8e-123	9e-126	9e-126	2e-125
H640_07309	malate dehydrogenase	0.0	1e-167	1e-167	5e-170	4e-170	4e-170
H640_07314	aldehyde dehydrogenase EutE	0.0	1e-179	4e-180	0.0	0.0	2e-103
H640_07319	hypothetical protein	4e-62	6e-22	3e-17	6e-17	5e-18	5e-18
H640_07324	Bifunctional protein FolD	2e-82	2e-140	2e-140	2e-141	5e-142	2e-141
H640_07329	IMP dehydrogenase family protein	5e-164	0.0	0.0	0.0	0.0	0.0
H640_07334	hypothetical protein	6e-47	1	1	1	1	1
H640_07339	YD repeat protein	0.0	1	0.0	1	1	1
H640_07344	hypothetical protein	2e-62	1	1	1	1	1
H640_07349	hypothetical protein	1e-49	1	1	1	3e-34	3e-34
H640_07354	chitinase	0.0	1	1	1	1e-27	1
H640_07359	hypothetical protein	0.0	1	1	1	1e-27	1e-27
H640_07364	hypothetical protein	0.0	1	1	1	0.0	0.0
H640_07369	hypothetical protein	0.0	3e-101	6e-100	5e-37	4e-83	3e-77
H640_07374	hypothetical protein	1e-117	1	1	1	1	1
H640_07379	hypothetical protein	1	2e-56	7e-48	1	1	1
H640_07384	hypothetical protein	1	1	1	1	1	1
H640_07389	hypothetical protein	0.0	0.0	0.0	0.0	0.0	0.0
H640_07394	hypothetical protein	3e-50	1	1	1	1	1
H640_07399	cysteine--tRNA ligase	0.0	0.0	0.0	0.0	0.0	0.0
H640_07404	putative tRNA/rRNA methyltransferase	1e-180	6e-140	1e-139	4e-131	4e-131	1e-92
H640_07409	serine hydroxymethyltransferase	0.0	0.0	0.0	0.0	0.0	0.0
H640_07414	glycosidase	0.0	1	1	1	1	1
H640_07419	2-C-methyl-D-erythritol 2,4-cyclodiphosphates ynthase	2e-101	5e-55	1	1e-57	9e-58	1e-57
H640_07424	2-C-methyl-D-erythritol 4-phosphatecytidylylt ransferase	8e-153	5e-91	5e-86	5e-86	5e-86	5e-86
H640_07429	PTS system, Lactose/Cellobiose specific IIBsu bunit	2e-51	4e-34	1e-33	6e-35	5e-35	6e-35
H640_07434	putative PTS system protein	2e-86	1e-50	4e-50	1e-45	1e-45	1e-45
H640_07439	CarD-like protein	2e-89	7e-80	6e-80	2e-80	2e-80	2e-80
H640_07444	Membrane protein	0.0	3e-21	2e-21	9e-19	9e-19	1e-18
H640_07449	Phosphate regulon transcriptional regulatoryp rotein PhoB, Sensory transduction protein regX3	2e-128	1e-103	1e-104	2e-105	2e-105	2e-105
H640_07454	putative sensor kinase	0.0	3e-126	6e-122	8e-128	3e-128	1e-128
H640_07459	phosphate transport system regulatory protein PhoU	2e-126	2e-89	1e-89	4e-90	4e-90	4e-90
H640_07464	N-acetylgalactosaminoglycan deacetylase	0.0	6e-81	6e-81	8e-84	3e-83	7e-84
H640_07469	phosphoglycerate mutase	6e-79	4e-124	4e-124	2e-125	2e-125	2e-125
H640_07474	phosphocarrier protein HPr	8e-41	3e-35	2e-35	8e-35	9e-35	9e-35
H640_07479	putative phosphoenolpyruvate-protein kinase	0.0	0.0	0.0	0.0	0.0	0.0
H640_07484	Biotin carboxyl carrier protein of methylmalo nyl-CoA:Pyruvate transcarboxylase	5e-62	1e-34	9e-35	2e-39	2e-39	2e-39
H640_07489	C-terminal of methylmalonyl-CoAcarboxyltransf erase	6e-43	1e-29	1e-29	4e-28	4e-28	4e-28
H640_07494	methylmalonyl-CoA carboxyltransferase 12Ssubu nit	0.0	0.0	0.0	0.0	0.0	0.0
H640_07499	oxaloacetate decarboxylase	0.0	0.0	0.0	0.0	0.0	7e-147
H640_07504	PAS domain-containing protein	0.0	0.0	0.0	1	1	1
H640_07509	hypothetical protein	9e-75	8e-37	1e-36	1	1	1
H640_07514	fructose-bisphosphate aldolase	0.0	0.0	0.0	0.0	0.0	0.0
H640_07519	hypothetical protein	1e-91	2e-23	3e-13	1e-27	2e-29	1e-27
H640_07524	RNA methyltransferase, TrmH family protein	1e-132	2e-82	1e-83	4e-88	5e-90	3e-88
H640_07529	DedA family membrane protein	1e-141	4e-106	2e-106	5e-102	4e-102	5e-102
H640_07534	hypothetical protein	9e-103	1e-21	6e-20	2e-21	5e-21	2e-21
H640_07539	hypothetical protein	9e-73	6e-41	7e-41	1	6e-28	1
H640_07544	metallophosphoesterase	0.0	1	1	0.0	1	0.0
H640_07549	hypothetical protein	1	1	1	1	1	1
H640_07554	hypothetical protein	1e-160	5e-55	4e-55	7e-54	1e-55	1e-55
H640_07559	NUDIX family hydrolase	5e-134	3e-91	3e-91	6e-92	3e-91	6e-92
H640_07564	hypothetical protein	5e-160	8e-77	8e-77	4e-79	1e-78	1e-78
H640_07569	Ppx/GppA phosphatase family protein	3e-176	5e-110	5e-110	7e-111	3e-111	3e-111
H640_07574	hypothetical protein	8e-132	4e-74	4e-74	3e-67	3e-67	6e-50
H640_07579	putative septum formation initiator	5e-135	2e-34	7e-30	8e-30	1e-29	8e-30
[truncated: 315 more rows]
