# Supplementary material for: Comparative genomics reveals distinct host-interacting traits of three major human-associated propionibacteria
Source: BMC Genomics. 2013 Sep 22;14:640. doi: 10.1186/1471-2164-14-640 (PMC3848858; doi:10.1186/1471-2164-14-640)
Supplement: Additional file 7 — Identification of secreted and surface-exposed proteins of P. avidum, P. granulosum and P. acnes. [file 1471-2164-14-640-S7.xlsx]

## Sheet: Sheet1
Additional file 7
Identification of secreted and surface-exposed proteins of P. avidum, P. granulosum and P. acnes
Secreted proteins were precipitated from culture supernatants, gel-separated by SDS-PAGE and bands were identified by MALDI-TOF-MS
Surface-associated proteins were identified using the surfome approach, including a trypsin-digestion of the cell surface and bottom-up nano-LC/MALDI-MS analysis
P. avidum ATCC25577
	Secreted proteins	band # in Fig. S5	Accession #	locus tag	size (Da)	function	E-value	matches	signal peptide?	P. acnes KPA homolog	secreted by P. acnes?
		1	EGY78435	HMPREF9153_0604	87661	putative peptidoglycan hydrolase	3.5e-008	15	no	PPA1519 (38%)	no
		2	EGY76777	HMPREF9153_1730	48367	hypothetical protein	0.0034	9	yes	PPA0532 (56%)	yes
		3	EGY76778	HMPREF9153_1731	19962	hypothetical protein	0.0031	6	yes	PPA0533 (66%)	yes
		4	EGY77346	HMPREF9153_2299	50668	subtilase family serine protease	7.6e-005	8	yes	PPA0598 (78%)	yes
		5	EGY77036	HMPREF9153_1989	36958	triacylglycerol lipase	0.0085	12	yes	GehA (48%)	yes
		6	EGY78539	HMPREF9153_0708	29119	CAMP factor 3	0.0061	6	yes	PPA2108 (93%)	no
		7	EGY77271	HMPREF9153_2224	28173	hypothetical protein	0.0041	8	no	PPA0683 (96%)	no
		8	EGY78228	HMPREF9153_0811	19324	hypothetical protein	0.96	4	yes	PPA2141 (70%)	yes
	Surfome		Accession #	locus tag	size (Da)	function	score	matches	signal peptide?	P. acnes KPA homolog
			EGY78052	HMPREF9153_0971	53073	RlpA domain protein	747	18	yes	PPA2271 (76%)
			EGY78828	HMPREF9153_0397	33649	glutamine/glutamate ABC superfamily ATP binding cassette transporter, binding protein	601	15	yes	no
			EGY78087	HMPREF9153_1006	47208	trypsin family serine protease	559	8	no	PPA2307 (78%)
			EGY76500	HMPREF9153_2329	7367	cold shock protein CspA	463	5	no	no
			EGY77760	HMPREF9153_1303	60904	peptidase (SlpE)	349	10	yes	PPA0247 (78%)
			EGY78237	HMPREF9153_0820	87754	penicillin-binding protein PonA	321	4	yes	PPA2149 (89%)
			EGY78922	HMPREF9153_0491	44184	elongation factor EF1A (TufA)	294	5	no	PPA1873 (97%)
			EGY78048	HMPREF9153_0967	26281	hypothetical protein	292	6	yes	no
			EGY79258	HMPREF9153_0023	7495	CsbD family protein	289	3	no	PPA1427 (79%)
			EGY78168	HMPREF9153_0751	99359	hypothetical protein	288	5	no	no
			EGY78838	HMPREF9153_0407	18538	30S ribosomal protein S9 (RpsI)	285	4	no	PPA1802 (96%)
P. granulosum DSM20700
	Secreted proteins	band # in Fig. S5	Accession #	locus tag	size (Da)	function	E-value	matches	signal peptide?	P. acnes KPA homolog	secreted by P. acnes?
		1	H641_07095	H641_07095	41.2	putative lysophospholipase	0.0022	6	yes	PPA2142 (56%)	yes
		2	H641_07085	H641_07085	41.4	putative lysophospholipase	1.4e-006	8	yes	PPA2142 (53%)	yes
		3	H641_07367	H641_07367	20.3	hypothetical protein	0.057	4	yes	PPA0533 (71%)	yes
		4	H641_07372	H641_07372	47.8	hypothetical protein	7e-009	13	yes	PPA0532 (51%)	yes
		5	H641_03802	H641_03802	41.2	RlpA domain protein	0.0082	6	yes	PPA2239 (64%)	yes
	Surfome		Accession #	locus tag	size (Da)	function	score	matches	signal peptide?
			H641_02938	H641_02938	63199	RlpA domain protein	1290	24	yes
			H641_04819	H641_04819	36965	hypothetical protein	1159	19	yes/LPXTG
			H641_08540	H641_08540	56683	conserved hypothetical protein	1077	13	yes
			H641_09748	H641_09748	92413	hypothetical protein similar to chitinase	1067	16	no
			H641_09423	H641_09423	25770	sortase family protein	1041	13	no
			H641_04393	H641_04393	61145	hypothetical protein	921	15	yes
			H641_04588	H641_04588	56256	Methylmalonyl-CoA:Pyruvate transcarboxylase 12S subunit	917	16	no
			H641_03330	H641_03330	74881	ABC transporter, permease	897	13	no
			H641_03205	H641_03205	31941	Cysteine synthase	829	12	no
			H641_03038	H641_03038	34093	peptidase S1 and S6 chymotrypsin/Hap	820	10	no
			H641_03802	H641_03802	41223	RlpA domain protein	803	11	yes
			H641_07692	H641_07692	68256	Methylmalonyl-CoA mutase, small subunit	724	13	no
			H641_06730	H641_06730	35888	NAD-dependent glyceraldehyde-3-phosphate dehydrogenase	690	10	no
			H641_04971	H641_04971	89554	Penicillin-binding protein (transglycosylase transpeptidase)	658	14	no
			H641_09403	H641_09403	43914	Translation elongation factor Tu	626	8	no
			H641_06353	H641_06353	84598	phosphoesterase	540	9	yes/LPXTG
			H641_03053	H641_03053	29453	CAMP factor 6	533	8	yes
			H641_07095	H641_07095	41261	putative lysophospholipase	509	7	yes
			H641_02963	H641_02963	49319	Fumarate hydratase class II	494	9	no
			H641_06638	H641_06638	55414	SSU ribosomal protein S1p	426	9	no
			H641_05818	H641_05818	60249	SpaD homolog	375	6	yes/LPXTG
			H641_07707	H641_07707	39696	Putative LytR family regulatory protein	367	5	no
			H641_08959	H641_08959	56693	Heat shock protein 60 family chaperone GroEL	357	7	no
			H641_07687	H641_07687	79899	Methylmalonyl-CoA mutase	321	6	no
			H641_02498	H641_02498	35201	putative peptidyl-prolyl cis-trans isomerase	307	7	no
			H641_02357	H641_02357	57500	peptidase M23 family protein	295	7	no
			H641_09463	H641_09463	30174	LSU ribosomal protein L2p	260	6	no
			H641_02322	H641_02322	25636	hypothetical protein	253	4	no
			H641_00165	H641_00165	56845	peptidyl-prolyl cis-transisomerase (trigger factor)	251	7	no
			H641_03535	H641_03535	42259	SpaB homolog	222	3	yes/LPXTG
			H641_05190	H641_05190	20699	OmpA family protein	216	4	no
			H641_05729	H641_05729	23253	SH3 type 3 domain-containing protein	214	4	no
			H641_07085	H641_07085	12516	putative lysophospholipase	213	3	yes
			H641_05098	H641_05098	34864	hypothetical protein	209	3	no
			H641_03702	H641_03702	47141	UDP-N-acetyl-D-mannosaminuronic acid dehydrogenase	208	4	no
			H641_06293	H641_06293	41570	succinyl-CoA synthetase, beta chain	202	5	no
P. acnes KPA171202
	Surfome		Accession #	locus tag	size (Da)	function	score	matches	signal peptide?
			50843612	PPA2175	36554	RlpA domain protein	2923	47	yes
			50843708	PPA2271	52274	RlpA domain protein	2666	42	yes
			50842131	PPA0644	56613	endoglycoceramidase	1113	13	yes
			50843544	PPA2106	54063	endoglycoceramidase	1019	16	yes
			50843410	PPA1962	43367	putative cell wall-associated hydrolase	835	11	no
			50842209	PPA0721	40716	NPL/P60 family secreted protein	674	12	yes
			50843388	PPA1939	16862	hypothetical protein	639	12	yes
			50843536	PPA2097	73480	5'-nucleotidase/2',3'-cyclic phosphodiesterase or related esterase	547	7	yes/LPXTG
			50841844	PPA0358	20590	hypothetical protein	442	5	no
			50842175	PPA0687	28612	CAMP factor 2	394	4	yes
			50843543	PPA2105	35972	triacylglycerol lipase precursor	353	4	yes
			50843674	PPA2239	41000	RlpA domain protein	342	5	yes
			50843232	PPA1772	56394	chaperonin GroEL	338	5	no
			50841664	PPA0176	55839	cytochrome d ubiquinol oxidase subunit I	266	4	no
			50842820	PPA1340	30379	CAMP factor 1	230	3	yes
			50841936	PPA0453	56805	chaperonin GroEL	215	4	no
			50842303	PPA0816	35956	glyceraldehyde-3-phosphate dehydrogenase	212	4	no
